# Supplementary material for: One-Week Elderberry Juice Intervention Promotes Metabolic Flexibility in the Transcriptome of Overweight Adults During a Meal Challenge
Source: Nutrients. 2025 Oct 1;17(19):3142. doi: 10.3390/nu17193142 (PMC12526507; doi:10.3390/nu17193142)
Supplement: Supplementary file 1 [file nutrients-17-03142-s001.zip › Table S1.xlsx]

## Sheet: in
Pathway	PathwayID	GeneID	Symbol	Description	KO	EC
Glycolysis_Gluconeogenesis	hsa00010	10327	AKR1A1	aldo-keto reductase family 1 member A1	K00002	1.1.1.2
Glycolysis_Gluconeogenesis	hsa00010	124	ADH1A	alcohol dehydrogenase 1A (class I), alpha polypeptide	K13951	1.1.1.1
Glycolysis_Gluconeogenesis	hsa00010	125	ADH1B	alcohol dehydrogenase 1B (class I), beta polypeptide	K13951	1.1.1.1
Glycolysis_Gluconeogenesis	hsa00010	126	ADH1C	alcohol dehydrogenase 1C (class I), gamma polypeptide	K13951	1.1.1.1
Glycolysis_Gluconeogenesis	hsa00010	127	ADH4	alcohol dehydrogenase 4 (class II), pi polypeptide	K13980	1.1.1.1
Glycolysis_Gluconeogenesis	hsa00010	128	ADH5	alcohol dehydrogenase 5 (class III), chi polypeptide	K00121	1.1.1.284 1.1.1.1
Glycolysis_Gluconeogenesis	hsa00010	130	ADH6	alcohol dehydrogenase 6 (class V)	K13952	1.1.1.1
Glycolysis_Gluconeogenesis	hsa00010	130589	GALM	galactose mutarotase	K01785	5.1.3.3
Glycolysis_Gluconeogenesis	hsa00010	131	ADH7	alcohol dehydrogenase 7 (class IV), mu or sigma polypeptide	K13951	1.1.1.1
Glycolysis_Gluconeogenesis	hsa00010	160287	LDHAL6A	lactate dehydrogenase A like 6A	K00016	1.1.1.27
Glycolysis_Gluconeogenesis	hsa00010	1737	DLAT	dihydrolipoamide S-acetyltransferase	K00627	2.3.1.12
Glycolysis_Gluconeogenesis	hsa00010	1738	DLD	dihydrolipoamide dehydrogenase	K00382	1.8.1.4
Glycolysis_Gluconeogenesis	hsa00010	2023	ENO1	enolase 1	K01689	4.2.1.11
Glycolysis_Gluconeogenesis	hsa00010	2026	ENO2	enolase 2	K01689	4.2.1.11
Glycolysis_Gluconeogenesis	hsa00010	2027	ENO3	enolase 3	K01689	4.2.1.11
Glycolysis_Gluconeogenesis	hsa00010	217	ALDH2	aldehyde dehydrogenase 2 family member	K00128	1.2.1.3
Glycolysis_Gluconeogenesis	hsa00010	218	ALDH3A1	aldehyde dehydrogenase 3 family member A1	K00129	1.2.1.5
Glycolysis_Gluconeogenesis	hsa00010	219	ALDH1B1	aldehyde dehydrogenase 1 family member B1	K00128	1.2.1.3
Glycolysis_Gluconeogenesis	hsa00010	2203	FBP1	fructose-bisphosphatase 1	K03841	3.1.3.11
Glycolysis_Gluconeogenesis	hsa00010	221	ALDH3B1	aldehyde dehydrogenase 3 family member B1	K00129	1.2.1.5
Glycolysis_Gluconeogenesis	hsa00010	222	ALDH3B2	aldehyde dehydrogenase 3 family member B2	K00129	1.2.1.5
Glycolysis_Gluconeogenesis	hsa00010	223	ALDH9A1	aldehyde dehydrogenase 9 family member A1	K00149	1.2.1.47 1.2.1.3
Glycolysis_Gluconeogenesis	hsa00010	224	ALDH3A2	aldehyde dehydrogenase 3 family member A2	K00128	1.2.1.3
Glycolysis_Gluconeogenesis	hsa00010	226	ALDOA	aldolase, fructose-bisphosphate A	K01623	4.1.2.13
Glycolysis_Gluconeogenesis	hsa00010	229	ALDOB	aldolase, fructose-bisphosphate B	K01623	4.1.2.13
Glycolysis_Gluconeogenesis	hsa00010	230	ALDOC	aldolase, fructose-bisphosphate C	K01623	4.1.2.13
Glycolysis_Gluconeogenesis	hsa00010	2538	G6PC1	glucose-6-phosphatase catalytic subunit 1	K01084	3.1.3.9
Glycolysis_Gluconeogenesis	hsa00010	2597	GAPDH	glyceraldehyde-3-phosphate dehydrogenase	K00134	1.2.1.12
Glycolysis_Gluconeogenesis	hsa00010	26330	GAPDHS	glyceraldehyde-3-phosphate dehydrogenase, spermatogenic	K10705	1.2.1.12
Glycolysis_Gluconeogenesis	hsa00010	2645	GCK	glucokinase	K12407	2.7.1.2
Glycolysis_Gluconeogenesis	hsa00010	2821	GPI	glucose-6-phosphate isomerase	K01810	5.3.1.9
Glycolysis_Gluconeogenesis	hsa00010	3098	HK1	hexokinase 1	K00844	2.7.1.1
Glycolysis_Gluconeogenesis	hsa00010	3099	HK2	hexokinase 2	K00844	2.7.1.1
Glycolysis_Gluconeogenesis	hsa00010	3101	HK3	hexokinase 3	K00844	2.7.1.1
Glycolysis_Gluconeogenesis	hsa00010	387712	ENO4	enolase 4	K27394	NA
Glycolysis_Gluconeogenesis	hsa00010	3939	LDHA	lactate dehydrogenase A	K00016	1.1.1.27
Glycolysis_Gluconeogenesis	hsa00010	3945	LDHB	lactate dehydrogenase B	K00016	1.1.1.27
Glycolysis_Gluconeogenesis	hsa00010	3948	LDHC	lactate dehydrogenase C	K00016	1.1.1.27
Glycolysis_Gluconeogenesis	hsa00010	441531	PGAM4	phosphoglycerate mutase family member 4	K01834	5.4.2.11
Glycolysis_Gluconeogenesis	hsa00010	501	ALDH7A1	aldehyde dehydrogenase 7 family member A1	K14085	1.2.1.31 1.2.1.8 1.2.1.3
Glycolysis_Gluconeogenesis	hsa00010	5105	PCK1	phosphoenolpyruvate carboxykinase 1	K01596	4.1.1.32
Glycolysis_Gluconeogenesis	hsa00010	5106	PCK2	phosphoenolpyruvate carboxykinase 2, mitochondrial	K01596	4.1.1.32
Glycolysis_Gluconeogenesis	hsa00010	5160	PDHA1	pyruvate dehydrogenase E1 subunit alpha 1	K00161	1.2.4.1
Glycolysis_Gluconeogenesis	hsa00010	5161	PDHA2	pyruvate dehydrogenase E1 subunit alpha 2	K00161	1.2.4.1
Glycolysis_Gluconeogenesis	hsa00010	5162	PDHB	pyruvate dehydrogenase E1 subunit beta	K00162	1.2.4.1
Glycolysis_Gluconeogenesis	hsa00010	5211	PFKL	phosphofructokinase, liver type	K00850	2.7.1.11
Glycolysis_Gluconeogenesis	hsa00010	5213	PFKM	phosphofructokinase, muscle	K00850	2.7.1.11
Glycolysis_Gluconeogenesis	hsa00010	5214	PFKP	phosphofructokinase, platelet	K00850	2.7.1.11
Glycolysis_Gluconeogenesis	hsa00010	5223	PGAM1	phosphoglycerate mutase 1	K01834	5.4.2.11
Glycolysis_Gluconeogenesis	hsa00010	5224	PGAM2	phosphoglycerate mutase 2	K01834	5.4.2.11
Glycolysis_Gluconeogenesis	hsa00010	5230	PGK1	phosphoglycerate kinase 1	K00927	2.7.2.3
Glycolysis_Gluconeogenesis	hsa00010	5232	PGK2	phosphoglycerate kinase 2	K00927	2.7.2.3
Glycolysis_Gluconeogenesis	hsa00010	5236	PGM1	phosphoglucomutase 1	K01835	5.4.2.2
Glycolysis_Gluconeogenesis	hsa00010	5313	PKLR	pyruvate kinase L/R	K12406	2.7.1.40
Glycolysis_Gluconeogenesis	hsa00010	5315	PKM	pyruvate kinase M1/2	K00873	2.7.1.40
Glycolysis_Gluconeogenesis	hsa00010	55276	PGM2	phosphoglucomutase 2	K15779	5.4.2.2 5.4.2.7
Glycolysis_Gluconeogenesis	hsa00010	55902	ACSS2	acyl-CoA synthetase short chain family member 2	K01895	6.2.1.1
Glycolysis_Gluconeogenesis	hsa00010	57818	G6PC2	glucose-6-phosphatase catalytic subunit 2	K01084	3.1.3.9
Glycolysis_Gluconeogenesis	hsa00010	669	BPGM	bisphosphoglycerate mutase	K01837	5.4.2.4 5.4.2.11
Glycolysis_Gluconeogenesis	hsa00010	7167	TPI1	triosephosphate isomerase 1	K01803	5.3.1.1
Glycolysis_Gluconeogenesis	hsa00010	80201	HKDC1	hexokinase domain containing 1	K00844	2.7.1.1
Glycolysis_Gluconeogenesis	hsa00010	83440	ADPGK	ADP dependent glucokinase	K08074	2.7.1.147
Glycolysis_Gluconeogenesis	hsa00010	84532	ACSS1	acyl-CoA synthetase short chain family member 1	K01895	6.2.1.1
Glycolysis_Gluconeogenesis	hsa00010	8789	FBP2	fructose-bisphosphatase 2	K03841	3.1.3.11
Glycolysis_Gluconeogenesis	hsa00010	92483	LDHAL6B	lactate dehydrogenase A like 6B	K00016	1.1.1.27
Glycolysis_Gluconeogenesis	hsa00010	92579	G6PC3	glucose-6-phosphatase catalytic subunit 3	K01084	3.1.3.9
Glycolysis_Gluconeogenesis	hsa00010	9562	MINPP1	multiple inositol-polyphosphate phosphatase 1	K03103	3.1.3.62 3.1.3.80
TCA_Cycle	hsa00020	1431	CS	citrate synthase	K01647	2.3.3.1
TCA_Cycle	hsa00020	1743	DLST	dihydrolipoamide S-succinyltransferase	K00658	2.3.1.61
TCA_Cycle	hsa00020	2271	FH	fumarate hydratase	K01679	4.2.1.2
TCA_Cycle	hsa00020	3417	IDH1	isocitrate dehydrogenase (NADP(+)) 1	K00031	1.1.1.42
TCA_Cycle	hsa00020	3418	IDH2	isocitrate dehydrogenase (NADP(+)) 2	K00031	1.1.1.42
TCA_Cycle	hsa00020	3419	IDH3A	isocitrate dehydrogenase (NAD(+)) 3 catalytic subunit alpha	K00030	1.1.1.41
TCA_Cycle	hsa00020	3420	IDH3B	isocitrate dehydrogenase (NAD(+)) 3 non-catalytic subunit beta	K00030	1.1.1.41
TCA_Cycle	hsa00020	3421	IDH3G	isocitrate dehydrogenase (NAD(+)) 3 non-catalytic subunit gamma	K00030	1.1.1.41
TCA_Cycle	hsa00020	4190	MDH1	malate dehydrogenase 1	K00025	1.1.1.37
TCA_Cycle	hsa00020	4191	MDH2	malate dehydrogenase 2	K00026	1.1.1.37
TCA_Cycle	hsa00020	47	ACLY	ATP citrate lyase	K01648	2.3.3.8
TCA_Cycle	hsa00020	48	ACO1	aconitase 1	K01681	4.2.1.3
TCA_Cycle	hsa00020	4967	OGDH	oxoglutarate dehydrogenase	K00164	1.2.4.2
TCA_Cycle	hsa00020	50	ACO2	aconitase 2	K01681	4.2.1.3
TCA_Cycle	hsa00020	5091	PC	pyruvate carboxylase	K01958	6.4.1.1
TCA_Cycle	hsa00020	55753	OGDHL	oxoglutarate dehydrogenase L	K00164	1.2.4.2
TCA_Cycle	hsa00020	6389	SDHA	succinate dehydrogenase complex flavoprotein subunit A	K00234	1.3.5.1
TCA_Cycle	hsa00020	6390	SDHB	succinate dehydrogenase complex iron sulfur subunit B	K00235	1.3.5.1
TCA_Cycle	hsa00020	6391	SDHC	succinate dehydrogenase complex subunit C	K00236	NA
TCA_Cycle	hsa00020	6392	SDHD	succinate dehydrogenase complex subunit D	K00237	NA
TCA_Cycle	hsa00020	8801	SUCLG2	succinate-CoA ligase GDP-forming subunit beta	K01900	6.2.1.4 6.2.1.5
TCA_Cycle	hsa00020	8802	SUCLG1	succinate-CoA ligase GDP/ADP-forming subunit alpha	K01899	6.2.1.4 6.2.1.5
TCA_Cycle	hsa00020	8803	SUCLA2	succinate-CoA ligase ADP-forming subunit beta	K01900	6.2.1.4 6.2.1.5
Pentose_Phosphate_Pathway	hsa00030	132158	GLYCTK	glycerate kinase	K11529	2.7.1.165
Pentose_Phosphate_Pathway	hsa00030	221823	PRPS1L1	phosphoribosyl pyrophosphate synthetase 1 like 1	K00948	2.7.6.1
Pentose_Phosphate_Pathway	hsa00030	22934	RPIA	ribose 5-phosphate isomerase A	K01807	5.3.1.6
Pentose_Phosphate_Pathway	hsa00030	23729	SHPK	sedoheptulokinase	K11214	2.7.1.14
Pentose_Phosphate_Pathway	hsa00030	2539	G6PD	glucose-6-phosphate dehydrogenase	K00036	1.1.1.49 1.1.1.363
Pentose_Phosphate_Pathway	hsa00030	25796	PGLS	6-phosphogluconolactonase	K01057	3.1.1.31
Pentose_Phosphate_Pathway	hsa00030	414328	IDNK	IDNK gluconokinase	K00851	2.7.1.12
Pentose_Phosphate_Pathway	hsa00030	51071	DERA	deoxyribose-phosphate aldolase	K01619	4.1.2.4
Pentose_Phosphate_Pathway	hsa00030	5226	PGD	phosphogluconate dehydrogenase	K00033	1.1.1.44 1.1.1.343
Pentose_Phosphate_Pathway	hsa00030	5631	PRPS1	phosphoribosyl pyrophosphate synthetase 1	K00948	2.7.6.1
Pentose_Phosphate_Pathway	hsa00030	5634	PRPS2	phosphoribosyl pyrophosphate synthetase 2	K00948	2.7.6.1
Pentose_Phosphate_Pathway	hsa00030	6120	RPE	ribulose-5-phosphate-3-epimerase	K01783	5.1.3.1
Pentose_Phosphate_Pathway	hsa00030	64080	RBKS	ribokinase	K00852	2.7.1.15
Pentose_Phosphate_Pathway	hsa00030	6888	TALDO1	transaldolase 1	K00616	2.2.1.2
Pentose_Phosphate_Pathway	hsa00030	7086	TKT	transketolase	K00615	2.2.1.1
Pentose_Phosphate_Pathway	hsa00030	729020	RPEL1	ribulose-5-phosphate-3-epimerase like 1	K01783	5.1.3.1
Pentose_Phosphate_Pathway	hsa00030	8277	TKTL1	transketolase like 1	K00615	2.2.1.1
Pentose_Phosphate_Pathway	hsa00030	84076	TKTL2	transketolase like 2	K00615	2.2.1.1
Pentose_Phosphate_Pathway	hsa00030	9104	RGN	regucalcin	K01053	3.1.1.17
Pentose_Phosphate_Pathway	hsa00030	9563	H6PD	hexose-6-phosphate dehydrogenase/glucose 1-dehydrogenase	K13937	1.1.1.47 3.1.1.31
Fructose_Mannose_Metabolism	hsa00051	197258	FCSK	fucose kinase	K05305	2.7.1.52
Fructose_Mannose_Metabolism	hsa00051	231	AKR1B1	aldo-keto reductase family 1 member B	K00011	1.1.1.21
Fructose_Mannose_Metabolism	hsa00051	26007	TKFC	triokinase and FMN cyclase	K00863	2.7.1.28 2.7.1.29 4.6.1.15
Fructose_Mannose_Metabolism	hsa00051	2762	GMDS	GDP-mannose 4,6-dehydratase	K01711	4.2.1.47
Fructose_Mannose_Metabolism	hsa00051	29925	GMPPB	GDP-mannose pyrophosphorylase B	K00966	2.7.7.13
Fructose_Mannose_Metabolism	hsa00051	29926	GMPPA	GDP-mannose pyrophosphorylase A	K00966	2.7.7.13
Fructose_Mannose_Metabolism	hsa00051	3795	KHK	ketohexokinase	K00846	2.7.1.3
Fructose_Mannose_Metabolism	hsa00051	4351	MPI	mannose phosphate isomerase	K01809	5.3.1.8
Fructose_Mannose_Metabolism	hsa00051	441282	AKR1B15	aldo-keto reductase family 1 member B15	K00011	1.1.1.21
Fructose_Mannose_Metabolism	hsa00051	5207	PFKFB1	6-phosphofructo-2-kinase/fructose-2,6-biphosphatase 1	K19028	2.7.1.105 3.1.3.46
Fructose_Mannose_Metabolism	hsa00051	5208	PFKFB2	6-phosphofructo-2-kinase/fructose-2,6-biphosphatase 2	K19029	2.7.1.105 3.1.3.46
Fructose_Mannose_Metabolism	hsa00051	5209	PFKFB3	6-phosphofructo-2-kinase/fructose-2,6-biphosphatase 3	K01103	2.7.1.105 3.1.3.46
Fructose_Mannose_Metabolism	hsa00051	5210	PFKFB4	6-phosphofructo-2-kinase/fructose-2,6-biphosphatase 4	K19030	2.7.1.105 3.1.3.46
Fructose_Mannose_Metabolism	hsa00051	5372	PMM1	phosphomannomutase 1	K17497	5.4.2.8
Fructose_Mannose_Metabolism	hsa00051	5373	PMM2	phosphomannomutase 2	K17497	5.4.2.8
Fructose_Mannose_Metabolism	hsa00051	55556	ENOSF1	enolase superfamily member 1	K18334	4.2.1.68
Fructose_Mannose_Metabolism	hsa00051	57016	AKR1B10	aldo-keto reductase family 1 member B10	K00011	1.1.1.21
Fructose_Mannose_Metabolism	hsa00051	57103	TIGAR	TP53 induced glycolysis regulatory phosphatase	K14634	3.1.3.46
Fructose_Mannose_Metabolism	hsa00051	6652	SORD	sorbitol dehydrogenase	K00008	1.1.1.14
Fructose_Mannose_Metabolism	hsa00051	7264	GFUS	GDP-L-fucose synthase	K02377	1.1.1.271
Fructose_Mannose_Metabolism	hsa00051	8790	FPGT	fucose-1-phosphate guanylyltransferase	K00976	2.7.7.30
Fatty_Acid_Biosynthesis	hsa00061	109703458	HTD2	hydroxyacyl-thioester dehydratase type 2	K22540	4.2.1.-
Fatty_Acid_Biosynthesis	hsa00061	197322	ACSF3	acyl-CoA synthetase family member 3	K18660	6.2.1.76 6.2.1.-
Fatty_Acid_Biosynthesis	hsa00061	2180	ACSL1	acyl-CoA synthetase long chain family member 1	K01897	6.2.1.3
Fatty_Acid_Biosynthesis	hsa00061	2181	ACSL3	acyl-CoA synthetase long chain family member 3	K01897	6.2.1.3
Fatty_Acid_Biosynthesis	hsa00061	2182	ACSL4	acyl-CoA synthetase long chain family member 4	K01897	6.2.1.3
Fatty_Acid_Biosynthesis	hsa00061	2194	FASN	fatty acid synthase	K00665	2.3.1.85
Fatty_Acid_Biosynthesis	hsa00061	23205	ACSBG1	acyl-CoA synthetase bubblegum family member 1	K15013	6.2.1.3
Fatty_Acid_Biosynthesis	hsa00061	23305	ACSL6	acyl-CoA synthetase long chain family member 6	K01897	6.2.1.3
Fatty_Acid_Biosynthesis	hsa00061	27349	MCAT	malonyl-CoA-acyl carrier protein transacylase	K00645	2.3.1.39
Fatty_Acid_Biosynthesis	hsa00061	31	ACACA	acetyl-CoA carboxylase alpha	K11262	6.4.1.2 6.3.4.14 2.1.3.15
Fatty_Acid_Biosynthesis	hsa00061	32	ACACB	acetyl-CoA carboxylase beta	K01946	6.4.1.2 6.3.4.14 2.1.3.15
Fatty_Acid_Biosynthesis	hsa00061	51102	MECR	mitochondrial trans-2-enoyl-CoA reductase	K07512	1.3.1.- 1.3.1.38
Fatty_Acid_Biosynthesis	hsa00061	51703	ACSL5	acyl-CoA synthetase long chain family member 5	K01897	6.2.1.3
Fatty_Acid_Biosynthesis	hsa00061	54995	OXSM	3-oxoacyl-ACP synthase, mitochondrial	K09458	2.3.1.179
Fatty_Acid_Biosynthesis	hsa00061	55301	OLAH	oleoyl-ACP hydrolase	K01071	3.1.2.21
Fatty_Acid_Biosynthesis	hsa00061	7923	HSD17B8	hydroxysteroid 17-beta dehydrogenase 8	K13370	1.1.1.62 1.1.1.239
Fatty_Acid_Biosynthesis	hsa00061	81616	ACSBG2	acyl-CoA synthetase bubblegum family member 2	K15013	6.2.1.3
Fatty_Acid_Biosynthesis	hsa00061	84869	CBR4	carbonyl reductase 4	K11539	1.1.1.-
Fatty_Acid_Elongation	hsa00062	10449	ACAA2	acetyl-CoA acyltransferase 2	K07508	2.3.1.16
Fatty_Acid_Elongation	hsa00062	10965	ACOT2	acyl-CoA thioesterase 2	K01068	3.1.2.2
Fatty_Acid_Elongation	hsa00062	11332	ACOT7	acyl-CoA thioesterase 7	K17360	3.1.2.2
Fatty_Acid_Elongation	hsa00062	117145	THEM4	thioesterase superfamily member 4	K16339	3.1.2.2
Fatty_Acid_Elongation	hsa00062	122970	ACOT4	acyl-CoA thioesterase 4	K01068	3.1.2.2
Fatty_Acid_Elongation	hsa00062	153364	MBLAC2	metallo-beta-lactamase domain containing 2	K28199	NA
Fatty_Acid_Elongation	hsa00062	1892	ECHS1	enoyl-CoA hydratase, short chain 1	K07511	4.2.1.17
Fatty_Acid_Elongation	hsa00062	201562	HACD2	3-hydroxyacyl-CoA dehydratase 2	K10703	4.2.1.134
Fatty_Acid_Elongation	hsa00062	284486	THEM5	thioesterase superfamily member 5	K22554	3.1.2.2
Fatty_Acid_Elongation	hsa00062	3030	HADHA	hydroxyacyl-CoA dehydrogenase trifunctional multienzyme complex subunit alpha	K07515	4.2.1.17 1.1.1.211
Fatty_Acid_Elongation	hsa00062	3032	HADHB	hydroxyacyl-CoA dehydrogenase trifunctional multienzyme complex subunit beta	K07509	2.3.1.16
Fatty_Acid_Elongation	hsa00062	3033	HADH	hydroxyacyl-CoA dehydrogenase	K00022	1.1.1.35
Fatty_Acid_Elongation	hsa00062	401494	HACD4	3-hydroxyacyl-CoA dehydratase 4	K10703	4.2.1.134
Fatty_Acid_Elongation	hsa00062	51144	HSD17B12	hydroxysteroid 17-beta dehydrogenase 12	K10251	1.1.1.62 1.1.1.330
Fatty_Acid_Elongation	hsa00062	51495	HACD3	3-hydroxyacyl-CoA dehydratase 3	K10703	4.2.1.134
Fatty_Acid_Elongation	hsa00062	54898	ELOVL2	ELOVL fatty acid elongase 2	K10205	2.3.1.199
Fatty_Acid_Elongation	hsa00062	5538	PPT1	palmitoyl-protein thioesterase 1	K01074	3.1.2.22
Fatty_Acid_Elongation	hsa00062	60481	ELOVL5	ELOVL fatty acid elongase 5	K10244	2.3.1.199
Fatty_Acid_Elongation	hsa00062	641371	ACOT1	acyl-CoA thioesterase 1	K01068	3.1.2.2
Fatty_Acid_Elongation	hsa00062	64834	ELOVL1	ELOVL fatty acid elongase 1	K10247	2.3.1.199
Fatty_Acid_Elongation	hsa00062	6785	ELOVL4	ELOVL fatty acid elongase 4	K10249	2.3.1.199
Fatty_Acid_Elongation	hsa00062	79071	ELOVL6	ELOVL fatty acid elongase 6	K10203	2.3.1.199
Fatty_Acid_Elongation	hsa00062	79993	ELOVL7	ELOVL fatty acid elongase 7	K10250	2.3.1.199
Fatty_Acid_Elongation	hsa00062	83401	ELOVL3	ELOVL fatty acid elongase 3	K10248	2.3.1.199
Fatty_Acid_Elongation	hsa00062	9200	HACD1	3-hydroxyacyl-CoA dehydratase 1	K10703	4.2.1.134
Fatty_Acid_Elongation	hsa00062	9374	PPT2	palmitoyl-protein thioesterase 2	K01074	3.1.2.22
Fatty_Acid_Elongation	hsa00062	9524	TECR	trans-2,3-enoyl-CoA reductase	K10258	1.3.1.93
Fatty_Acid_Degradation	hsa00071	10455	ECI2	enoyl-CoA delta isomerase 2	K13239	5.3.3.8
Fatty_Acid_Degradation	hsa00071	113612	CYP2U1	cytochrome P450 family 2 subfamily U member 1	K07422	1.14.14.80
Fatty_Acid_Degradation	hsa00071	126129	CPT1C	carnitine palmitoyltransferase 1C	K19524	2.3.1.21
Fatty_Acid_Degradation	hsa00071	1374	CPT1A	carnitine palmitoyltransferase 1A	K08765	2.3.1.21
Fatty_Acid_Degradation	hsa00071	1375	CPT1B	carnitine palmitoyltransferase 1B	K19523	2.3.1.21
Fatty_Acid_Degradation	hsa00071	1376	CPT2	carnitine palmitoyltransferase 2	K08766	2.3.1.21
Fatty_Acid_Degradation	hsa00071	1632	ECI1	enoyl-CoA delta isomerase 1	K13238	5.3.3.8
Fatty_Acid_Degradation	hsa00071	1962	EHHADH	enoyl-CoA hydratase and 3-hydroxyacyl CoA dehydrogenase	K07514	4.2.1.17 1.1.1.35 5.3.3.8
Fatty_Acid_Degradation	hsa00071	2639	GCDH	glutaryl-CoA dehydrogenase	K00252	1.3.8.6
Fatty_Acid_Degradation	hsa00071	30	ACAA1	acetyl-CoA acyltransferase 1	K07513	2.3.1.16
Fatty_Acid_Degradation	hsa00071	33	ACADL	acyl-CoA dehydrogenase long chain	K00255	1.3.8.8
Fatty_Acid_Degradation	hsa00071	34	ACADM	acyl-CoA dehydrogenase medium chain	K00249	1.3.8.7
Fatty_Acid_Degradation	hsa00071	35	ACADS	acyl-CoA dehydrogenase short chain	K00248	1.3.8.1
Fatty_Acid_Degradation	hsa00071	36	ACADSB	acyl-CoA dehydrogenase short/branched chain	K09478	1.3.8.5
Fatty_Acid_Degradation	hsa00071	37	ACADVL	acyl-CoA dehydrogenase very long chain	K09479	1.3.8.9
Fatty_Acid_Degradation	hsa00071	38	ACAT1	acetyl-CoA acetyltransferase 1	K00626	2.3.1.9
Fatty_Acid_Degradation	hsa00071	39	ACAT2	acetyl-CoA acetyltransferase 2	K00626	2.3.1.9
Fatty_Acid_Degradation	hsa00071	51	ACOX1	acyl-CoA oxidase 1	K00232	1.3.3.6
Fatty_Acid_Degradation	hsa00071	8310	ACOX3	acyl-CoA oxidase 3, pristanoyl	K00232	1.3.3.6
Glycerolipid_Metabolism	hsa00561	10554	AGPAT1	1-acylglycerol-3-phosphate O-acyltransferase 1	K13509	2.3.1.51
Glycerolipid_Metabolism	hsa00561	10555	AGPAT2	1-acylglycerol-3-phosphate O-acyltransferase 2	K13509	2.3.1.51
Glycerolipid_Metabolism	hsa00561	1056	CEL	carboxyl ester lipase	K12298	3.1.1.3 3.1.1.13
Glycerolipid_Metabolism	hsa00561	11343	MGLL	monoglyceride lipase	K01054	3.1.1.23
Glycerolipid_Metabolism	hsa00561	116255	MOGAT1	monoacylglycerol O-acyltransferase 1	K14458	2.3.1.22
Glycerolipid_Metabolism	hsa00561	119548	PNLIPRP3	pancreatic lipase related protein 3	K14076	3.1.1.3
Glycerolipid_Metabolism	hsa00561	128966744	[KO:K00629] [EC:2.3.1.15]	[KO:K00629] [EC:2.3.1.15]	K00629	2.3.1.15
Glycerolipid_Metabolism	hsa00561	129642	MBOAT2	membrane bound O-acyltransferase domain containing 2	K13517	2.3.1.51 2.3.1.-
Glycerolipid_Metabolism	hsa00561	137964	GPAT4	glycerol-3-phosphate acyltransferase 4	K13506	2.3.1.15
Glycerolipid_Metabolism	hsa00561	139189	DGKK	diacylglycerol kinase kappa	K00901	2.7.1.107
Glycerolipid_Metabolism	hsa00561	150763	GPAT2	glycerol-3-phosphate acyltransferase 2, mitochondrial	K00629	2.3.1.15
Glycerolipid_Metabolism	hsa00561	154141	MBOAT1	membrane bound O-acyltransferase domain containing 1	K13517	2.3.1.51 2.3.1.-
Glycerolipid_Metabolism	hsa00561	1606	DGKA	diacylglycerol kinase alpha	K00901	2.7.1.107
Glycerolipid_Metabolism	hsa00561	1607	DGKB	diacylglycerol kinase beta	K00901	2.7.1.107
Glycerolipid_Metabolism	hsa00561	1608	DGKG	diacylglycerol kinase gamma	K00901	2.7.1.107
Glycerolipid_Metabolism	hsa00561	160851	DGKH	diacylglycerol kinase eta	K00901	2.7.1.107
Glycerolipid_Metabolism	hsa00561	1609	DGKQ	diacylglycerol kinase theta	K00901	2.7.1.107
Glycerolipid_Metabolism	hsa00561	196051	PLPP4	phospholipid phosphatase 4	K18693	3.6.1.75 3.1.3.4
Glycerolipid_Metabolism	hsa00561	23175	LPIN1	lipin 1	K15728	3.1.3.4
Glycerolipid_Metabolism	hsa00561	253558	LCLAT1	lysocardiolipin acyltransferase 1	K13513	2.3.1.- 2.3.1.51
Glycerolipid_Metabolism	hsa00561	2710	GK	glycerol kinase	K00864	2.7.1.30
Glycerolipid_Metabolism	hsa00561	2712	GK2	glycerol kinase 2	K00864	2.7.1.30
Glycerolipid_Metabolism	hsa00561	2713	GK3	glycerol kinase 3	K00864	2.7.1.30
Glycerolipid_Metabolism	hsa00561	2717	GLA	galactosidase alpha	K01189	3.2.1.22
Glycerolipid_Metabolism	hsa00561	346606	MOGAT3	monoacylglycerol O-acyltransferase 3	K14456	2.3.1.20 2.3.1.22
Glycerolipid_Metabolism	hsa00561	3990	LIPC	lipase C, hepatic type	K22283	3.1.1.3
Glycerolipid_Metabolism	hsa00561	4023	LPL	lipoprotein lipase	K01059	3.1.1.34
Glycerolipid_Metabolism	hsa00561	5406	PNLIP	pancreatic lipase	K14073	3.1.1.3
Glycerolipid_Metabolism	hsa00561	5407	PNLIPRP1	pancreatic lipase related protein 1	K14074	3.1.1.3
Glycerolipid_Metabolism	hsa00561	5408	PNLIPRP2	pancreatic lipase related protein 2 (gene/pseudogene)	K14075	3.1.1.3
Glycerolipid_Metabolism	hsa00561	55326	AGPAT5	1-acylglycerol-3-phosphate O-acyltransferase 5	K19007	2.3.1.51
Glycerolipid_Metabolism	hsa00561	55750	AGK	acylglycerol kinase	K09881	2.7.1.94
Glycerolipid_Metabolism	hsa00561	56894	AGPAT3	1-acylglycerol-3-phosphate O-acyltransferase 3	K13523	2.3.1.51 2.3.1.-
Glycerolipid_Metabolism	hsa00561	56895	AGPAT4	1-acylglycerol-3-phosphate O-acyltransferase 4	K13523	2.3.1.51 2.3.1.-
Glycerolipid_Metabolism	hsa00561	57104	PNPLA2	patatin like phospholipase domain containing 2	K16816	3.1.1.3
Glycerolipid_Metabolism	hsa00561	57678	GPAM	glycerol-3-phosphate acyltransferase, mitochondrial	K00629	2.3.1.15
Glycerolipid_Metabolism	hsa00561	64900	LPIN3	lipin 3	K15728	3.1.3.4
Glycerolipid_Metabolism	hsa00561	7920	ABHD16A	abhydrolase domain containing 16A, phospholipase	K25824	NA
Glycerolipid_Metabolism	hsa00561	80168	MOGAT2	monoacylglycerol O-acyltransferase 2	K14457	2.3.1.22
Glycerolipid_Metabolism	hsa00561	80339	PNPLA3	patatin like phospholipase domain containing 3	K13534	3.1.1.3 2.3.1.-
Glycerolipid_Metabolism	hsa00561	84513	PLPP5	phospholipid phosphatase 5	K18693	3.6.1.75 3.1.3.4
Glycerolipid_Metabolism	hsa00561	84649	DGAT2	diacylglycerol O-acyltransferase 2	K11160	2.3.1.20 2.3.1.75
Glycerolipid_Metabolism	hsa00561	84803	GPAT3	glycerol-3-phosphate acyltransferase 3	K13506	2.3.1.15
Glycerolipid_Metabolism	hsa00561	8513	LIPF	lipase F, gastric type	K14452	3.1.1.3
Glycerolipid_Metabolism	hsa00561	8525	DGKZ	diacylglycerol kinase zeta	K00901	2.7.1.107
Glycerolipid_Metabolism	hsa00561	8526	DGKE	diacylglycerol kinase epsilon	K00901	2.7.1.107
Glycerolipid_Metabolism	hsa00561	8527	DGKD	diacylglycerol kinase delta	K00901	2.7.1.107
Glycerolipid_Metabolism	hsa00561	8611	PLPP1	phospholipid phosphatase 1	K01080	3.1.3.4
Glycerolipid_Metabolism	hsa00561	8612	PLPP2	phospholipid phosphatase 2	K01080	3.1.3.4
Glycerolipid_Metabolism	hsa00561	8613	PLPP3	phospholipid phosphatase 3	K01080	3.1.3.4
Glycerolipid_Metabolism	hsa00561	8694	DGAT1	diacylglycerol O-acyltransferase 1	K11155	2.3.1.20 2.3.1.75 2.3.1.76
Glycerolipid_Metabolism	hsa00561	9162	DGKI	diacylglycerol kinase iota	K00901	2.7.1.107
Glycerolipid_Metabolism	hsa00561	9388	LIPG	lipase G, endothelial type	K22284	3.1.1.3
Glycerolipid_Metabolism	hsa00561	9663	LPIN2	lipin 2	K15728	3.1.3.4
Pyruvate_Metabolism	hsa00620	10873	ME3	malic enzyme 3	K00029	1.1.1.40
Pyruvate_Metabolism	hsa00620	134526	ACOT12	acyl-CoA thioesterase 12	K01067	3.1.2.1
Pyruvate_Metabolism	hsa00620	197257	LDHD	lactate dehydrogenase D	K00102	1.1.2.4
Pyruvate_Metabolism	hsa00620	2739	GLO1	glyoxalase I	K01759	4.4.1.5
Pyruvate_Metabolism	hsa00620	3029	HAGH	hydroxyacylglutathione hydrolase	K01069	3.1.2.6
Pyruvate_Metabolism	hsa00620	4199	ME1	malic enzyme 1	K00029	1.1.1.40
Pyruvate_Metabolism	hsa00620	4200	ME2	malic enzyme 2	K00027	1.1.1.38
Pyruvate_Metabolism	hsa00620	9380	GRHPR	glyoxylate and hydroxypyruvate reductase	K00049	1.1.1.79 1.1.1.81
Pyruvate_Metabolism	hsa00620	97	ACYP1	acylphosphatase 1	K01512	3.6.1.7
Pyruvate_Metabolism	hsa00620	98	ACYP2	acylphosphatase 2	K01512	3.6.1.7
Propanoate_Metabolism	hsa00640	1629	DBT	dihydrolipoamide branched chain transacylase E2	K09699	2.3.1.168
Propanoate_Metabolism	hsa00640	18	ABAT	4-aminobutyrate aminotransferase	K13524	2.6.1.19 2.6.1.22
Propanoate_Metabolism	hsa00640	23417	MLYCD	malonyl-CoA decarboxylase	K01578	4.1.1.9
Propanoate_Metabolism	hsa00640	26275	HIBCH	3-hydroxyisobutyryl-CoA hydrolase	K05605	3.1.2.4
Propanoate_Metabolism	hsa00640	4329	ALDH6A1	aldehyde dehydrogenase 6 family member A1	K00140	1.2.1.18 1.2.1.27
Propanoate_Metabolism	hsa00640	4594	MMUT	methylmalonyl-CoA mutase	K01847	5.4.99.2
Propanoate_Metabolism	hsa00640	5095	PCCA	propionyl-CoA carboxylase subunit alpha	K01965	6.4.1.3
Propanoate_Metabolism	hsa00640	5096	PCCB	propionyl-CoA carboxylase subunit beta	K01966	6.4.1.3 2.1.3.15
Propanoate_Metabolism	hsa00640	55862	ECHDC1	ethylmalonyl-CoA decarboxylase 1	K18426	4.1.1.94 4.1.1.-
Propanoate_Metabolism	hsa00640	593	BCKDHA	branched chain keto acid dehydrogenase E1 subunit alpha	K00166	1.2.4.4
Propanoate_Metabolism	hsa00640	594	BCKDHB	branched chain keto acid dehydrogenase E1 subunit beta	K00167	1.2.4.4
Propanoate_Metabolism	hsa00640	79611	ACSS3	acyl-CoA synthetase short chain family member 3	K01908	6.2.1.17
Propanoate_Metabolism	hsa00640	84693	MCEE	methylmalonyl-CoA epimerase	K05606	5.1.99.1
Alanine_Aspartate_Glutamate_Metabolism	hsa00250	122622	ADSS1	adenylosuccinate synthase 1	K01939	6.3.4.4
Alanine_Aspartate_Glutamate_Metabolism	hsa00250	1373	CPS1	carbamoyl-phosphate synthase 1	K01948	6.3.4.16
Alanine_Aspartate_Glutamate_Metabolism	hsa00250	137362	GOT1L1	glutamic-oxaloacetic transaminase 1 like 1	K14454	2.6.1.1
Alanine_Aspartate_Glutamate_Metabolism	hsa00250	158	ADSL	adenylosuccinate lyase	K01756	4.3.2.2
Alanine_Aspartate_Glutamate_Metabolism	hsa00250	159	ADSS2	adenylosuccinate synthase 2	K01939	6.3.4.4
Alanine_Aspartate_Glutamate_Metabolism	hsa00250	189	AGXT	alanine--glyoxylate aminotransferase	K00830	2.6.1.44 2.6.1.45 2.6.1.51
Alanine_Aspartate_Glutamate_Metabolism	hsa00250	2346	FOLH1	folate hydrolase 1	K14592	3.4.17.21
Alanine_Aspartate_Glutamate_Metabolism	hsa00250	2571	GAD1	glutamate decarboxylase 1	K01580	4.1.1.15
Alanine_Aspartate_Glutamate_Metabolism	hsa00250	2572	GAD2	glutamate decarboxylase 2	K01580	4.1.1.15
Alanine_Aspartate_Glutamate_Metabolism	hsa00250	259307	IL4I1	interleukin 4 induced 1	K03334	1.4.3.2
Alanine_Aspartate_Glutamate_Metabolism	hsa00250	2673	GFPT1	glutamine--fructose-6-phosphate transaminase 1	K00820	2.6.1.16
Alanine_Aspartate_Glutamate_Metabolism	hsa00250	27165	GLS2	glutaminase 2	K01425	3.5.1.2
Alanine_Aspartate_Glutamate_Metabolism	hsa00250	2744	GLS	glutaminase	K01425	3.5.1.2
Alanine_Aspartate_Glutamate_Metabolism	hsa00250	2746	GLUD1	glutamate dehydrogenase 1	K00261	1.4.1.3
Alanine_Aspartate_Glutamate_Metabolism	hsa00250	2747	GLUD2	glutamate dehydrogenase 2	K00261	1.4.1.3
Alanine_Aspartate_Glutamate_Metabolism	hsa00250	2752	GLUL	glutamate-ammonia ligase	K01915	6.3.1.2
Alanine_Aspartate_Glutamate_Metabolism	hsa00250	2805	GOT1	glutamic-oxaloacetic transaminase 1	K14454	2.6.1.1
Alanine_Aspartate_Glutamate_Metabolism	hsa00250	2806	GOT2	glutamic-oxaloacetic transaminase 2	K14455	2.6.1.1
Alanine_Aspartate_Glutamate_Metabolism	hsa00250	284716	RIMKLA	ribosomal modification protein rimK like family member A	K18311	6.3.2.41 6.3.2.42
Alanine_Aspartate_Glutamate_Metabolism	hsa00250	2875	GPT	glutamic--pyruvic transaminase	K00814	2.6.1.2
Alanine_Aspartate_Glutamate_Metabolism	hsa00250	339983	NAT8L	N-acetyltransferase 8 like	K18309	2.3.1.17
Alanine_Aspartate_Glutamate_Metabolism	hsa00250	435	ASL	argininosuccinate lyase	K01755	4.3.2.1
Alanine_Aspartate_Glutamate_Metabolism	hsa00250	440	ASNS	asparagine synthetase (glutamine-hydrolyzing)	K01953	6.3.5.4
Alanine_Aspartate_Glutamate_Metabolism	hsa00250	443	ASPA	aspartoacylase	K01437	3.5.1.15
Alanine_Aspartate_Glutamate_Metabolism	hsa00250	445	ASS1	argininosuccinate synthase 1	K01940	6.3.4.5
Alanine_Aspartate_Glutamate_Metabolism	hsa00250	5471	PPAT	phosphoribosyl pyrophosphate amidotransferase	K00764	2.4.2.14
Alanine_Aspartate_Glutamate_Metabolism	hsa00250	56954	NIT2	nitrilase family member 2	K13566	3.5.1.3
Alanine_Aspartate_Glutamate_Metabolism	hsa00250	57494	RIMKLB	ribosomal modification protein rimK like family member B	K18310	6.3.1.17 6.3.2.41
Alanine_Aspartate_Glutamate_Metabolism	hsa00250	64902	AGXT2	alanine--glyoxylate aminotransferase 2	K00827	2.6.1.44 2.6.1.40
Alanine_Aspartate_Glutamate_Metabolism	hsa00250	790	CAD	carbamoyl-phosphate synthetase 2, aspartate transcarbamylase, and dihydroorotase	K11540	6.3.5.5 2.1.3.2 3.5.2.3
Alanine_Aspartate_Glutamate_Metabolism	hsa00250	7915	ALDH5A1	aldehyde dehydrogenase 5 family member A1	K00139	1.2.1.24
Alanine_Aspartate_Glutamate_Metabolism	hsa00250	80150	ASRGL1	asparaginase and isoaspartyl peptidase 1	K13051	3.5.1.1 3.4.19.5
Alanine_Aspartate_Glutamate_Metabolism	hsa00250	84706	GPT2	glutamic--pyruvic transaminase 2	K00814	2.6.1.2
Alanine_Aspartate_Glutamate_Metabolism	hsa00250	8528	DDO	D-aspartate oxidase	K00272	1.4.3.1
Alanine_Aspartate_Glutamate_Metabolism	hsa00250	8659	ALDH4A1	aldehyde dehydrogenase 4 family member A1	K00294	1.2.1.88
Alanine_Aspartate_Glutamate_Metabolism	hsa00250	9945	GFPT2	glutamine-fructose-6-phosphate transaminase 2	K00820	2.6.1.16
Glycine_Serine_Threonine_Metabolism	hsa00260	102724560	CBS	cystathionine beta-synthase like	K01697	4.2.1.22
Glycine_Serine_Threonine_Metabolism	hsa00260	10993	SDS	serine dehydratase	K17989	4.3.1.17 4.3.1.19
Glycine_Serine_Threonine_Metabolism	hsa00260	113675	SDSL	serine dehydratase like	K17989	4.3.1.17 4.3.1.19
Glycine_Serine_Threonine_Metabolism	hsa00260	124908081	[KO:K02437]	[KO:K02437]	K02437	NA
Glycine_Serine_Threonine_Metabolism	hsa00260	1491	CTH	cystathionine gamma-lyase	K01758	4.4.1.1
Glycine_Serine_Threonine_Metabolism	hsa00260	1610	DAO	D-amino acid oxidase	K00273	1.4.3.3
Glycine_Serine_Threonine_Metabolism	hsa00260	1757	SARDH	sarcosine dehydrogenase	K00314	1.5.8.3
Glycine_Serine_Threonine_Metabolism	hsa00260	211	ALAS1	5'-aminolevulinate synthase 1	K00643	2.3.1.37
Glycine_Serine_Threonine_Metabolism	hsa00260	212	ALAS2	5'-aminolevulinate synthase 2	K00643	2.3.1.37
Glycine_Serine_Threonine_Metabolism	hsa00260	23464	GCAT	glycine C-acetyltransferase	K00639	2.3.1.29
Glycine_Serine_Threonine_Metabolism	hsa00260	2593	GAMT	guanidinoacetate N-methyltransferase	K00542	2.1.1.2
Glycine_Serine_Threonine_Metabolism	hsa00260	26227	PHGDH	phosphoglycerate dehydrogenase	K00058	1.1.1.95 1.1.1.399
Glycine_Serine_Threonine_Metabolism	hsa00260	2628	GATM	glycine amidinotransferase	K00613	2.1.4.1
Glycine_Serine_Threonine_Metabolism	hsa00260	2653	GCSH	glycine cleavage system protein H	K02437	NA
Glycine_Serine_Threonine_Metabolism	hsa00260	27232	GNMT	glycine N-methyltransferase	K00552	2.1.1.20
Glycine_Serine_Threonine_Metabolism	hsa00260	2731	GLDC	glycine decarboxylase	K00281	1.4.4.2
Glycine_Serine_Threonine_Metabolism	hsa00260	275	AMT	aminomethyltransferase	K00605	2.1.2.10
Glycine_Serine_Threonine_Metabolism	hsa00260	29958	DMGDH	dimethylglycine dehydrogenase	K00315	1.5.8.4
Glycine_Serine_Threonine_Metabolism	hsa00260	29968	PSAT1	phosphoserine aminotransferase 1	K00831	2.6.1.52
Glycine_Serine_Threonine_Metabolism	hsa00260	314	AOC2	amine oxidase copper containing 2	K00276	1.4.3.21
Glycine_Serine_Threonine_Metabolism	hsa00260	4128	MAOA	monoamine oxidase A	K00274	1.4.3.4
Glycine_Serine_Threonine_Metabolism	hsa00260	4129	MAOB	monoamine oxidase B	K00274	1.4.3.4
Glycine_Serine_Threonine_Metabolism	hsa00260	51268	PIPOX	pipecolic acid and sarcosine oxidase	K00306	1.5.3.1 1.5.3.7
Glycine_Serine_Threonine_Metabolism	hsa00260	55349	CHDH	choline dehydrogenase	K00108	1.1.99.1
Glycine_Serine_Threonine_Metabolism	hsa00260	5723	PSPH	phosphoserine phosphatase	K01079	3.1.3.3
Glycine_Serine_Threonine_Metabolism	hsa00260	635	BHMT	betaine--homocysteine S-methyltransferase	K00544	2.1.1.5
Glycine_Serine_Threonine_Metabolism	hsa00260	63826	SRR	serine racemase	K12235	5.1.1.18
Glycine_Serine_Threonine_Metabolism	hsa00260	6470	SHMT1	serine hydroxymethyltransferase 1	K00600	2.1.2.1
Glycine_Serine_Threonine_Metabolism	hsa00260	6472	SHMT2	serine hydroxymethyltransferase 2	K00600	2.1.2.1
Glycine_Serine_Threonine_Metabolism	hsa00260	8639	AOC3	amine oxidase copper containing 3	K00276	1.4.3.21
Insulin_Signaling	hsa04910	10000	AKT3	AKT serine/threonine kinase 3	K04456	2.7.11.1
Insulin_Signaling	hsa04910	10211	FLOT1	flotillin 1	K07192	NA
Insulin_Signaling	hsa04910	10580	SORBS1	sorbin and SH3 domain containing 1	K06086	NA
Insulin_Signaling	hsa04910	10603	SH2B2	SH2B adaptor protein 2	K07193	NA
Insulin_Signaling	hsa04910	10891	PPARGC1A	PPARG coactivator 1 alpha	K07202	NA
Insulin_Signaling	hsa04910	110117499	P3R3URF-PIK3R3	P3R3URF-PIK3R3 readthrough	K02649	NA
Insulin_Signaling	hsa04910	122809	SOCS4	suppressor of cytokine signaling 4	K04697	NA
Insulin_Signaling	hsa04910	1398	CRK	CRK proto-oncogene, adaptor protein	K04438	NA
Insulin_Signaling	hsa04910	1399	CRKL	CRK like proto-oncogene, adaptor protein	K04438	NA
Insulin_Signaling	hsa04910	163688	CALML6	calmodulin like 6	K02183	NA
Insulin_Signaling	hsa04910	1977	EIF4E	eukaryotic translation initiation factor 4E	K03259	NA
Insulin_Signaling	hsa04910	1978	EIF4EBP1	eukaryotic translation initiation factor 4E binding protein 1	K07205	NA
Insulin_Signaling	hsa04910	2002	ELK1	ETS transcription factor ELK1	K04375	NA
Insulin_Signaling	hsa04910	207	AKT1	AKT serine/threonine kinase 1	K04456	2.7.11.1
Insulin_Signaling	hsa04910	208	AKT2	AKT serine/threonine kinase 2	K04456	2.7.11.1
Insulin_Signaling	hsa04910	2308	FOXO1	forkhead box O1	K07201	NA
Insulin_Signaling	hsa04910	2319	FLOT2	flotillin 2	K07192	NA
Insulin_Signaling	hsa04910	23265	EXOC7	exocyst complex component 7	K07195	NA
Insulin_Signaling	hsa04910	23433	RHOQ	ras homolog family member Q	K07194	NA
Insulin_Signaling	hsa04910	2475	MTOR	mechanistic target of rapamycin kinase	K07203	2.7.11.1
Insulin_Signaling	hsa04910	253314	EIF4E1B	eukaryotic translation initiation factor 4E family member 1B	K03259	NA
Insulin_Signaling	hsa04910	25759	SHC2	SHC adaptor protein 2	K17447	NA
Insulin_Signaling	hsa04910	2872	MKNK2	MAPK interacting serine/threonine kinase 2	K04372	2.7.11.1
Insulin_Signaling	hsa04910	2885	GRB2	growth factor receptor bound protein 2	K04364	NA
Insulin_Signaling	hsa04910	2889	RAPGEF1	Rap guanine nucleotide exchange factor 1	K06277	NA
Insulin_Signaling	hsa04910	2932	GSK3B	glycogen synthase kinase 3 beta	K03083	2.7.11.26
Insulin_Signaling	hsa04910	2997	GYS1	glycogen synthase 1	K00693	2.4.1.11
Insulin_Signaling	hsa04910	2998	GYS2	glycogen synthase 2	K00693	2.4.1.11
Insulin_Signaling	hsa04910	3265	HRAS	HRas proto-oncogene, GTPase	K02833	NA
Insulin_Signaling	hsa04910	3551	IKBKB	inhibitor of nuclear factor kappa B kinase subunit beta	K07209	2.7.11.10
Insulin_Signaling	hsa04910	3630	INS	insulin	K04526	NA
Insulin_Signaling	hsa04910	3632	INPP5A	inositol polyphosphate-5-phosphatase A	K01106	3.1.3.56
Insulin_Signaling	hsa04910	3636	INPPL1	inositol polyphosphate phosphatase like 1	K15909	3.1.3.86
Insulin_Signaling	hsa04910	3643	INSR	insulin receptor	K04527	2.7.10.1
Insulin_Signaling	hsa04910	3667	IRS1	insulin receptor substrate 1	K16172	NA
Insulin_Signaling	hsa04910	369	ARAF	A-Raf proto-oncogene, serine/threonine kinase	K08845	2.7.11.1
Insulin_Signaling	hsa04910	3845	KRAS	KRAS proto-oncogene, GTPase	K07827	NA
Insulin_Signaling	hsa04910	3991	LIPE	lipase E, hormone sensitive type	K07188	3.1.1.79
Insulin_Signaling	hsa04910	399694	SHC4	SHC adaptor protein 4	K17449	NA
Insulin_Signaling	hsa04910	4893	NRAS	NRAS proto-oncogene, GTPase	K07828	NA
Insulin_Signaling	hsa04910	5140	PDE3B	phosphodiesterase 3B	K13296	3.1.4.17
Insulin_Signaling	hsa04910	51422	PRKAG2	protein kinase AMP-activated non-catalytic subunit gamma 2	K07200	NA
Insulin_Signaling	hsa04910	5170	PDPK1	3-phosphoinositide dependent protein kinase 1	K06276	2.7.11.1
Insulin_Signaling	hsa04910	51806	CALML5	calmodulin like 5	K02183	NA
Insulin_Signaling	hsa04910	5255	PHKA1	phosphorylase kinase regulatory subunit alpha 1	K07190	NA
Insulin_Signaling	hsa04910	5256	PHKA2	phosphorylase kinase regulatory subunit alpha 2	K07190	NA
Insulin_Signaling	hsa04910	5257	PHKB	phosphorylase kinase regulatory subunit beta	K07190	NA
Insulin_Signaling	hsa04910	5260	PHKG1	phosphorylase kinase catalytic subunit gamma 1	K00871	2.7.11.19
Insulin_Signaling	hsa04910	5261	PHKG2	phosphorylase kinase catalytic subunit gamma 2	K00871	2.7.11.19
Insulin_Signaling	hsa04910	5290	PIK3CA	phosphatidylinositol-4,5-bisphosphate 3-kinase catalytic subunit alpha	K00922	2.7.1.153
Insulin_Signaling	hsa04910	5291	PIK3CB	phosphatidylinositol-4,5-bisphosphate 3-kinase catalytic subunit beta	K00922	2.7.1.153
Insulin_Signaling	hsa04910	5293	PIK3CD	phosphatidylinositol-4,5-bisphosphate 3-kinase catalytic subunit delta	K00922	2.7.1.153
Insulin_Signaling	hsa04910	5295	PIK3R1	phosphoinositide-3-kinase regulatory subunit 1	K02649	NA
Insulin_Signaling	hsa04910	5296	PIK3R2	phosphoinositide-3-kinase regulatory subunit 2	K02649	NA
Insulin_Signaling	hsa04910	53358	SHC3	SHC adaptor protein 3	K17448	NA
Insulin_Signaling	hsa04910	53632	PRKAG3	protein kinase AMP-activated non-catalytic subunit gamma 3	K07200	NA
Insulin_Signaling	hsa04910	5499	PPP1CA	protein phosphatase 1 catalytic subunit alpha	K06269	3.1.3.16
Insulin_Signaling	hsa04910	5500	PPP1CB	protein phosphatase 1 catalytic subunit beta	K06269	3.1.3.16
Insulin_Signaling	hsa04910	5501	PPP1CC	protein phosphatase 1 catalytic subunit gamma	K06269	3.1.3.16
Insulin_Signaling	hsa04910	5506	PPP1R3A	protein phosphatase 1 regulatory subunit 3A	K07189	NA
Insulin_Signaling	hsa04910	5507	PPP1R3C	protein phosphatase 1 regulatory subunit 3C	K07189	NA
Insulin_Signaling	hsa04910	5509	PPP1R3D	protein phosphatase 1 regulatory subunit 3D	K07189	NA
Insulin_Signaling	hsa04910	5562	PRKAA1	protein kinase AMP-activated catalytic subunit alpha 1	K07198	2.7.11.31
Insulin_Signaling	hsa04910	5563	PRKAA2	protein kinase AMP-activated catalytic subunit alpha 2	K07198	2.7.11.31
Insulin_Signaling	hsa04910	5564	PRKAB1	protein kinase AMP-activated non-catalytic subunit beta 1	K07199	NA
Insulin_Signaling	hsa04910	5565	PRKAB2	protein kinase AMP-activated non-catalytic subunit beta 2	K07199	NA
Insulin_Signaling	hsa04910	5566	PRKACA	protein kinase cAMP-activated catalytic subunit alpha	K04345	2.7.11.11
Insulin_Signaling	hsa04910	5567	PRKACB	protein kinase cAMP-activated catalytic subunit beta	K04345	2.7.11.11
Insulin_Signaling	hsa04910	5568	PRKACG	protein kinase cAMP-activated catalytic subunit gamma	K04345	2.7.11.11
Insulin_Signaling	hsa04910	5571	PRKAG1	protein kinase AMP-activated non-catalytic subunit gamma 1	K07200	NA
Insulin_Signaling	hsa04910	5573	PRKAR1A	protein kinase cAMP-dependent type I regulatory subunit alpha	K04739	NA
Insulin_Signaling	hsa04910	5575	PRKAR1B	protein kinase cAMP-dependent type I regulatory subunit beta	K04739	NA
Insulin_Signaling	hsa04910	5576	PRKAR2A	protein kinase cAMP-dependent type II regulatory subunit alpha	K04739	NA
Insulin_Signaling	hsa04910	5577	PRKAR2B	protein kinase cAMP-dependent type II regulatory subunit beta	K04739	NA
Insulin_Signaling	hsa04910	5584	PRKCI	protein kinase C iota	K06069	2.7.11.13
Insulin_Signaling	hsa04910	5590	PRKCZ	protein kinase C zeta	K18952	2.7.11.13
Insulin_Signaling	hsa04910	5594	MAPK1	mitogen-activated protein kinase 1	K04371	2.7.11.24
Insulin_Signaling	hsa04910	5595	MAPK3	mitogen-activated protein kinase 3	K04371	2.7.11.24
Insulin_Signaling	hsa04910	5599	MAPK8	mitogen-activated protein kinase 8	K04440	2.7.11.24
Insulin_Signaling	hsa04910	5601	MAPK9	mitogen-activated protein kinase 9	K04440	2.7.11.24
Insulin_Signaling	hsa04910	5602	MAPK10	mitogen-activated protein kinase 10	K04440	2.7.11.24
Insulin_Signaling	hsa04910	5604	MAP2K1	mitogen-activated protein kinase kinase 1	K04368	2.7.12.2
Insulin_Signaling	hsa04910	5605	MAP2K2	mitogen-activated protein kinase kinase 2	K04369	2.7.12.2
Insulin_Signaling	hsa04910	572	BAD	BCL2 associated agonist of cell death	K02158	NA
Insulin_Signaling	hsa04910	57521	RPTOR	regulatory associated protein of MTOR complex 1	K07204	NA
Insulin_Signaling	hsa04910	5770	PTPN1	protein tyrosine phosphatase non-receptor type 1	K05696	3.1.3.48
Insulin_Signaling	hsa04910	5792	PTPRF	protein tyrosine phosphatase receptor type F	K05695	3.1.3.48
Insulin_Signaling	hsa04910	5834	PYGB	glycogen phosphorylase B	K00688	2.4.1.1
Insulin_Signaling	hsa04910	5836	PYGL	glycogen phosphorylase L	K00688	2.4.1.1
Insulin_Signaling	hsa04910	5837	PYGM	glycogen phosphorylase, muscle associated	K00688	2.4.1.1
Insulin_Signaling	hsa04910	5894	RAF1	Raf-1 proto-oncogene, serine/threonine kinase	K04366	2.7.11.1
Insulin_Signaling	hsa04910	6009	RHEB	Ras homolog, mTORC1 binding	K07208	NA
Insulin_Signaling	hsa04910	6194	RPS6	ribosomal protein S6	K02991	NA
Insulin_Signaling	hsa04910	6198	RPS6KB1	ribosomal protein S6 kinase B1	K04688	2.7.11.1
Insulin_Signaling	hsa04910	6199	RPS6KB2	ribosomal protein S6 kinase B2	K04688	2.7.11.1
Insulin_Signaling	hsa04910	6464	SHC1	SHC adaptor protein 1	K06279	NA
Insulin_Signaling	hsa04910	6517	SLC2A4	solute carrier family 2 member 4	K07191	NA
Insulin_Signaling	hsa04910	6654	SOS1	SOS Ras/Rac guanine nucleotide exchange factor 1	K03099	NA
Insulin_Signaling	hsa04910	6655	SOS2	SOS Ras/Rho guanine nucleotide exchange factor 2	K03099	NA
Insulin_Signaling	hsa04910	6720	SREBF1	sterol regulatory element binding transcription factor 1	K07197	NA
Insulin_Signaling	hsa04910	673	BRAF	B-Raf proto-oncogene, serine/threonine kinase	K04365	2.7.11.1
Insulin_Signaling	hsa04910	7248	TSC1	TSC complex subunit 1	K07206	NA
Insulin_Signaling	hsa04910	7249	TSC2	TSC complex subunit 2	K07207	NA
Insulin_Signaling	hsa04910	79660	PPP1R3B	protein phosphatase 1 regulatory subunit 3B	K07189	NA
Insulin_Signaling	hsa04910	801	CALM1	calmodulin 1	K02183	NA
Insulin_Signaling	hsa04910	805	CALM2	calmodulin 2	K02183	NA
Insulin_Signaling	hsa04910	808	CALM3	calmodulin 3	K02183	NA
Insulin_Signaling	hsa04910	810	CALML3	calmodulin like 3	K02183	NA
Insulin_Signaling	hsa04910	8471	IRS4	insulin receptor substrate 4	K17446	NA
Insulin_Signaling	hsa04910	8503	PIK3R3	phosphoinositide-3-kinase regulatory subunit 3	K02649	NA
Insulin_Signaling	hsa04910	8569	MKNK1	MAPK interacting serine/threonine kinase 1	K04372	2.7.11.1
Insulin_Signaling	hsa04910	8651	SOCS1	suppressor of cytokine signaling 1	K04694	NA
Insulin_Signaling	hsa04910	8660	IRS2	insulin receptor substrate 2	K07187	NA
Insulin_Signaling	hsa04910	867	CBL	Cbl proto-oncogene	K04707	2.3.2.27
Insulin_Signaling	hsa04910	868	CBLB	Cbl proto-oncogene B	K22517	2.3.2.27
Insulin_Signaling	hsa04910	8835	SOCS2	suppressor of cytokine signaling 2	K04695	NA
Insulin_Signaling	hsa04910	89801	PPP1R3F	protein phosphatase 1 regulatory subunit 3F	K17453	NA
Insulin_Signaling	hsa04910	9021	SOCS3	suppressor of cytokine signaling 3	K04696	NA
Insulin_Signaling	hsa04910	90673	PPP1R3E	protein phosphatase 1 regulatory subunit 3E	K07189	NA
Insulin_Signaling	hsa04910	91860	CALML4	calmodulin like 4	K02183	NA
Insulin_Signaling	hsa04910	9322	TRIP10	thyroid hormone receptor interactor 10	K07196	NA
Insulin_Signaling	hsa04910	9470	EIF4E2	eukaryotic translation initiation factor 4E family member 2	K03259	NA
Insulin_Secretion	hsa04911	10242	KCNMB2	potassium calcium-activated channel subfamily M regulatory beta subunit 2	K04938	NA
Insulin_Secretion	hsa04911	10488	CREB3	cAMP responsive element binding protein 3	K09048	NA
Insulin_Secretion	hsa04911	107	ADCY1	adenylate cyclase 1	K08041	4.6.1.1
Insulin_Secretion	hsa04911	108	ADCY2	adenylate cyclase 2	K08042	4.6.1.1
Insulin_Secretion	hsa04911	109	ADCY3	adenylate cyclase 3	K08043	4.6.1.1
Insulin_Secretion	hsa04911	11069	RAPGEF4	Rap guanine nucleotide exchange factor 4	K04351	NA
Insulin_Secretion	hsa04911	111	ADCY5	adenylate cyclase 5	K08045	4.6.1.1
Insulin_Secretion	hsa04911	112	ADCY6	adenylate cyclase 6	K08046	4.6.1.1
Insulin_Secretion	hsa04911	113	ADCY7	adenylate cyclase 7	K08047	4.6.1.1
Insulin_Secretion	hsa04911	1131	CHRM3	cholinergic receptor muscarinic 3	K04131	NA
Insulin_Secretion	hsa04911	114	ADCY8	adenylate cyclase 8	K08048	4.6.1.1
Insulin_Secretion	hsa04911	115	ADCY9	adenylate cyclase 9	K08049	4.6.1.1
Insulin_Secretion	hsa04911	116	ADCYAP1	adenylate cyclase activating polypeptide 1	K05262	NA
Insulin_Secretion	hsa04911	117	ADCYAP1R1	ADCYAP receptor type I	K04587	NA
Insulin_Secretion	hsa04911	1385	CREB1	cAMP responsive element binding protein 1	K05870	NA
Insulin_Secretion	hsa04911	1386	ATF2	activating transcription factor 2	K04450	NA
Insulin_Secretion	hsa04911	1388	ATF6B	activating transcription factor 6 beta	K09049	NA
Insulin_Secretion	hsa04911	139760	GPR119	G protein-coupled receptor 119	K08424	NA
Insulin_Secretion	hsa04911	148327	CREB3L4	cAMP responsive element binding protein 3 like 4	K09048	NA
Insulin_Secretion	hsa04911	157855	KCNU1	potassium calcium-activated channel subfamily U member 1	K05274	NA
Insulin_Secretion	hsa04911	196883	ADCY4	adenylate cyclase 4	K08044	4.6.1.1
Insulin_Secretion	hsa04911	23236	PLCB1	phospholipase C beta 1	K05858	3.1.4.11
Insulin_Secretion	hsa04911	23439	ATP1B4	ATPase Na+/K+ transporting family member beta 4	K01540	NA
Insulin_Secretion	hsa04911	2641	GCG	glucagon	K05259	NA
Insulin_Secretion	hsa04911	2695	GIP	gastric inhibitory polypeptide	K05258	NA
Insulin_Secretion	hsa04911	27094	KCNMB3	potassium calcium-activated channel subfamily M regulatory beta subunit 3	K04939	NA
Insulin_Secretion	hsa04911	27345	KCNMB4	potassium calcium-activated channel subfamily M regulatory beta subunit 4	K04941	NA
Insulin_Secretion	hsa04911	2740	GLP1R	glucagon like peptide 1 receptor	K04581	NA
Insulin_Secretion	hsa04911	27445	PCLO	piccolo presynaptic cytomatrix protein	K16882	NA
Insulin_Secretion	hsa04911	2767	GNA11	G protein subunit alpha 11	K04635	NA
Insulin_Secretion	hsa04911	2776	GNAQ	G protein subunit alpha q	K04634	NA
Insulin_Secretion	hsa04911	2778	GNAS	GNAS complex locus	K04632	NA
Insulin_Secretion	hsa04911	2864	FFAR1	free fatty acid receptor 1	K04325	NA
Insulin_Secretion	hsa04911	3651	PDX1	pancreatic and duodenal homeobox 1	K07594	NA
Insulin_Secretion	hsa04911	3710	ITPR3	inositol 1,4,5-trisphosphate receptor type 3	K04960	NA
Insulin_Secretion	hsa04911	3767	KCNJ11	potassium inwardly rectifying channel subfamily J member 11	K05004	NA
Insulin_Secretion	hsa04911	3778	KCNMA1	potassium calcium-activated channel subfamily M alpha 1	K04936	NA
Insulin_Secretion	hsa04911	3779	KCNMB1	potassium calcium-activated channel subfamily M regulatory beta subunit 1	K04937	NA
Insulin_Secretion	hsa04911	3780	KCNN1	potassium calcium-activated channel subfamily N member 1	K04942	NA
Insulin_Secretion	hsa04911	3781	KCNN2	potassium calcium-activated channel subfamily N member 2	K04943	NA
Insulin_Secretion	hsa04911	3782	KCNN3	potassium calcium-activated channel subfamily N member 3	K04944	NA
Insulin_Secretion	hsa04911	3783	KCNN4	potassium calcium-activated channel subfamily N member 4	K04945	NA
Insulin_Secretion	hsa04911	468	ATF4	activating transcription factor 4	K04374	NA
Insulin_Secretion	hsa04911	476	ATP1A1	ATPase Na+/K+ transporting subunit alpha 1	K01539	7.2.2.13
Insulin_Secretion	hsa04911	477	ATP1A2	ATPase Na+/K+ transporting subunit alpha 2	K01539	7.2.2.13
Insulin_Secretion	hsa04911	478	ATP1A3	ATPase Na+/K+ transporting subunit alpha 3	K01539	7.2.2.13
Insulin_Secretion	hsa04911	480	ATP1A4	ATPase Na+/K+ transporting subunit alpha 4	K01539	7.2.2.13
Insulin_Secretion	hsa04911	481	ATP1B1	ATPase Na+/K+ transporting subunit beta 1	K01540	NA
Insulin_Secretion	hsa04911	482	ATP1B2	ATPase Na+/K+ transporting subunit beta 2	K01540	NA
Insulin_Secretion	hsa04911	483	ATP1B3	ATPase Na+/K+ transporting subunit beta 3	K01540	NA
Insulin_Secretion	hsa04911	486	FXYD2	FXYD domain containing ion transport regulator 2	K01538	NA
Insulin_Secretion	hsa04911	5330	PLCB2	phospholipase C beta 2	K05858	3.1.4.11
Insulin_Secretion	hsa04911	5331	PLCB3	phospholipase C beta 3	K05858	3.1.4.11
Insulin_Secretion	hsa04911	5332	PLCB4	phospholipase C beta 4	K05858	3.1.4.11
Insulin_Secretion	hsa04911	54795	TRPM4	transient receptor potential cation channel subfamily M member 4	K04979	NA
Insulin_Secretion	hsa04911	5578	PRKCA	protein kinase C alpha	K02677	2.7.11.13
Insulin_Secretion	hsa04911	5579	PRKCB	protein kinase C beta	K19662	2.7.11.13
Insulin_Secretion	hsa04911	5582	PRKCG	protein kinase C gamma	K19663	2.7.11.13
Insulin_Secretion	hsa04911	5864	RAB3A	RAB3A, member RAS oncogene family	K07882	NA
Insulin_Secretion	hsa04911	6262	RYR2	ryanodine receptor 2	K04962	NA
Insulin_Secretion	hsa04911	64764	CREB3L2	cAMP responsive element binding protein 3 like 2	K09048	NA
Insulin_Secretion	hsa04911	6513	SLC2A1	solute carrier family 2 member 1	K07299	NA
Insulin_Secretion	hsa04911	6514	SLC2A2	solute carrier family 2 member 2	K07593	NA
Insulin_Secretion	hsa04911	6616	SNAP25	synaptosome associated protein 25	K18211	NA
Insulin_Secretion	hsa04911	6804	STX1A	syntaxin 1A	K04560	NA
Insulin_Secretion	hsa04911	6833	ABCC8	ATP binding cassette subfamily C member 8	K05032	NA
Insulin_Secretion	hsa04911	6844	VAMP2	vesicle associated membrane protein 2	K13504	NA
Insulin_Secretion	hsa04911	775	CACNA1C	calcium voltage-gated channel subunit alpha1 C	K04850	NA
Insulin_Secretion	hsa04911	776	CACNA1D	calcium voltage-gated channel subunit alpha1 D	K04851	NA
Insulin_Secretion	hsa04911	778	CACNA1F	calcium voltage-gated channel subunit alpha1 F	K04853	NA
Insulin_Secretion	hsa04911	779	CACNA1S	calcium voltage-gated channel subunit alpha1 S	K04857	NA
Insulin_Secretion	hsa04911	815	CAMK2A	calcium/calmodulin dependent protein kinase II alpha	K04515	2.7.11.17
Insulin_Secretion	hsa04911	816	CAMK2B	calcium/calmodulin dependent protein kinase II beta	K04515	2.7.11.17
Insulin_Secretion	hsa04911	817	CAMK2D	calcium/calmodulin dependent protein kinase II delta	K04515	2.7.11.17
Insulin_Secretion	hsa04911	818	CAMK2G	calcium/calmodulin dependent protein kinase II gamma	K04515	2.7.11.17
Insulin_Secretion	hsa04911	84699	CREB3L3	cAMP responsive element binding protein 3 like 3	K09048	NA
Insulin_Secretion	hsa04911	885	CCK	cholecystokinin	K05226	NA
Insulin_Secretion	hsa04911	886	CCKAR	cholecystokinin A receptor	K04194	NA
Insulin_Secretion	hsa04911	90993	CREB3L1	cAMP responsive element binding protein 3 like 1	K09048	NA
Insulin_Secretion	hsa04911	9586	CREB5	cAMP responsive element binding protein 5	K09047	NA
Insulin_Secretion	hsa04911	9699	RIMS2	regulating synaptic membrane exocytosis 2	K15297	NA
Insulin_Resistance	hsa04931	10062	NR1H3	nuclear receptor subfamily 1 group H member 3	K08536	NA
Insulin_Resistance	hsa04931	10724	OGA	O-GlcNAcase	K15719	3.2.1.169 2.3.1.48
Insulin_Resistance	hsa04931	10998	SLC27A5	solute carrier family 27 member 5	K08748	6.2.1.7
Insulin_Resistance	hsa04931	10999	SLC27A4	solute carrier family 27 member 4	K08745	6.2.1.-
Insulin_Resistance	hsa04931	11000	SLC27A3	solute carrier family 27 member 3	K08772	6.2.1.-
Insulin_Resistance	hsa04931	11001	SLC27A2	solute carrier family 27 member 2	K08746	6.2.1.- 6.2.1.3
Insulin_Resistance	hsa04931	133522	PPARGC1B	PPARG coactivator 1 beta	K17962	NA
Insulin_Resistance	hsa04931	183	AGT	angiotensinogen	K09821	NA
Insulin_Resistance	hsa04931	200186	CRTC2	CREB regulated transcription coactivator 2	K16333	NA
Insulin_Resistance	hsa04931	22877	MLXIP	MLX interacting protein	K09113	NA
Insulin_Resistance	hsa04931	27330	RPS6KA6	ribosomal protein S6 kinase A6	K04373	2.7.11.1
Insulin_Resistance	hsa04931	28965	SLC27A6	solute carrier family 27 member 6	K08749	NA
Insulin_Resistance	hsa04931	3569	IL6	interleukin 6	K05405	NA
Insulin_Resistance	hsa04931	376497	SLC27A1	solute carrier family 27 member 1	K08745	6.2.1.-
Insulin_Resistance	hsa04931	4790	NFKB1	nuclear factor kappa B subunit 1	K02580	NA
Insulin_Resistance	hsa04931	4792	NFKBIA	NFKB inhibitor alpha	K04734	NA
Insulin_Resistance	hsa04931	4846	NOS3	nitric oxide synthase 3	K13242	1.14.13.39
Insulin_Resistance	hsa04931	51085	MLXIPL	MLX interacting protein like	K09113	NA
Insulin_Resistance	hsa04931	5465	PPARA	peroxisome proliferator activated receptor alpha	K07294	NA
Insulin_Resistance	hsa04931	5524	PTPA	protein phosphatase 2 phosphatase activator	K17605	NA
Insulin_Resistance	hsa04931	5580	PRKCD	protein kinase C delta	K06068	2.7.11.13
Insulin_Resistance	hsa04931	5581	PRKCE	protein kinase C epsilon	K18050	2.7.11.13
Insulin_Resistance	hsa04931	5588	PRKCQ	protein kinase C theta	K18052	2.7.11.13
Insulin_Resistance	hsa04931	5728	PTEN	phosphatase and tensin homolog	K01110	3.1.3.16 3.1.3.48 3.1.3.67
Insulin_Resistance	hsa04931	57761	TRIB3	tribbles pseudokinase 3	K19518	NA
Insulin_Resistance	hsa04931	5781	PTPN11	protein tyrosine phosphatase non-receptor type 11	K07293	3.1.3.48
Insulin_Resistance	hsa04931	5970	RELA	RELA proto-oncogene, NF-kB subunit	K04735	NA
Insulin_Resistance	hsa04931	6195	RPS6KA1	ribosomal protein S6 kinase A1	K04373	2.7.11.1
Insulin_Resistance	hsa04931	6196	RPS6KA2	ribosomal protein S6 kinase A2	K04373	2.7.11.1
Insulin_Resistance	hsa04931	6197	RPS6KA3	ribosomal protein S6 kinase A3	K04373	2.7.11.1
Insulin_Resistance	hsa04931	6774	STAT3	signal transducer and activator of transcription 3	K04692	NA
Insulin_Resistance	hsa04931	6945	MLX	MAX dimerization protein MLX	K09113	NA
Insulin_Resistance	hsa04931	7124	TNF	tumor necrosis factor	K03156	NA
Insulin_Resistance	hsa04931	7132	TNFRSF1A	TNF receptor superfamily member 1A	K03158	NA
Insulin_Resistance	hsa04931	7376	NR1H2	nuclear receptor subfamily 1 group H member 2	K08535	NA
Insulin_Resistance	hsa04931	8473	OGT	O-linked N-acetylglucosamine (GlcNAc) transferase	K09667	2.4.1.255
Insulin_Resistance	hsa04931	948	CD36	CD36 molecule (CD36 blood group)	K06259	NA
Insulin_Resistance	hsa04931	9882	TBC1D4	TBC1 domain family member 4	K17902	NA
Adipocytokine_Signaling	hsa04920	10645	CAMKK2	calcium/calmodulin dependent protein kinase kinase 2	K07359	2.7.11.17
Adipocytokine_Signaling	hsa04920	1147	CHUK	component of inhibitor of nuclear factor kappa B kinase complex	K04467	2.7.11.10
Adipocytokine_Signaling	hsa04920	181	AGRP	agouti related neuropeptide	K05231	NA
Adipocytokine_Signaling	hsa04920	26060	APPL1	adaptor protein, phosphotyrosine interacting with PH domain and leucine zipper 1	K08733	NA
Adipocytokine_Signaling	hsa04920	3717	JAK2	Janus kinase 2	K04447	2.7.10.2
Adipocytokine_Signaling	hsa04920	3952	LEP	leptin	K05424	NA
Adipocytokine_Signaling	hsa04920	3953	LEPR	leptin receptor	K05062	NA
Adipocytokine_Signaling	hsa04920	4793	NFKBIB	NFKB inhibitor beta	K02581	NA
Adipocytokine_Signaling	hsa04920	4794	NFKBIE	NFKB inhibitor epsilon	K05872	NA
Adipocytokine_Signaling	hsa04920	4852	NPY	neuropeptide Y	K05232	NA
Adipocytokine_Signaling	hsa04920	51094	ADIPOR1	adiponectin receptor 1	K07297	NA
Adipocytokine_Signaling	hsa04920	5443	POMC	proopiomelanocortin	K05228	NA
Adipocytokine_Signaling	hsa04920	6256	RXRA	retinoid X receptor alpha	K08524	NA
Adipocytokine_Signaling	hsa04920	6257	RXRB	retinoid X receptor beta	K08525	NA
Adipocytokine_Signaling	hsa04920	6258	RXRG	retinoid X receptor gamma	K08526	NA
Adipocytokine_Signaling	hsa04920	6794	STK11	serine/threonine kinase 11	K07298	2.7.11.1
Adipocytokine_Signaling	hsa04920	7133	TNFRSF1B	TNF receptor superfamily member 1B	K05141	NA
Adipocytokine_Signaling	hsa04920	7186	TRAF2	TNF receptor associated factor 2	K03173	2.3.2.27
Adipocytokine_Signaling	hsa04920	79602	ADIPOR2	adiponectin receptor 2	K07297	NA
Adipocytokine_Signaling	hsa04920	8517	IKBKG	inhibitor of nuclear factor kappa B kinase regulatory subunit gamma	K07210	NA
Adipocytokine_Signaling	hsa04920	8717	TRADD	TNFRSF1A associated via death domain	K03171	NA
Adipocytokine_Signaling	hsa04920	9370	ADIPOQ	adiponectin, C1Q and collagen domain containing	K07296	NA
mTOR_Signaling	hsa04150	101927180	ATP6V1FP2	V-type proton ATPase subunit F-like	K02151	NA
mTOR_Signaling	hsa04150	10325	RRAGB	Ras related GTP binding B	K16185	NA
mTOR_Signaling	hsa04150	10542	LAMTOR5	late endosomal/lysosomal adaptor, MAPK and MTOR activator 5	K16344	NA
mTOR_Signaling	hsa04150	10641	NPRL2	NPR2 like, GATOR1 complex subunit	K20405	NA
mTOR_Signaling	hsa04150	10670	RRAGA	Ras related GTP binding A	K16185	NA
mTOR_Signaling	hsa04150	107080638	[KO:K20396]	[KO:K20396]	K20396	NA
mTOR_Signaling	hsa04150	11211	FZD10	frizzled class receptor 10	K02842	NA
mTOR_Signaling	hsa04150	127124	ATP6V1G3	ATPase H+ transporting V1 subunit G3	K02152	NA
mTOR_Signaling	hsa04150	153129	SLC38A9	solute carrier family 38 member 9	K14995	NA
mTOR_Signaling	hsa04150	1855	DVL1	dishevelled segment polarity protein 1	K02353	NA
mTOR_Signaling	hsa04150	1856	DVL2	dishevelled segment polarity protein 2	K02353	NA
mTOR_Signaling	hsa04150	1857	DVL3	dishevelled segment polarity protein 3	K02353	NA
mTOR_Signaling	hsa04150	1975	EIF4B	eukaryotic translation initiation factor 4B	K03258	NA
mTOR_Signaling	hsa04150	201163	FLCN	folliculin	K09594	NA
mTOR_Signaling	hsa04150	220441	RNF152	ring finger protein 152	K15705	2.3.2.27
mTOR_Signaling	hsa04150	245973	ATP6V1C2	ATPase H+ transporting V1 subunit C2	K02148	NA
mTOR_Signaling	hsa04150	253260	RICTOR	RPTOR independent companion of MTOR complex 2	K08267	NA
mTOR_Signaling	hsa04150	2535	FZD2	frizzled class receptor 2	K02235	NA
mTOR_Signaling	hsa04150	2887	GRB10	growth factor receptor bound protein 10	K20064	NA
mTOR_Signaling	hsa04150	28956	LAMTOR2	late endosomal/lysosomal adaptor, MAPK and MTOR activator 2	K20398	NA
mTOR_Signaling	hsa04150	3479	IGF1	insulin like growth factor 1	K05459	NA
mTOR_Signaling	hsa04150	3480	IGF1R	insulin like growth factor 1 receptor	K05087	2.7.10.1
mTOR_Signaling	hsa04150	387	RHOA	ras homolog family member A	K04513	NA
mTOR_Signaling	hsa04150	389541	LAMTOR4	late endosomal/lysosomal adaptor, MAPK and MTOR activator 4	K20399	NA
mTOR_Signaling	hsa04150	4040	LRP6	LDL receptor related protein 6	K03068	NA
mTOR_Signaling	hsa04150	4041	LRP5	LDL receptor related protein 5	K03068	NA
mTOR_Signaling	hsa04150	51256	TBC1D7	TBC1 domain family member 7	K20396	NA
mTOR_Signaling	hsa04150	51382	ATP6V1D	ATPase H+ transporting V1 subunit D	K02149	NA
mTOR_Signaling	hsa04150	51384	WNT16	Wnt family member 16	K01558	NA
mTOR_Signaling	hsa04150	51606	ATP6V1H	ATPase H+ transporting V1 subunit H	K02144	NA
mTOR_Signaling	hsa04150	51719	CAB39	calcium binding protein 39	K08272	NA
mTOR_Signaling	hsa04150	523	ATP6V1A	ATPase H+ transporting V1 subunit A	K02145	7.1.2.2
mTOR_Signaling	hsa04150	525	ATP6V1B1	ATPase H+ transporting V1 subunit B1	K02147	NA
mTOR_Signaling	hsa04150	526	ATP6V1B2	ATPase H+ transporting V1 subunit B2	K02147	NA
mTOR_Signaling	hsa04150	528	ATP6V1C1	ATPase H+ transporting V1 subunit C1	K02148	NA
mTOR_Signaling	hsa04150	529	ATP6V1E1	ATPase H+ transporting V1 subunit E1	K02150	NA
mTOR_Signaling	hsa04150	534	ATP6V1G2	ATPase H+ transporting V1 subunit G2	K02152	NA
mTOR_Signaling	hsa04150	54361	WNT4	Wnt family member 4	K00408	NA
mTOR_Signaling	hsa04150	54468	MIOS	meiosis regulator for oocyte development	K20407	NA
mTOR_Signaling	hsa04150	54541	DDIT4	DNA damage inducible transcript 4	K08270	NA
mTOR_Signaling	hsa04150	55004	LAMTOR1	late endosomal/lysosomal adaptor, MAPK and MTOR activator 1	K20397	NA
mTOR_Signaling	hsa04150	55437	STRADB	STE20 related adaptor beta	K17532	NA
mTOR_Signaling	hsa04150	55615	PRR5	proline rich 5	K20411	NA
mTOR_Signaling	hsa04150	57600	FNIP2	folliculin interacting protein 2	K20401	NA
mTOR_Signaling	hsa04150	58528	RRAGD	Ras related GTP binding D	K16186	NA
mTOR_Signaling	hsa04150	6249	CLIP1	CAP-Gly domain containing linker protein 1	K10421	NA
mTOR_Signaling	hsa04150	6396	SEC13	SEC13 homolog, nuclear pore and COPII coat complex component	K14004	NA
mTOR_Signaling	hsa04150	64121	RRAGC	Ras related GTP binding C	K16186	NA
mTOR_Signaling	hsa04150	64223	MLST8	MTOR associated protein, LST8 homolog	K08266	NA
mTOR_Signaling	hsa04150	6446	SGK1	serum/glucocorticoid regulated kinase 1	K13302	2.7.11.1
mTOR_Signaling	hsa04150	64798	DEPTOR	DEP domain containing MTOR interacting protein	K20402	NA
mTOR_Signaling	hsa04150	6502	SKP2	S-phase kinase associated protein 2	K03875	NA
mTOR_Signaling	hsa04150	6520	SLC3A2	solute carrier family 3 member 2	K06519	NA
mTOR_Signaling	hsa04150	652968	CASTOR1	cytosolic arginine sensor for mTORC1 subunit 1	K23080	NA
mTOR_Signaling	hsa04150	729438	CASTOR2	cytosolic arginine sensor for mTORC1 subunit 2	K23081	NA
mTOR_Signaling	hsa04150	7471	WNT1	Wnt family member 1	K03209	NA
mTOR_Signaling	hsa04150	7472	WNT2	Wnt family member 2	K00182	NA
mTOR_Signaling	hsa04150	7473	WNT3	Wnt family member 3	K00312	NA
mTOR_Signaling	hsa04150	7474	WNT5A	Wnt family member 5A	K00444	NA
mTOR_Signaling	hsa04150	7475	WNT6	Wnt family member 6	K00445	NA
mTOR_Signaling	hsa04150	7476	WNT7A	Wnt family member 7A	K00572	NA
mTOR_Signaling	hsa04150	7477	WNT7B	Wnt family member 7B	K00572	NA
mTOR_Signaling	hsa04150	7478	WNT8A	Wnt family member 8A	K00714	NA
mTOR_Signaling	hsa04150	7479	WNT8B	Wnt family member 8B	K00714	NA
mTOR_Signaling	hsa04150	7480	WNT10B	Wnt family member 10B	K01357	NA
mTOR_Signaling	hsa04150	7481	WNT11	Wnt family member 11	K01384	NA
mTOR_Signaling	hsa04150	7482	WNT2B	Wnt family member 2B	K00182	NA
mTOR_Signaling	hsa04150	7483	WNT9A	Wnt family member 9A	K01064	NA
mTOR_Signaling	hsa04150	7484	WNT9B	Wnt family member 9B	K01064	NA
mTOR_Signaling	hsa04150	7855	FZD5	frizzled class receptor 5	K02375	NA
mTOR_Signaling	hsa04150	79109	MAPKAP1	MAPK associated protein 1	K20410	NA
mTOR_Signaling	hsa04150	79726	WDR59	WD repeat domain 59	K20409	NA
mTOR_Signaling	hsa04150	7976	FZD3	frizzled class receptor 3	K02329	NA
mTOR_Signaling	hsa04150	79899	PRR5L	proline rich 5 like	K20411	NA
mTOR_Signaling	hsa04150	80326	WNT10A	Wnt family member 10A	K01357	NA
mTOR_Signaling	hsa04150	81029	WNT5B	Wnt family member 5B	K00444	NA
mTOR_Signaling	hsa04150	8131	NPRL3	NPR3 like, GATOR1 complex subunit	K20406	NA
mTOR_Signaling	hsa04150	8140	SLC7A5	solute carrier family 7 member 5	K13780	NA
mTOR_Signaling	hsa04150	81617	CAB39L	calcium binding protein 39 like	K08272	NA
mTOR_Signaling	hsa04150	81929	SEH1L	SEH1 like nucleoporin	K14299	NA
mTOR_Signaling	hsa04150	8321	FZD1	frizzled class receptor 1	K02432	NA
mTOR_Signaling	hsa04150	8322	FZD4	frizzled class receptor 4	K02354	NA
mTOR_Signaling	hsa04150	8323	FZD6	frizzled class receptor 6	K02376	NA
mTOR_Signaling	hsa04150	8324	FZD7	frizzled class receptor 7	K02432	NA
mTOR_Signaling	hsa04150	8325	FZD8	frizzled class receptor 8	K02375	NA
mTOR_Signaling	hsa04150	8326	FZD9	frizzled class receptor 9	K02842	NA
mTOR_Signaling	hsa04150	83667	SESN2	sestrin 2	K20394	NA
mTOR_Signaling	hsa04150	8408	ULK1	unc-51 like autophagy activating kinase 1	K21357	2.7.11.1
mTOR_Signaling	hsa04150	84219	WDR24	WD repeat domain 24	K20408	NA
mTOR_Signaling	hsa04150	84335	AKT1S1	AKT1 substrate 1	K16184	NA
mTOR_Signaling	hsa04150	8649	LAMTOR3	late endosomal/lysosomal adaptor, MAPK and MTOR activator 3	K04370	NA
mTOR_Signaling	hsa04150	89780	WNT3A	Wnt family member 3A	K00312	NA
mTOR_Signaling	hsa04150	90423	ATP6V1E2	ATPase H+ transporting V1 subunit E2	K02150	NA
mTOR_Signaling	hsa04150	92335	STRADA	STE20 related adaptor alpha	K08271	NA
mTOR_Signaling	hsa04150	9296	ATP6V1F	ATPase H+ transporting V1 subunit F	K02151	NA
mTOR_Signaling	hsa04150	9550	ATP6V1G1	ATPase H+ transporting V1 subunit G1	K02152	NA
mTOR_Signaling	hsa04150	96459	FNIP1	folliculin interacting protein 1	K20400	NA
mTOR_Signaling	hsa04150	9675	TTI1	TELO2 interacting protein 1	K20403	NA
mTOR_Signaling	hsa04150	9681	DEPDC5	DEP domain containing 5, GATOR1 subcomplex subunit	K20404	NA
mTOR_Signaling	hsa04150	9706	ULK2	unc-51 like autophagy activating kinase 2	K08269	2.7.11.1
mTOR_Signaling	hsa04150	9894	TELO2	telomere maintenance 2	K11137	NA
PI3K_Akt_Signaling	hsa04151	10018	BCL2L11	BCL2 like 11	K16341	NA
PI3K_Akt_Signaling	hsa04151	100533105	C8orf44-SGK3	C8orf44-SGK3 readthrough	K13304	2.7.11.1
PI3K_Akt_Signaling	hsa04151	10110	SGK2	serum/glucocorticoid regulated kinase 2	K13303	2.7.11.1
PI3K_Akt_Signaling	hsa04151	10161	LPAR6	lysophosphatidic acid receptor 6	K04273	NA
PI3K_Akt_Signaling	hsa04151	1017	CDK2	cyclin dependent kinase 2	K02206	2.7.11.22
PI3K_Akt_Signaling	hsa04151	1019	CDK4	cyclin dependent kinase 4	K02089	2.7.11.22
PI3K_Akt_Signaling	hsa04151	1021	CDK6	cyclin dependent kinase 6	K02091	2.7.11.22
PI3K_Akt_Signaling	hsa04151	1026	CDKN1A	cyclin dependent kinase inhibitor 1A	K06625	NA
PI3K_Akt_Signaling	hsa04151	1027	CDKN1B	cyclin dependent kinase inhibitor 1B	K06624	NA
PI3K_Akt_Signaling	hsa04151	102723407	IGH	immunoglobulin heavy variable 4-38-2-like	K06856	NA
PI3K_Akt_Signaling	hsa04151	10319	LAMC3	laminin subunit gamma 3	K06247	NA
PI3K_Akt_Signaling	hsa04151	10681	GNB5	G protein subunit beta 5	K04539	NA
PI3K_Akt_Signaling	hsa04151	10971	YWHAQ	tyrosine 3-monooxygenase/tryptophan 5-monooxygenase activation protein theta	K16197	NA
PI3K_Akt_Signaling	hsa04151	1101	CHAD	chondroadherin	K06248	NA
PI3K_Akt_Signaling	hsa04151	11140	CDC37	cell division cycle 37, HSP90 cochaperone	K09554	NA
PI3K_Akt_Signaling	hsa04151	1128	CHRM1	cholinergic receptor muscarinic 1	K04129	NA
PI3K_Akt_Signaling	hsa04151	1129	CHRM2	cholinergic receptor muscarinic 2	K04130	NA
PI3K_Akt_Signaling	hsa04151	118788	PIK3AP1	phosphoinositide-3-kinase adaptor protein 1	K12230	NA
PI3K_Akt_Signaling	hsa04151	125467750	EFNA4-EFNA3	EFNA4-EFNA3 readthrough	K05462	NA
PI3K_Akt_Signaling	hsa04151	1277	COL1A1	collagen type I alpha 1 chain	K06236	NA
PI3K_Akt_Signaling	hsa04151	1278	COL1A2	collagen type I alpha 2 chain	K06236	NA
PI3K_Akt_Signaling	hsa04151	1280	COL2A1	collagen type II alpha 1 chain	K19719	NA
PI3K_Akt_Signaling	hsa04151	1282	COL4A1	collagen type IV alpha 1 chain	K06237	NA
PI3K_Akt_Signaling	hsa04151	1284	COL4A2	collagen type IV alpha 2 chain	K06237	NA
PI3K_Akt_Signaling	hsa04151	1285	COL4A3	collagen type IV alpha 3 chain	K06237	NA
PI3K_Akt_Signaling	hsa04151	1286	COL4A4	collagen type IV alpha 4 chain	K06237	NA
PI3K_Akt_Signaling	hsa04151	1287	COL4A5	collagen type IV alpha 5 chain	K06237	NA
PI3K_Akt_Signaling	hsa04151	1288	COL4A6	collagen type IV alpha 6 chain	K06237	NA
PI3K_Akt_Signaling	hsa04151	1291	COL6A1	collagen type VI alpha 1 chain	K06238	NA
PI3K_Akt_Signaling	hsa04151	1292	COL6A2	collagen type VI alpha 2 chain	K06238	NA
PI3K_Akt_Signaling	hsa04151	1293	COL6A3	collagen type VI alpha 3 chain	K06238	NA
PI3K_Akt_Signaling	hsa04151	1297	COL9A1	collagen type IX alpha 1 chain	K08131	NA
PI3K_Akt_Signaling	hsa04151	1298	COL9A2	collagen type IX alpha 2 chain	K08131	NA
PI3K_Akt_Signaling	hsa04151	1299	COL9A3	collagen type IX alpha 3 chain	K08131	NA
PI3K_Akt_Signaling	hsa04151	1311	COMP	cartilage oligomeric matrix protein	K04659	NA
PI3K_Akt_Signaling	hsa04151	131873	COL6A6	collagen type VI alpha 6 chain	K06238	NA
PI3K_Akt_Signaling	hsa04151	1435	CSF1	colony stimulating factor 1	K05453	NA
PI3K_Akt_Signaling	hsa04151	1436	CSF1R	colony stimulating factor 1 receptor	K05090	2.7.10.1
PI3K_Akt_Signaling	hsa04151	1440	CSF3	colony stimulating factor 3	K05423	NA
PI3K_Akt_Signaling	hsa04151	1441	CSF3R	colony stimulating factor 3 receptor	K05061	NA
PI3K_Akt_Signaling	hsa04151	1442	CSH1	chorionic somatomammotropin hormone 1	K05438	NA
PI3K_Akt_Signaling	hsa04151	1443	CSH2	chorionic somatomammotropin hormone 2	K05438	NA
PI3K_Akt_Signaling	hsa04151	1444	CSHL1	chorionic somatomammotropin hormone like 1	K05438	NA
PI3K_Akt_Signaling	hsa04151	146850	PIK3R6	phosphoinositide-3-kinase regulatory subunit 6	K21290	NA
PI3K_Akt_Signaling	hsa04151	1902	LPAR1	lysophosphatidic acid receptor 1	K04289	NA
PI3K_Akt_Signaling	hsa04151	1942	EFNA1	ephrin A1	K05462	NA
PI3K_Akt_Signaling	hsa04151	1943	EFNA2	ephrin A2	K05462	NA
PI3K_Akt_Signaling	hsa04151	1944	EFNA3	ephrin A3	K05462	NA
PI3K_Akt_Signaling	hsa04151	1945	EFNA4	ephrin A4	K05462	NA
PI3K_Akt_Signaling	hsa04151	1946	EFNA5	ephrin A5	K05462	NA
PI3K_Akt_Signaling	hsa04151	1950	EGF	epidermal growth factor	K04357	NA
PI3K_Akt_Signaling	hsa04151	1956	EGFR	epidermal growth factor receptor	K04361	2.7.10.1
PI3K_Akt_Signaling	hsa04151	1969	EPHA2	EPH receptor A2	K05103	2.7.10.1
PI3K_Akt_Signaling	hsa04151	2056	EPO	erythropoietin	K05437	NA
PI3K_Akt_Signaling	hsa04151	2057	EPOR	erythropoietin receptor	K05079	NA
PI3K_Akt_Signaling	hsa04151	2064	ERBB2	erb-b2 receptor tyrosine kinase 2	K05083	2.7.10.1
PI3K_Akt_Signaling	hsa04151	2065	ERBB3	erb-b2 receptor tyrosine kinase 3	K05084	2.7.10.1
PI3K_Akt_Signaling	hsa04151	2066	ERBB4	erb-b2 receptor tyrosine kinase 4	K05085	2.7.10.1
PI3K_Akt_Signaling	hsa04151	2069	EREG	epiregulin	K09784	NA
PI3K_Akt_Signaling	hsa04151	2149	F2R	coagulation factor II thrombin receptor	K03914	NA
PI3K_Akt_Signaling	hsa04151	2246	FGF1	fibroblast growth factor 1	K18496	NA
PI3K_Akt_Signaling	hsa04151	2247	FGF2	fibroblast growth factor 2	K18497	NA
PI3K_Akt_Signaling	hsa04151	2248	FGF3	fibroblast growth factor 3	K04358	NA
PI3K_Akt_Signaling	hsa04151	2249	FGF4	fibroblast growth factor 4	K04358	NA
PI3K_Akt_Signaling	hsa04151	2250	FGF5	fibroblast growth factor 5	K04358	NA
PI3K_Akt_Signaling	hsa04151	2251	FGF6	fibroblast growth factor 6	K04358	NA
PI3K_Akt_Signaling	hsa04151	2252	FGF7	fibroblast growth factor 7	K04358	NA
PI3K_Akt_Signaling	hsa04151	2253	FGF8	fibroblast growth factor 8	K04358	NA
PI3K_Akt_Signaling	hsa04151	2254	FGF9	fibroblast growth factor 9	K04358	NA
PI3K_Akt_Signaling	hsa04151	2255	FGF10	fibroblast growth factor 10	K04358	NA
PI3K_Akt_Signaling	hsa04151	2260	FGFR1	fibroblast growth factor receptor 1	K04362	2.7.10.1
PI3K_Akt_Signaling	hsa04151	2261	FGFR3	fibroblast growth factor receptor 3	K05094	2.7.10.1
PI3K_Akt_Signaling	hsa04151	2263	FGFR2	fibroblast growth factor receptor 2	K05093	2.7.10.1
PI3K_Akt_Signaling	hsa04151	2264	FGFR4	fibroblast growth factor receptor 4	K05095	2.7.10.1
PI3K_Akt_Signaling	hsa04151	2277	VEGFD	vascular endothelial growth factor D	K05449	NA
PI3K_Akt_Signaling	hsa04151	22798	LAMB4	laminin subunit beta 4	K06245	NA
PI3K_Akt_Signaling	hsa04151	22801	ITGA11	integrin subunit alpha 11	K06587	NA
PI3K_Akt_Signaling	hsa04151	23035	PHLPP2	PH domain and leucine rich repeat protein phosphatase 2	K16340	3.1.3.16
PI3K_Akt_Signaling	hsa04151	2309	FOXO3	forkhead box O3	K09408	NA
PI3K_Akt_Signaling	hsa04151	2321	FLT1	fms related receptor tyrosine kinase 1	K05096	2.7.10.1
PI3K_Akt_Signaling	hsa04151	2322	FLT3	fms related receptor tyrosine kinase 3	K05092	2.7.10.1
PI3K_Akt_Signaling	hsa04151	2323	FLT3LG	fms related receptor tyrosine kinase 3 ligand	K05454	NA
PI3K_Akt_Signaling	hsa04151	23239	PHLPP1	PH domain and leucine rich repeat protein phosphatase 1	K16340	3.1.3.16
PI3K_Akt_Signaling	hsa04151	2324	FLT4	fms related receptor tyrosine kinase 4	K05097	2.7.10.1
PI3K_Akt_Signaling	hsa04151	2335	FN1	fibronectin 1	K05717	NA
PI3K_Akt_Signaling	hsa04151	23533	PIK3R5	phosphoinositide-3-kinase regulatory subunit 5	K21290	NA
PI3K_Akt_Signaling	hsa04151	23566	LPAR3	lysophosphatidic acid receptor 3	K04294	NA
PI3K_Akt_Signaling	hsa04151	23678	SGK3	serum/glucocorticoid regulated kinase family member 3	K13304	2.7.11.1
PI3K_Akt_Signaling	hsa04151	256076	COL6A5	collagen type VI alpha 5 chain	K06238	NA
PI3K_Akt_Signaling	hsa04151	26281	FGF20	fibroblast growth factor 20	K04358	NA
PI3K_Akt_Signaling	hsa04151	26291	FGF21	fibroblast growth factor 21	K22429	NA
PI3K_Akt_Signaling	hsa04151	2668	GDNF	glial cell derived neurotrophic factor	K05452	NA
PI3K_Akt_Signaling	hsa04151	2688	GH1	growth hormone 1	K05438	NA
PI3K_Akt_Signaling	hsa04151	2689	GH2	growth hormone 2	K05438	NA
PI3K_Akt_Signaling	hsa04151	2690	GHR	growth hormone receptor	K05080	NA
PI3K_Akt_Signaling	hsa04151	27006	FGF22	fibroblast growth factor 22	K04358	NA
PI3K_Akt_Signaling	hsa04151	2782	GNB1	G protein subunit beta 1	K04536	NA
PI3K_Akt_Signaling	hsa04151	2783	GNB2	G protein subunit beta 2	K04537	NA
PI3K_Akt_Signaling	hsa04151	2784	GNB3	G protein subunit beta 3	K07825	NA
PI3K_Akt_Signaling	hsa04151	2785	GNG3	G protein subunit gamma 3	K04540	NA
PI3K_Akt_Signaling	hsa04151	2786	GNG4	G protein subunit gamma 4	K04541	NA
PI3K_Akt_Signaling	hsa04151	2787	GNG5	G protein subunit gamma 5	K04542	NA
PI3K_Akt_Signaling	hsa04151	2788	GNG7	G protein subunit gamma 7	K04543	NA
PI3K_Akt_Signaling	hsa04151	2790	GNG10	G protein subunit gamma 10	K04545	NA
PI3K_Akt_Signaling	hsa04151	2791	GNG11	G protein subunit gamma 11	K04546	NA
PI3K_Akt_Signaling	hsa04151	2792	GNGT1	G protein subunit gamma transducin 1	K04548	NA
PI3K_Akt_Signaling	hsa04151	2793	GNGT2	G protein subunit gamma transducin 2	K04549	NA
PI3K_Akt_Signaling	hsa04151	28227	PPP2R3B	protein phosphatase 2 regulatory subunit B''beta	K11583	NA
PI3K_Akt_Signaling	hsa04151	284	ANGPT1	angiopoietin 1	K05465	NA
PI3K_Akt_Signaling	hsa04151	284217	LAMA1	laminin subunit alpha 1	K05637	NA
PI3K_Akt_Signaling	hsa04151	2846	LPAR4	lysophosphatidic acid receptor 4	K04275	NA
PI3K_Akt_Signaling	hsa04151	285	ANGPT2	angiopoietin 2	K05466	NA
PI3K_Akt_Signaling	hsa04151	29941	PKN3	protein kinase N3	K23692	NA
PI3K_Akt_Signaling	hsa04151	3082	HGF	hepatocyte growth factor	K05460	NA
PI3K_Akt_Signaling	hsa04151	3164	NR4A1	nuclear receptor subfamily 4 group A member 1	K04465	NA
PI3K_Akt_Signaling	hsa04151	3320	HSP90AA1	heat shock protein 90 alpha family class A member 1	K04079	NA
PI3K_Akt_Signaling	hsa04151	3326	HSP90AB1	heat shock protein 90 alpha family class B member 1	K04079	NA
PI3K_Akt_Signaling	hsa04151	3371	TNC	tenascin C	K06252	NA
PI3K_Akt_Signaling	hsa04151	3381	IBSP	integrin binding sialoprotein	K06253	NA
PI3K_Akt_Signaling	hsa04151	3439	IFNA1	interferon alpha 1	K05414	NA
PI3K_Akt_Signaling	hsa04151	3440	IFNA2	interferon alpha 2	K05414	NA
PI3K_Akt_Signaling	hsa04151	3441	IFNA4	interferon alpha 4	K05414	NA
PI3K_Akt_Signaling	hsa04151	3442	IFNA5	interferon alpha 5	K05414	NA
PI3K_Akt_Signaling	hsa04151	3443	IFNA6	interferon alpha 6	K05414	NA
PI3K_Akt_Signaling	hsa04151	3444	IFNA7	interferon alpha 7	K05414	NA
PI3K_Akt_Signaling	hsa04151	3445	IFNA8	interferon alpha 8	K05414	NA
PI3K_Akt_Signaling	hsa04151	3446	IFNA10	interferon alpha 10	K05414	NA
PI3K_Akt_Signaling	hsa04151	3447	IFNA13	interferon alpha 13	K05414	NA
PI3K_Akt_Signaling	hsa04151	3448	IFNA14	interferon alpha 14	K05414	NA
PI3K_Akt_Signaling	hsa04151	3449	IFNA16	interferon alpha 16	K05414	NA
PI3K_Akt_Signaling	hsa04151	3451	IFNA17	interferon alpha 17	K05414	NA
PI3K_Akt_Signaling	hsa04151	3452	IFNA21	interferon alpha 21	K05414	NA
PI3K_Akt_Signaling	hsa04151	3454	IFNAR1	interferon alpha and beta receptor subunit 1	K05130	NA
PI3K_Akt_Signaling	hsa04151	3455	IFNAR2	interferon alpha and beta receptor subunit 2	K05131	NA
PI3K_Akt_Signaling	hsa04151	3456	IFNB1	interferon beta 1	K05415	NA
PI3K_Akt_Signaling	hsa04151	3481	IGF2	insulin like growth factor 2	K13769	NA
PI3K_Akt_Signaling	hsa04151	3558	IL2	interleukin 2	K05429	NA
PI3K_Akt_Signaling	hsa04151	3559	IL2RA	interleukin 2 receptor subunit alpha	K05068	NA
PI3K_Akt_Signaling	hsa04151	356	FASLG	Fas ligand	K04389	NA
PI3K_Akt_Signaling	hsa04151	3560	IL2RB	interleukin 2 receptor subunit beta	K05069	NA
PI3K_Akt_Signaling	hsa04151	3561	IL2RG	interleukin 2 receptor subunit gamma	K05070	NA
PI3K_Akt_Signaling	hsa04151	3562	IL3	interleukin 3	K04736	NA
PI3K_Akt_Signaling	hsa04151	3563	IL3RA	interleukin 3 receptor subunit alpha	K04737	NA
PI3K_Akt_Signaling	hsa04151	3565	IL4	interleukin 4	K05430	NA
PI3K_Akt_Signaling	hsa04151	3566	IL4R	interleukin 4 receptor	K05071	NA
PI3K_Akt_Signaling	hsa04151	3570	IL6R	interleukin 6 receptor	K05055	NA
PI3K_Akt_Signaling	hsa04151	3574	IL7	interleukin 7	K05431	NA
PI3K_Akt_Signaling	hsa04151	3575	IL7R	interleukin 7 receptor	K05072	NA
PI3K_Akt_Signaling	hsa04151	3655	ITGA6	integrin subunit alpha 6	K06485	NA
PI3K_Akt_Signaling	hsa04151	3672	ITGA1	integrin subunit alpha 1	K06480	NA
PI3K_Akt_Signaling	hsa04151	3673	ITGA2	integrin subunit alpha 2	K06481	NA
PI3K_Akt_Signaling	hsa04151	3674	ITGA2B	integrin subunit alpha 2b	K06476	NA
PI3K_Akt_Signaling	hsa04151	3675	ITGA3	integrin subunit alpha 3	K06482	NA
PI3K_Akt_Signaling	hsa04151	3676	ITGA4	integrin subunit alpha 4	K06483	NA
PI3K_Akt_Signaling	hsa04151	3678	ITGA5	integrin subunit alpha 5	K06484	NA
PI3K_Akt_Signaling	hsa04151	3679	ITGA7	integrin subunit alpha 7	K06583	NA
PI3K_Akt_Signaling	hsa04151	3680	ITGA9	integrin subunit alpha 9	K06585	NA
PI3K_Akt_Signaling	hsa04151	3685	ITGAV	integrin subunit alpha V	K06487	NA
PI3K_Akt_Signaling	hsa04151	3688	ITGB1	integrin subunit beta 1	K05719	NA
PI3K_Akt_Signaling	hsa04151	3690	ITGB3	integrin subunit beta 3	K06493	NA
PI3K_Akt_Signaling	hsa04151	3691	ITGB4	integrin subunit beta 4	K06525	NA
PI3K_Akt_Signaling	hsa04151	3693	ITGB5	integrin subunit beta 5	K06588	NA
PI3K_Akt_Signaling	hsa04151	3694	ITGB6	integrin subunit beta 6	K06589	NA
PI3K_Akt_Signaling	hsa04151	3695	ITGB7	integrin subunit beta 7	K06590	NA
PI3K_Akt_Signaling	hsa04151	3696	ITGB8	integrin subunit beta 8	K06591	NA
PI3K_Akt_Signaling	hsa04151	3716	JAK1	Janus kinase 1	K11217	2.7.10.2
PI3K_Akt_Signaling	hsa04151	3718	JAK3	Janus kinase 3	K11218	2.7.10.2
PI3K_Akt_Signaling	hsa04151	374	AREG	amphiregulin	K09782	NA
PI3K_Akt_Signaling	hsa04151	3791	KDR	kinase insert domain receptor	K05098	2.7.10.1
PI3K_Akt_Signaling	hsa04151	3815	KIT	KIT proto-oncogene, receptor tyrosine kinase	K05091	2.7.10.1
PI3K_Akt_Signaling	hsa04151	3908	LAMA2	laminin subunit alpha 2	K05637	NA
PI3K_Akt_Signaling	hsa04151	3909	LAMA3	laminin subunit alpha 3	K06240	NA
PI3K_Akt_Signaling	hsa04151	3910	LAMA4	laminin subunit alpha 4	K06241	NA
PI3K_Akt_Signaling	hsa04151	3911	LAMA5	laminin subunit alpha 5	K06240	NA
PI3K_Akt_Signaling	hsa04151	3912	LAMB1	laminin subunit beta 1	K05636	NA
PI3K_Akt_Signaling	hsa04151	3913	LAMB2	laminin subunit beta 2	K06243	NA
PI3K_Akt_Signaling	hsa04151	3914	LAMB3	laminin subunit beta 3	K06244	NA
PI3K_Akt_Signaling	hsa04151	3915	LAMC1	laminin subunit gamma 1	K05635	NA
PI3K_Akt_Signaling	hsa04151	3918	LAMC2	laminin subunit gamma 2	K06246	NA
PI3K_Akt_Signaling	hsa04151	4170	MCL1	MCL1 apoptosis regulator, BCL2 family member	K02539	NA
PI3K_Akt_Signaling	hsa04151	4193	MDM2	MDM2 proto-oncogene	K06643	2.3.2.27
PI3K_Akt_Signaling	hsa04151	4233	MET	MET proto-oncogene, receptor tyrosine kinase	K05099	2.7.10.1
PI3K_Akt_Signaling	hsa04151	4254	KITLG	KIT ligand	K05461	NA
PI3K_Akt_Signaling	hsa04151	4515	MTCP1	mature T cell proliferation 1	K16837	NA
PI3K_Akt_Signaling	hsa04151	4602	MYB	MYB proto-oncogene, transcription factor	K09420	NA
PI3K_Akt_Signaling	hsa04151	4609	MYC	MYC proto-oncogene, bHLH transcription factor	K04377	NA
PI3K_Akt_Signaling	hsa04151	4803	NGF	nerve growth factor	K02582	NA
PI3K_Akt_Signaling	hsa04151	4804	NGFR	nerve growth factor receptor	K02583	NA
PI3K_Akt_Signaling	hsa04151	4902	NRTN	neurturin	K25414	NA
PI3K_Akt_Signaling	hsa04151	4908	NTF3	neurotrophin 3	K04356	NA
PI3K_Akt_Signaling	hsa04151	4909	NTF4	neurotrophin 4	K12457	NA
PI3K_Akt_Signaling	hsa04151	4914	NTRK1	neurotrophic receptor tyrosine kinase 1	K03176	2.7.10.1
PI3K_Akt_Signaling	hsa04151	4915	NTRK2	neurotrophic receptor tyrosine kinase 2	K04360	2.7.10.1
PI3K_Akt_Signaling	hsa04151	5008	OSM	oncostatin M	K05418	NA
PI3K_Akt_Signaling	hsa04151	51378	ANGPT4	angiopoietin 4	K05467	NA
PI3K_Akt_Signaling	hsa04151	5154	PDGFA	platelet derived growth factor subunit A	K04359	NA
PI3K_Akt_Signaling	hsa04151	5155	PDGFB	platelet derived growth factor subunit B	K17386	NA
PI3K_Akt_Signaling	hsa04151	5156	PDGFRA	platelet derived growth factor receptor alpha	K04363	2.7.10.1
PI3K_Akt_Signaling	hsa04151	5159	PDGFRB	platelet derived growth factor receptor beta	K05089	2.7.10.1
PI3K_Akt_Signaling	hsa04151	51764	GNG13	G protein subunit gamma 13	K04547	NA
PI3K_Akt_Signaling	hsa04151	5228	PGF	placental growth factor	K16859	NA
PI3K_Akt_Signaling	hsa04151	5294	PIK3CG	phosphatidylinositol-4,5-bisphosphate 3-kinase catalytic subunit gamma	K21289	2.7.1.153
PI3K_Akt_Signaling	hsa04151	54331	GNG2	G protein subunit gamma 2	K07826	NA
PI3K_Akt_Signaling	hsa04151	55012	PPP2R3C	protein phosphatase 2 regulatory subunit B''gamma	K11583	NA
PI3K_Akt_Signaling	hsa04151	5515	PPP2CA	protein phosphatase 2 catalytic subunit alpha	K04382	3.1.3.16
PI3K_Akt_Signaling	hsa04151	5516	PPP2CB	protein phosphatase 2 catalytic subunit beta	K04382	3.1.3.16
PI3K_Akt_Signaling	hsa04151	5518	PPP2R1A	protein phosphatase 2 scaffold subunit Aalpha	K03456	NA
PI3K_Akt_Signaling	hsa04151	5519	PPP2R1B	protein phosphatase 2 scaffold subunit Abeta	K03456	NA
PI3K_Akt_Signaling	hsa04151	5520	PPP2R2A	protein phosphatase 2 regulatory subunit Balpha	K04354	NA
PI3K_Akt_Signaling	hsa04151	5521	PPP2R2B	protein phosphatase 2 regulatory subunit Bbeta	K04354	NA
PI3K_Akt_Signaling	hsa04151	5522	PPP2R2C	protein phosphatase 2 regulatory subunit Bgamma	K04354	NA
PI3K_Akt_Signaling	hsa04151	5523	PPP2R3A	protein phosphatase 2 regulatory subunit B''alpha	K11583	NA
PI3K_Akt_Signaling	hsa04151	5525	PPP2R5A	protein phosphatase 2 regulatory subunit B'alpha	K11584	NA
PI3K_Akt_Signaling	hsa04151	5526	PPP2R5B	protein phosphatase 2 regulatory subunit B'beta	K11584	NA
PI3K_Akt_Signaling	hsa04151	5527	PPP2R5C	protein phosphatase 2 regulatory subunit B'gamma	K11584	NA
PI3K_Akt_Signaling	hsa04151	5528	PPP2R5D	protein phosphatase 2 regulatory subunit B'delta	K11584	NA
PI3K_Akt_Signaling	hsa04151	5529	PPP2R5E	protein phosphatase 2 regulatory subunit B'epsilon	K11584	NA
PI3K_Akt_Signaling	hsa04151	55844	PPP2R2D	protein phosphatase 2 regulatory subunit Bdelta	K04354	NA
PI3K_Akt_Signaling	hsa04151	5585	PKN1	protein kinase N1	K06071	2.7.11.13
PI3K_Akt_Signaling	hsa04151	5586	PKN2	protein kinase N2	K23691	NA
PI3K_Akt_Signaling	hsa04151	55970	GNG12	G protein subunit gamma 12	K04347	NA
PI3K_Akt_Signaling	hsa04151	56034	PDGFC	platelet derived growth factor C	K05450	NA
PI3K_Akt_Signaling	hsa04151	5617	PRL	prolactin	K05439	NA
PI3K_Akt_Signaling	hsa04151	5618	PRLR	prolactin receptor	K05081	NA
PI3K_Akt_Signaling	hsa04151	5623	PSPN	persephin	K25416	NA
PI3K_Akt_Signaling	hsa04151	5649	RELN	reelin	K06249	3.4.21.-
PI3K_Akt_Signaling	hsa04151	57121	LPAR5	lysophosphatidic acid receptor 5	K08390	NA
PI3K_Akt_Signaling	hsa04151	5747	PTK2	protein tyrosine kinase 2	K05725	2.7.10.2
PI3K_Akt_Signaling	hsa04151	5879	RAC1	Rac family small GTPase 1	K04392	NA
PI3K_Akt_Signaling	hsa04151	5934	RBL2	RB transcriptional corepressor like 2	K16332	NA
PI3K_Akt_Signaling	hsa04151	59345	GNB4	G protein subunit beta 4	K04538	NA
PI3K_Akt_Signaling	hsa04151	595	CCND1	cyclin D1	K04503	NA
PI3K_Akt_Signaling	hsa04151	596	BCL2	BCL2 apoptosis regulator	K02161	NA
PI3K_Akt_Signaling	hsa04151	5979	RET	ret proto-oncogene	K05126	2.7.10.1
PI3K_Akt_Signaling	hsa04151	598	BCL2L1	BCL2 like 1	K04570	NA
PI3K_Akt_Signaling	hsa04151	627	BDNF	brain derived neurotrophic factor	K04355	NA
PI3K_Akt_Signaling	hsa04151	63923	TNN	tenascin N	K06252	NA
PI3K_Akt_Signaling	hsa04151	6696	SPP1	secreted phosphoprotein 1	K06250	NA
PI3K_Akt_Signaling	hsa04151	672	BRCA1	BRCA1 DNA repair associated	K10605	2.3.2.27
PI3K_Akt_Signaling	hsa04151	6850	SYK	spleen associated tyrosine kinase	K05855	2.7.10.2
PI3K_Akt_Signaling	hsa04151	7010	TEK	TEK receptor tyrosine kinase	K05121	2.7.10.1
PI3K_Akt_Signaling	hsa04151	7039	TGFA	transforming growth factor alpha	K08774	NA
PI3K_Akt_Signaling	hsa04151	7057	THBS1	thrombospondin 1	K16857	NA
PI3K_Akt_Signaling	hsa04151	7058	THBS2	thrombospondin 2	K04659	NA
PI3K_Akt_Signaling	hsa04151	7059	THBS3	thrombospondin 3	K04659	NA
PI3K_Akt_Signaling	hsa04151	7060	THBS4	thrombospondin 4	K04659	NA
PI3K_Akt_Signaling	hsa04151	7097	TLR2	toll like receptor 2	K10159	NA
PI3K_Akt_Signaling	hsa04151	7099	TLR4	toll like receptor 4	K10160	NA
PI3K_Akt_Signaling	hsa04151	7143	TNR	tenascin R	K06252	NA
PI3K_Akt_Signaling	hsa04151	7148	TNXB	tenascin XB	K06252	NA
PI3K_Akt_Signaling	hsa04151	7157	TP53	tumor protein p53	K04451	NA
PI3K_Akt_Signaling	hsa04151	7184	HSP90B1	heat shock protein 90 beta family member 1	K09487	NA
PI3K_Akt_Signaling	hsa04151	7422	VEGFA	vascular endothelial growth factor A	K05448	NA
PI3K_Akt_Signaling	hsa04151	7423	VEGFB	vascular endothelial growth factor B	K16858	NA
PI3K_Akt_Signaling	hsa04151	7424	VEGFC	vascular endothelial growth factor C	K05449	NA
PI3K_Akt_Signaling	hsa04151	7448	VTN	vitronectin	K06251	NA
PI3K_Akt_Signaling	hsa04151	7450	VWF	von Willebrand factor	K03900	NA
PI3K_Akt_Signaling	hsa04151	7529	YWHAB	tyrosine 3-monooxygenase/tryptophan 5-monooxygenase activation protein beta	K16197	NA
PI3K_Akt_Signaling	hsa04151	7531	YWHAE	tyrosine 3-monooxygenase/tryptophan 5-monooxygenase activation protein epsilon	K06630	NA
PI3K_Akt_Signaling	hsa04151	7532	YWHAG	tyrosine 3-monooxygenase/tryptophan 5-monooxygenase activation protein gamma	K16198	NA
PI3K_Akt_Signaling	hsa04151	7533	YWHAH	tyrosine 3-monooxygenase/tryptophan 5-monooxygenase activation protein eta	K16198	NA
PI3K_Akt_Signaling	hsa04151	7534	YWHAZ	tyrosine 3-monooxygenase/tryptophan 5-monooxygenase activation protein zeta	K16197	NA
PI3K_Akt_Signaling	hsa04151	80310	PDGFD	platelet derived growth factor D	K05450	NA
PI3K_Akt_Signaling	hsa04151	8074	FGF23	fibroblast growth factor 23	K22428	NA
PI3K_Akt_Signaling	hsa04151	8115	TCL1A	TCL1 family AKT coactivator A	K10167	NA
PI3K_Akt_Signaling	hsa04151	842	CASP9	caspase 9	K04399	3.4.22.62
PI3K_Akt_Signaling	hsa04151	8515	ITGA10	integrin subunit alpha 10	K06586	NA
PI3K_Akt_Signaling	hsa04151	8516	ITGA8	integrin subunit alpha 8	K06584	NA
PI3K_Akt_Signaling	hsa04151	8817	FGF18	fibroblast growth factor 18	K04358	NA
PI3K_Akt_Signaling	hsa04151	8822	FGF17	fibroblast growth factor 17	K04358	NA
PI3K_Akt_Signaling	hsa04151	8823	FGF16	fibroblast growth factor 16	K04358	NA
PI3K_Akt_Signaling	hsa04151	894	CCND2	cyclin D2	K10151	NA
PI3K_Akt_Signaling	hsa04151	896	CCND3	cyclin D3	K10152	NA
PI3K_Akt_Signaling	hsa04151	898	CCNE1	cyclin E1	K06626	NA
PI3K_Akt_Signaling	hsa04151	9048	ARTN	artemin	K25415	NA
PI3K_Akt_Signaling	hsa04151	9134	CCNE2	cyclin E2	K06626	NA
PI3K_Akt_Signaling	hsa04151	9170	LPAR2	lysophosphatidic acid receptor 2	K04291	NA
PI3K_Akt_Signaling	hsa04151	9180	OSMR	oncostatin M receptor	K05057	NA
PI3K_Akt_Signaling	hsa04151	9223	MAGI1	membrane associated guanylate kinase, WW and PDZ domain containing 1	K05631	NA
PI3K_Akt_Signaling	hsa04151	930	CD19	CD19 molecule	K06465	NA
PI3K_Akt_Signaling	hsa04151	94235	GNG8	G protein subunit gamma 8	K04544	NA
PI3K_Akt_Signaling	hsa04151	9623	TCL1B	TCL1 family AKT coactivator B	K16836	NA
PI3K_Akt_Signaling	hsa04151	9863	MAGI2	membrane associated guanylate kinase, WW and PDZ domain containing 2	K05629	NA
PI3K_Akt_Signaling	hsa04151	9965	FGF19	fibroblast growth factor 19	K22603	NA
AMPK_Signaling	hsa04152	1080	CFTR	CF transmembrane conductance regulator	K05031	5.6.1.6
AMPK_Signaling	hsa04152	10890	RAB10	RAB10, member RAS oncogene family	K07903	NA
AMPK_Signaling	hsa04152	1149	CIDEA	cell death inducing DFFA like effector a	K25893	NA
AMPK_Signaling	hsa04152	148	ADRA1A	adrenoceptor alpha 1A	K04135	NA
AMPK_Signaling	hsa04152	1938	EEF2	eukaryotic translation elongation factor 2	K03234	NA
AMPK_Signaling	hsa04152	1994	ELAVL1	ELAV like RNA binding protein 1	K13088	NA
AMPK_Signaling	hsa04152	23216	TBC1D1	TBC1 domain family member 1	K18341	NA
AMPK_Signaling	hsa04152	23411	SIRT1	sirtuin 1	K11411	2.3.1.286
AMPK_Signaling	hsa04152	29904	EEF2K	eukaryotic elongation factor 2 kinase	K08292	2.7.11.20
AMPK_Signaling	hsa04152	3156	HMGCR	3-hydroxy-3-methylglutaryl-CoA reductase	K00021	1.1.1.34
AMPK_Signaling	hsa04152	3172	HNF4A	hepatocyte nuclear factor 4 alpha	K07292	NA
AMPK_Signaling	hsa04152	4218	RAB8A	RAB8A, member RAS oncogene family	K07901	NA
AMPK_Signaling	hsa04152	51552	RAB14	RAB14, member RAS oncogene family	K07881	NA
AMPK_Signaling	hsa04152	5468	PPARG	peroxisome proliferator activated receptor gamma	K08530	NA
AMPK_Signaling	hsa04152	5862	RAB2A	RAB2A, member RAS oncogene family	K07877	NA
AMPK_Signaling	hsa04152	6319	SCD	stearoyl-CoA desaturase	K00507	1.14.19.1
AMPK_Signaling	hsa04152	6885	MAP3K7	mitogen-activated protein kinase kinase kinase 7	K04427	2.7.11.25
AMPK_Signaling	hsa04152	79966	SCD5	stearoyl-CoA desaturase 5	K00507	1.14.19.1
AMPK_Signaling	hsa04152	890	CCNA2	cyclin A2	K06627	NA
AMPK_Signaling	hsa04152	8900	CCNA1	cyclin A1	K06627	NA
AMPK_Signaling	hsa04152	9230	RAB11B	RAB11B, member RAS oncogene family	K07905	NA
FoxO_Signaling	hsa04068	100132074	FOXO6	forkhead box O6	K17847	NA
FoxO_Signaling	hsa04068	102800317	TPTEP2-CSNK1E	TPTEP2-CSNK1E readthrough	K08960	2.7.11.1
FoxO_Signaling	hsa04068	1030	CDKN2B	cyclin dependent kinase inhibitor 2B	K04685	NA
FoxO_Signaling	hsa04068	1032	CDKN2D	cyclin dependent kinase inhibitor 2D	K06623	NA
FoxO_Signaling	hsa04068	10365	KLF2	KLF transcription factor 2	K17845	NA
FoxO_Signaling	hsa04068	10733	PLK4	polo like kinase 4	K08863	2.7.11.21
FoxO_Signaling	hsa04068	10769	PLK2	polo like kinase 2	K08861	2.7.11.21
FoxO_Signaling	hsa04068	10912	GADD45G	growth arrest and DNA damage inducible gamma	K04402	NA
FoxO_Signaling	hsa04068	11067	DEPP1	DEPP autophagy regulator 1	K27679	NA
FoxO_Signaling	hsa04068	11337	GABARAP	GABA type A receptor-associated protein	K08341	NA
FoxO_Signaling	hsa04068	11345	GABARAPL2	GABA type A receptor associated protein like 2	K08341	NA
FoxO_Signaling	hsa04068	114907	FBXO32	F-box protein 32	K10305	NA
FoxO_Signaling	hsa04068	116986	AGAP2	ArfGAP with GTPase domain, ankyrin repeat and PH domain 2	K17848	NA
FoxO_Signaling	hsa04068	1263	PLK3	polo like kinase 3	K08862	2.7.11.21
FoxO_Signaling	hsa04068	1387	CREBBP	CREB binding protein	K04498	2.3.1.48
FoxO_Signaling	hsa04068	1432	MAPK14	mitogen-activated protein kinase 14	K04441	2.7.11.24
FoxO_Signaling	hsa04068	1454	CSNK1E	casein kinase 1 epsilon	K08960	2.7.11.1
FoxO_Signaling	hsa04068	1647	GADD45A	growth arrest and DNA damage inducible alpha	K04402	NA
FoxO_Signaling	hsa04068	1901	S1PR1	sphingosine-1-phosphate receptor 1	K04288	NA
FoxO_Signaling	hsa04068	2033	EP300	E1A binding protein p300	K04498	2.3.1.48
FoxO_Signaling	hsa04068	2290	FOXG1	forkhead box G1	K09385	NA
FoxO_Signaling	hsa04068	23710	GABARAPL1	GABA type A receptor associated protein like 1	K08341	NA
FoxO_Signaling	hsa04068	26260	FBXO25	F-box protein 25	K10305	NA
FoxO_Signaling	hsa04068	2911	GRM1	glutamate metabotropic receptor 1	K04603	NA
FoxO_Signaling	hsa04068	3276	PRMT1	protein arginine methyltransferase 1	K11434	2.1.1.319
FoxO_Signaling	hsa04068	3586	IL10	interleukin 10	K05443	NA
FoxO_Signaling	hsa04068	4088	SMAD3	SMAD family member 3	K23605	NA
FoxO_Signaling	hsa04068	4089	SMAD4	SMAD family member 4	K04501	NA
FoxO_Signaling	hsa04068	4303	FOXO4	forkhead box O4	K12358	NA
FoxO_Signaling	hsa04068	4616	GADD45B	growth arrest and DNA damage inducible beta	K04402	NA
FoxO_Signaling	hsa04068	472	ATM	ATM serine/threonine kinase	K04728	2.7.11.1
FoxO_Signaling	hsa04068	51701	NLK	nemo like kinase	K04468	2.7.11.24
FoxO_Signaling	hsa04068	5347	PLK1	polo like kinase 1	K06631	2.7.11.21
FoxO_Signaling	hsa04068	5600	MAPK11	mitogen-activated protein kinase 11	K04441	2.7.11.24
FoxO_Signaling	hsa04068	5603	MAPK13	mitogen-activated protein kinase 13	K04441	2.7.11.24
FoxO_Signaling	hsa04068	5896	RAG1	recombination activating 1	K10628	2.3.2.27
FoxO_Signaling	hsa04068	5897	RAG2	recombination activating 2	K10988	NA
FoxO_Signaling	hsa04068	604	BCL6	BCL6 transcription repressor	K15618	NA
FoxO_Signaling	hsa04068	6300	MAPK12	mitogen-activated protein kinase 12	K04441	2.7.11.24
FoxO_Signaling	hsa04068	664	BNIP3	BCL2 interacting protein 3	K15464	NA
FoxO_Signaling	hsa04068	6648	SOD2	superoxide dismutase 2	K04564	1.15.1.1
FoxO_Signaling	hsa04068	6789	STK4	serine/threonine kinase 4	K04411	NA
FoxO_Signaling	hsa04068	7040	TGFB1	transforming growth factor beta 1	K13375	NA
FoxO_Signaling	hsa04068	7042	TGFB2	transforming growth factor beta 2	K13376	NA
FoxO_Signaling	hsa04068	7043	TGFB3	transforming growth factor beta 3	K13377	NA
FoxO_Signaling	hsa04068	7046	TGFBR1	transforming growth factor beta receptor 1	K04674	2.7.11.30
FoxO_Signaling	hsa04068	7048	TGFBR2	transforming growth factor beta receptor 2	K04388	2.7.11.30
FoxO_Signaling	hsa04068	7874	USP7	ubiquitin specific peptidase 7	K11838	3.4.19.12
FoxO_Signaling	hsa04068	80854	SETD7	SET domain containing 7, histone lysine methyltransferase	K11431	2.1.1.364
FoxO_Signaling	hsa04068	847	CAT	catalase	K03781	1.11.1.6
FoxO_Signaling	hsa04068	85417	CCNB3	cyclin B3	K21771	NA
FoxO_Signaling	hsa04068	8698	S1PR4	sphingosine-1-phosphate receptor 4	K04293	NA
FoxO_Signaling	hsa04068	8743	TNFSF10	TNF superfamily member 10	K04721	NA
FoxO_Signaling	hsa04068	891	CCNB1	cyclin B1	K05868	NA
FoxO_Signaling	hsa04068	901	CCNG2	cyclin G2	K10146	NA
FoxO_Signaling	hsa04068	9133	CCNB2	cyclin B2	K21770	NA
FoxO_Signaling	hsa04068	9140	ATG12	autophagy related 12	K08336	NA
FoxO_Signaling	hsa04068	9454	HOMER3	homer scaffold protein 3	K15010	NA
FoxO_Signaling	hsa04068	9455	HOMER2	homer scaffold protein 2	K15010	NA
FoxO_Signaling	hsa04068	9456	HOMER1	homer scaffold protein 1	K15010	NA
PPAR_Signaling	hsa03320	100509620	AQP7B	aquaporin 7B	K08771	NA
PPAR_Signaling	hsa03320	116519	APOA5	apolipoprotein A5	K09025	NA
PPAR_Signaling	hsa03320	123	PLIN2	perilipin 2	K17284	NA
PPAR_Signaling	hsa03320	1581	CYP7A1	cytochrome P450 family 7 subfamily A member 1	K00489	1.14.14.23
PPAR_Signaling	hsa03320	1582	CYP8B1	cytochrome P450 family 8 subfamily B member 1	K07431	1.14.14.139
PPAR_Signaling	hsa03320	1593	CYP27A1	cytochrome P450 family 27 subfamily A member 1	K00488	1.14.15.15
PPAR_Signaling	hsa03320	1622	DBI	diazepam binding inhibitor, acyl-CoA binding protein	K08762	NA
PPAR_Signaling	hsa03320	2167	FABP4	fatty acid binding protein 4	K08753	NA
PPAR_Signaling	hsa03320	2168	FABP1	fatty acid binding protein 1	K08750	NA
PPAR_Signaling	hsa03320	2169	FABP2	fatty acid binding protein 2	K08751	NA
PPAR_Signaling	hsa03320	2170	FABP3	fatty acid binding protein 3	K08752	NA
PPAR_Signaling	hsa03320	2171	FABP5	fatty acid binding protein 5	K08754	NA
PPAR_Signaling	hsa03320	2172	FABP6	fatty acid binding protein 6	K08755	NA
PPAR_Signaling	hsa03320	2173	FABP7	fatty acid binding protein 7	K08756	NA
PPAR_Signaling	hsa03320	3157	HMGCS1	3-hydroxy-3-methylglutaryl-CoA synthase 1	K01641	2.3.3.10
PPAR_Signaling	hsa03320	3158	HMGCS2	3-hydroxy-3-methylglutaryl-CoA synthase 2	K01641	2.3.3.10
PPAR_Signaling	hsa03320	335	APOA1	apolipoprotein A1	K08757	NA
PPAR_Signaling	hsa03320	336	APOA2	apolipoprotein A2	K08758	NA
PPAR_Signaling	hsa03320	345	APOC3	apolipoprotein C3	K08759	NA
PPAR_Signaling	hsa03320	3611	ILK	integrin linked kinase	K06272	2.7.11.1
PPAR_Signaling	hsa03320	364	AQP7	aquaporin 7	K08771	NA
PPAR_Signaling	hsa03320	4312	MMP1	matrix metallopeptidase 1	K01388	3.4.24.7
PPAR_Signaling	hsa03320	440503	PLIN5	perilipin 5	K20255	NA
PPAR_Signaling	hsa03320	4973	OLR1	oxidized low density lipoprotein receptor 1	K08763	NA
PPAR_Signaling	hsa03320	51129	ANGPTL4	angiopoietin like 4	K08767	NA
PPAR_Signaling	hsa03320	5346	PLIN1	perilipin 1	K08768	NA
PPAR_Signaling	hsa03320	5360	PLTP	phospholipid transfer protein	K08761	NA
PPAR_Signaling	hsa03320	5467	PPARD	peroxisome proliferator activated receptor delta	K04504	NA
PPAR_Signaling	hsa03320	6342	SCP2	sterol carrier protein 2	K08764	2.3.1.176
PPAR_Signaling	hsa03320	729359	PLIN4	perilipin 4	K20254	NA
PPAR_Signaling	hsa03320	7316	UBC	ubiquitin C	K08770	NA
PPAR_Signaling	hsa03320	7350	UCP1	uncoupling protein 1	K08769	NA
PPAR_Signaling	hsa03320	8309	ACOX2	acyl-CoA oxidase 2	K10214	1.17.99.3
PPAR_Signaling	hsa03320	9415	FADS2	fatty acid desaturase 2	K10226	1.14.19.3
Glucagon_Signaling	hsa04922	102724428	SIK	salt inducible kinase 1B (putative)	K19008	2.7.11.1
Glucagon_Signaling	hsa04922	139420	PPP4R3C	protein phosphatase 4 regulatory subunit 3C	K17491	NA
Glucagon_Signaling	hsa04922	150094	SIK1	salt inducible kinase 1	K19008	2.7.11.1
Glucagon_Signaling	hsa04922	23235	SIK2	salt inducible kinase 2	K16311	2.7.11.1
Glucagon_Signaling	hsa04922	2642	GCGR	glucagon receptor	K04583	NA
Glucagon_Signaling	hsa04922	3708	ITPR1	inositol 1,4,5-trisphosphate receptor type 1	K04958	NA
Glucagon_Signaling	hsa04922	3709	ITPR2	inositol 1,4,5-trisphosphate receptor type 2	K04959	NA
Glucagon_Signaling	hsa04922	5530	PPP3CA	protein phosphatase 3 catalytic subunit alpha	K04348	3.1.3.16
Glucagon_Signaling	hsa04922	5531	PPP4C	protein phosphatase 4 catalytic subunit	K15423	3.1.3.16
Glucagon_Signaling	hsa04922	5532	PPP3CB	protein phosphatase 3 catalytic subunit beta	K04348	3.1.3.16
Glucagon_Signaling	hsa04922	5533	PPP3CC	protein phosphatase 3 catalytic subunit gamma	K04348	3.1.3.16
Glucagon_Signaling	hsa04922	5534	PPP3R1	protein phosphatase 3 regulatory subunit B, alpha	K06268	NA
Glucagon_Signaling	hsa04922	5535	PPP3R2	protein phosphatase 3 regulatory subunit B, beta	K06268	NA
Glucagon_Signaling	hsa04922	55671	PPP4R3A	protein phosphatase 4 regulatory subunit 3A	K17491	NA
Glucagon_Signaling	hsa04922	57223	PPP4R3B	protein phosphatase 4 regulatory subunit 3B	K17491	NA
Thyroid_Hormone_Signaling	hsa04919	10025	MED16	mediator complex subunit 16	K15159	NA
Thyroid_Hormone_Signaling	hsa04919	10231	RCAN2	regulator of calcineurin 2	K17903	NA
Thyroid_Hormone_Signaling	hsa04919	10499	NCOA2	nuclear receptor coactivator 2	K11255	NA
Thyroid_Hormone_Signaling	hsa04919	113026	PLCD3	phospholipase C delta 3	K05857	3.1.4.11
Thyroid_Hormone_Signaling	hsa04919	116931	MED12L	mediator complex subunit 12L	K15162	NA
Thyroid_Hormone_Signaling	hsa04919	117247	SLC16A10	solute carrier family 16 member 10	K08187	NA
Thyroid_Hormone_Signaling	hsa04919	1499	CTNNB1	catenin beta 1	K02105	NA
Thyroid_Hormone_Signaling	hsa04919	1733	DIO1	iodothyronine deiodinase 1	K01562	1.21.99.4
Thyroid_Hormone_Signaling	hsa04919	1734	DIO2	iodothyronine deiodinase 2	K17904	1.21.99.4
Thyroid_Hormone_Signaling	hsa04919	1735	DIO3	iodothyronine deiodinase 3	K07754	1.21.99.3
Thyroid_Hormone_Signaling	hsa04919	1827	RCAN1	regulator of calcineurin 1	K17901	NA
Thyroid_Hormone_Signaling	hsa04919	2099	ESR1	estrogen receptor 1	K08550	NA
Thyroid_Hormone_Signaling	hsa04919	23389	MED13L	mediator complex subunit 13L	K15164	NA
Thyroid_Hormone_Signaling	hsa04919	25942	SIN3A	SIN3 transcription regulator family member A	K11644	NA
Thyroid_Hormone_Signaling	hsa04919	2626	GATA4	GATA binding protein 4	K09183	NA
Thyroid_Hormone_Signaling	hsa04919	2648	KAT2A	lysine acetyltransferase 2A	K06062	2.3.1.48
Thyroid_Hormone_Signaling	hsa04919	29079	MED4	mediator complex subunit 4	K15146	NA
Thyroid_Hormone_Signaling	hsa04919	3065	HDAC1	histone deacetylase 1	K06067	3.5.1.98
Thyroid_Hormone_Signaling	hsa04919	3066	HDAC2	histone deacetylase 2	K06067	3.5.1.98
Thyroid_Hormone_Signaling	hsa04919	3091	HIF1A	hypoxia inducible factor 1 subunit alpha	K08268	NA
Thyroid_Hormone_Signaling	hsa04919	4624	MYH6	myosin heavy chain 6	K17751	NA
Thyroid_Hormone_Signaling	hsa04919	4625	MYH7	myosin heavy chain 7	K17751	NA
Thyroid_Hormone_Signaling	hsa04919	4851	NOTCH1	notch receptor 1	K02599	NA
Thyroid_Hormone_Signaling	hsa04919	4853	NOTCH2	notch receptor 2	K20994	NA
Thyroid_Hormone_Signaling	hsa04919	4854	NOTCH3	notch receptor 3	K20995	NA
Thyroid_Hormone_Signaling	hsa04919	4855	NOTCH4	notch receptor 4	K20996	NA
Thyroid_Hormone_Signaling	hsa04919	487	ATP2A1	ATPase sarcoplasmic/endoplasmic reticulum Ca2+ transporting 1	K05853	7.2.2.10
Thyroid_Hormone_Signaling	hsa04919	488	ATP2A2	ATPase sarcoplasmic/endoplasmic reticulum Ca2+ transporting 2	K05853	7.2.2.10
Thyroid_Hormone_Signaling	hsa04919	489	ATP2A3	ATPase sarcoplasmic/endoplasmic reticulum Ca2+ transporting 3	K05853	7.2.2.10
Thyroid_Hormone_Signaling	hsa04919	51196	PLCE1	phospholipase C epsilon 1	K05860	3.1.4.11
Thyroid_Hormone_Signaling	hsa04919	5333	PLCD1	phospholipase C delta 1	K05857	3.1.4.11
Thyroid_Hormone_Signaling	hsa04919	5335	PLCG1	phospholipase C gamma 1	K01116	3.1.4.11
Thyroid_Hormone_Signaling	hsa04919	5336	PLCG2	phospholipase C gamma 2	K05859	3.1.4.11
Thyroid_Hormone_Signaling	hsa04919	5350	PLN	phospholamban	K05852	NA
Thyroid_Hormone_Signaling	hsa04919	53919	SLCO1C1	solute carrier organic anion transporter family member 1C1	K08747	NA
Thyroid_Hormone_Signaling	hsa04919	5469	MED1	mediator complex subunit 1	K15144	NA
Thyroid_Hormone_Signaling	hsa04919	60	ACTB	actin beta	K05692	NA
Thyroid_Hormone_Signaling	hsa04919	652	BMP4	bone morphogenetic protein 4	K04662	NA
Thyroid_Hormone_Signaling	hsa04919	6548	SLC9A1	solute carrier family 9 member A1	K05742	NA
Thyroid_Hormone_Signaling	hsa04919	6567	SLC16A2	solute carrier family 16 member 2	K08231	NA
Thyroid_Hormone_Signaling	hsa04919	6714	SRC	SRC proto-oncogene, non-receptor tyrosine kinase	K05704	2.7.10.2
Thyroid_Hormone_Signaling	hsa04919	6772	STAT1	signal transducer and activator of transcription 1	K11220	NA
Thyroid_Hormone_Signaling	hsa04919	7067	THRA	thyroid hormone receptor alpha	K05547	NA
Thyroid_Hormone_Signaling	hsa04919	7068	THRB	thyroid hormone receptor beta	K08362	NA
Thyroid_Hormone_Signaling	hsa04919	71	ACTG1	actin gamma 1	K05692	NA
Thyroid_Hormone_Signaling	hsa04919	8202	NCOA3	nuclear receptor coactivator 3	K11256	2.3.1.48
Thyroid_Hormone_Signaling	hsa04919	84812	PLCD4	phospholipase C delta 4	K05857	3.1.4.11
Thyroid_Hormone_Signaling	hsa04919	8648	NCOA1	nuclear receptor coactivator 1	K09101	2.3.1.48
Thyroid_Hormone_Signaling	hsa04919	8841	HDAC3	histone deacetylase 3	K11404	3.5.1.98
Thyroid_Hormone_Signaling	hsa04919	8850	KAT2B	lysine acetyltransferase 2B	K06062	2.3.1.48
Thyroid_Hormone_Signaling	hsa04919	89869	PLCZ1	phospholipase C zeta 1	K05861	3.1.4.11
Thyroid_Hormone_Signaling	hsa04919	90390	MED30	mediator complex subunit 30	K15143	NA
Thyroid_Hormone_Signaling	hsa04919	9282	MED14	mediator complex subunit 14	K15156	NA
Thyroid_Hormone_Signaling	hsa04919	9440	MED17	mediator complex subunit 17	K15133	NA
Thyroid_Hormone_Signaling	hsa04919	9442	MED27	mediator complex subunit 27	K15170	NA
Thyroid_Hormone_Signaling	hsa04919	9611	NCOR1	nuclear receptor corepressor 1	K04650	NA
Thyroid_Hormone_Signaling	hsa04919	9862	MED24	mediator complex subunit 24	K15167	NA
Thyroid_Hormone_Signaling	hsa04919	9968	MED12	mediator complex subunit 12	K15162	NA
Thyroid_Hormone_Signaling	hsa04919	9969	MED13	mediator complex subunit 13	K15164	NA
Circadian_Rhythm	hsa04710	1407	CRY1	cryptochrome circadian regulator 1	K02295	NA
Circadian_Rhythm	hsa04710	1408	CRY2	cryptochrome circadian regulator 2	K02295	NA
Circadian_Rhythm	hsa04710	1453	CSNK1D	casein kinase 1 delta	K08959	2.7.11.1
Circadian_Rhythm	hsa04710	1628	DBP	D-box binding PAR bZIP transcription factor	K09056	NA
Circadian_Rhythm	hsa04710	23291	FBXW11	F-box and WD repeat domain containing 11	K03362	NA
Circadian_Rhythm	hsa04710	26224	FBXL3	F-box and leucine rich repeat protein 3	K10269	NA
Circadian_Rhythm	hsa04710	406	BMAL1	basic helix-loop-helix ARNT like 1	K02296	NA
Circadian_Rhythm	hsa04710	4783	NFIL3	nuclear factor, interleukin 3 regulated	K09059	NA
Circadian_Rhythm	hsa04710	4862	NPAS2	neuronal PAS domain protein 2	K09026	NA
Circadian_Rhythm	hsa04710	5187	PER1	period circadian regulator 1	K21944	NA
Circadian_Rhythm	hsa04710	6095	RORA	RAR related orphan receptor A	K08532	NA
Circadian_Rhythm	hsa04710	6096	RORB	RAR related orphan receptor B	K08533	NA
Circadian_Rhythm	hsa04710	6097	RORC	RAR related orphan receptor C	K08534	NA
Circadian_Rhythm	hsa04710	6500	SKP1	S-phase kinase associated protein 1	K03094	NA
Circadian_Rhythm	hsa04710	79365	BHLHE41	basic helix-loop-helix family member e41	K03730	NA
Circadian_Rhythm	hsa04710	8454	CUL1	cullin 1	K03347	NA
Circadian_Rhythm	hsa04710	8553	BHLHE40	basic helix-loop-helix family member e40	K03729	NA
Circadian_Rhythm	hsa04710	8863	PER3	period circadian regulator 3	K21945	NA
Circadian_Rhythm	hsa04710	8864	PER2	period circadian regulator 2	K02633	NA
Circadian_Rhythm	hsa04710	8945	BTRC	beta-transducin repeat containing E3 ubiquitin protein ligase	K03362	NA
Circadian_Rhythm	hsa04710	9572	NR1D1	nuclear receptor subfamily 1 group D member 1	K03728	NA
Circadian_Rhythm	hsa04710	9575	CLOCK	clock circadian regulator	K02223	2.3.1.48
Circadian_Rhythm	hsa04710	9975	NR1D2	nuclear receptor subfamily 1 group D member 2	K08531	NA
Circadian_Rhythm	hsa04710	9978	RBX1	ring-box 1	K03868	2.3.2.32
MAPK_Signaling	hsa04010	100137049	PLA2G4B	phospholipase A2 group IVB	K16342	3.1.1.4
MAPK_Signaling	hsa04010	10125	RASGRP1	RAS guanyl releasing protein 1	K04350	NA
MAPK_Signaling	hsa04010	10235	RASGRP2	RAS guanyl releasing protein 2	K12361	NA
MAPK_Signaling	hsa04010	10368	CACNG3	calcium voltage-gated channel auxiliary subunit gamma 3	K04868	NA
MAPK_Signaling	hsa04010	10369	CACNG2	calcium voltage-gated channel auxiliary subunit gamma 2	K04867	NA
MAPK_Signaling	hsa04010	10454	TAB1	TGF-beta activated kinase 1 (MAP3K7) binding protein 1	K04403	NA
MAPK_Signaling	hsa04010	10746	MAP3K2	mitogen-activated protein kinase kinase kinase 2	K04420	2.7.11.25
MAPK_Signaling	hsa04010	11184	MAP4K1	mitogen-activated protein kinase kinase kinase kinase 1	K04408	2.7.11.1
MAPK_Signaling	hsa04010	11221	DUSP10	dual specificity phosphatase 10	K20216	3.1.3.16 3.1.3.48
MAPK_Signaling	hsa04010	115727	RASGRP4	RAS guanyl releasing protein 4	K12363	NA
MAPK_Signaling	hsa04010	123745	PLA2G4E	phospholipase A2 group IVE	K16342	3.1.1.4
MAPK_Signaling	hsa04010	1326	MAP3K8	mitogen-activated protein kinase kinase kinase 8	K04415	2.7.11.25
MAPK_Signaling	hsa04010	1616	DAXX	death domain associated protein	K02308	NA
MAPK_Signaling	hsa04010	1649	DDIT3	DNA damage inducible transcript 3	K04452	NA
MAPK_Signaling	hsa04010	1843	DUSP1	dual specificity phosphatase 1	K21278	3.1.3.16 3.1.3.48
MAPK_Signaling	hsa04010	1844	DUSP2	dual specificity phosphatase 2	K04459	3.1.3.16 3.1.3.48
MAPK_Signaling	hsa04010	1845	DUSP3	dual specificity phosphatase 3	K17614	3.1.3.16 3.1.3.48
MAPK_Signaling	hsa04010	1846	DUSP4	dual specificity phosphatase 4	K04459	3.1.3.16 3.1.3.48
MAPK_Signaling	hsa04010	1847	DUSP5	dual specificity phosphatase 5	K04459	3.1.3.16 3.1.3.48
MAPK_Signaling	hsa04010	1848	DUSP6	dual specificity phosphatase 6	K21946	3.1.3.16 3.1.3.48
MAPK_Signaling	hsa04010	1849	DUSP7	dual specificity phosphatase 7	K04459	3.1.3.16 3.1.3.48
MAPK_Signaling	hsa04010	1850	DUSP8	dual specificity phosphatase 8	K04459	3.1.3.16 3.1.3.48
MAPK_Signaling	hsa04010	1852	DUSP9	dual specificity phosphatase 9	K18498	3.1.3.16 3.1.3.48
MAPK_Signaling	hsa04010	2005	ELK4	ETS transcription factor ELK4	K04376	NA
MAPK_Signaling	hsa04010	2122	MECOM	MDS1 and EVI1 complex locus	K04462	2.1.1.367
MAPK_Signaling	hsa04010	22800	RRAS2	RAS related 2	K07830	NA
MAPK_Signaling	hsa04010	22808	MRAS	muscle RAS oncogene homolog	K07831	NA
MAPK_Signaling	hsa04010	23118	TAB2	TGF-beta activated kinase 1 (MAP3K7) binding protein 2	K04404	NA
MAPK_Signaling	hsa04010	2316	FLNA	filamin A	K04437	NA
MAPK_Signaling	hsa04010	23162	MAPK8IP3	mitogen-activated protein kinase 8 interacting protein 3	K04436	NA
MAPK_Signaling	hsa04010	2353	FOS	Fos proto-oncogene, AP-1 transcription factor subunit	K04379	NA
MAPK_Signaling	hsa04010	23542	MAPK8IP2	mitogen-activated protein kinase 8 interacting protein 2	K04435	NA
MAPK_Signaling	hsa04010	255189	PLA2G4F	phospholipase A2 group IVF	K16342	3.1.1.4
MAPK_Signaling	hsa04010	25780	RASGRP3	RAS guanyl releasing protein 3	K12362	NA
MAPK_Signaling	hsa04010	27091	CACNG5	calcium voltage-gated channel auxiliary subunit gamma 5	K04870	NA
MAPK_Signaling	hsa04010	27092	CACNG4	calcium voltage-gated channel auxiliary subunit gamma 4	K04869	NA
MAPK_Signaling	hsa04010	2768	GNA12	G protein subunit alpha 12	K04346	NA
MAPK_Signaling	hsa04010	283748	PLA2G4D	phospholipase A2 group IVD	K16342	3.1.1.4
MAPK_Signaling	hsa04010	3303	HSPA1A	heat shock protein family A (Hsp70) member 1A	K03283	NA
MAPK_Signaling	hsa04010	3304	HSPA1B	heat shock protein family A (Hsp70) member 1B	K03283	NA
MAPK_Signaling	hsa04010	3305	HSPA1L	heat shock protein family A (Hsp70) member 1 like	K03283	NA
MAPK_Signaling	hsa04010	3310	HSPA6	heat shock protein family A (Hsp70) member 6	K03283	NA
MAPK_Signaling	hsa04010	3312	HSPA8	heat shock protein family A (Hsp70) member 8	K03283	NA
MAPK_Signaling	hsa04010	3315	HSPB1	heat shock protein family B (small) member 1	K04455	NA
MAPK_Signaling	hsa04010	355	FAS	Fas cell surface death receptor	K04390	NA
MAPK_Signaling	hsa04010	3552	IL1A	interleukin 1 alpha	K04383	NA
MAPK_Signaling	hsa04010	3553	IL1B	interleukin 1 beta	K04519	NA
MAPK_Signaling	hsa04010	3554	IL1R1	interleukin 1 receptor type 1	K04386	NA
MAPK_Signaling	hsa04010	3556	IL1RAP	interleukin 1 receptor accessory protein	K04723	NA
MAPK_Signaling	hsa04010	3654	IRAK1	interleukin 1 receptor associated kinase 1	K04730	2.7.11.1
MAPK_Signaling	hsa04010	3725	JUN	Jun proto-oncogene, AP-1 transcription factor subunit	K04448	NA
MAPK_Signaling	hsa04010	3727	JUND	JunD proto-oncogene, AP-1 transcription factor subunit	K04449	NA
MAPK_Signaling	hsa04010	3925	STMN1	stathmin 1	K04381	NA
MAPK_Signaling	hsa04010	408	ARRB1	arrestin beta 1	K04439	NA
MAPK_Signaling	hsa04010	409	ARRB2	arrestin beta 2	K04439	NA
MAPK_Signaling	hsa04010	4137	MAPT	microtubule associated protein tau	K04380	NA
MAPK_Signaling	hsa04010	4149	MAX	MYC associated factor X	K04453	NA
MAPK_Signaling	hsa04010	4208	MEF2C	myocyte enhancer factor 2C	K04454	NA
MAPK_Signaling	hsa04010	4214	MAP3K1	mitogen-activated protein kinase kinase kinase 1	K04416	2.7.11.25
MAPK_Signaling	hsa04010	4215	MAP3K3	mitogen-activated protein kinase kinase kinase 3	K04421	2.7.11.25
MAPK_Signaling	hsa04010	4216	MAP3K4	mitogen-activated protein kinase kinase kinase 4	K04428	2.7.11.25
MAPK_Signaling	hsa04010	4217	MAP3K5	mitogen-activated protein kinase kinase kinase 5	K04426	2.7.11.25
MAPK_Signaling	hsa04010	4293	MAP3K9	mitogen-activated protein kinase kinase kinase 9	K04417	2.7.11.25
MAPK_Signaling	hsa04010	4294	MAP3K10	mitogen-activated protein kinase kinase kinase 10	K04418	2.7.11.25
MAPK_Signaling	hsa04010	4296	MAP3K11	mitogen-activated protein kinase kinase kinase 11	K04419	2.7.11.25
MAPK_Signaling	hsa04010	4615	MYD88	MYD88 innate immune signal transduction adaptor	K04729	NA
MAPK_Signaling	hsa04010	4763	NF1	neurofibromin 1	K08052	NA
MAPK_Signaling	hsa04010	4772	NFATC1	nuclear factor of activated T cells 1	K04446	NA
MAPK_Signaling	hsa04010	4775	NFATC3	nuclear factor of activated T cells 3	K17333	NA
MAPK_Signaling	hsa04010	4791	NFKB2	nuclear factor kappa B subunit 2	K04469	NA
MAPK_Signaling	hsa04010	5058	PAK1	p21 (RAC1) activated kinase 1	K04409	2.7.11.1
MAPK_Signaling	hsa04010	5062	PAK2	p21 (RAC1) activated kinase 2	K04410	2.7.11.1
MAPK_Signaling	hsa04010	51135	IRAK4	interleukin 1 receptor associated kinase 4	K04733	2.7.11.1
MAPK_Signaling	hsa04010	51295	ECSIT	ECSIT signaling integrator	K04405	NA
MAPK_Signaling	hsa04010	51347	TAOK3	TAO kinase 3	K04429	2.7.11.1
MAPK_Signaling	hsa04010	51776	MAP3K20	mitogen-activated protein kinase kinase kinase 20	K04424	2.7.11.25
MAPK_Signaling	hsa04010	5321	PLA2G4A	phospholipase A2 group IVA	K16342	3.1.1.4
MAPK_Signaling	hsa04010	5494	PPM1A	protein phosphatase, Mg2+/Mn2+ dependent 1A	K04457	3.1.3.16
MAPK_Signaling	hsa04010	5495	PPM1B	protein phosphatase, Mg2+/Mn2+ dependent 1B	K04461	3.1.3.16
MAPK_Signaling	hsa04010	5536	PPP5C	protein phosphatase 5 catalytic subunit	K04460	3.1.3.16
MAPK_Signaling	hsa04010	55799	CACNA2D3	calcium voltage-gated channel auxiliary subunit alpha2delta 3	K04860	NA
MAPK_Signaling	hsa04010	5598	MAPK7	mitogen-activated protein kinase 7	K04464	2.7.11.24
MAPK_Signaling	hsa04010	5606	MAP2K3	mitogen-activated protein kinase kinase 3	K04432	2.7.12.2
MAPK_Signaling	hsa04010	5607	MAP2K5	mitogen-activated protein kinase kinase 5	K04463	2.7.12.2
MAPK_Signaling	hsa04010	5608	MAP2K6	mitogen-activated protein kinase kinase 6	K04433	2.7.12.2
MAPK_Signaling	hsa04010	5609	MAP2K7	mitogen-activated protein kinase kinase 7	K04431	2.7.12.2
MAPK_Signaling	hsa04010	57551	TAOK1	TAO kinase 1	K04429	2.7.11.1
MAPK_Signaling	hsa04010	5778	PTPN7	protein tyrosine phosphatase non-receptor type 7	K18019	3.1.3.48
MAPK_Signaling	hsa04010	5801	PTPRR	protein tyrosine phosphatase receptor type R	K04458	3.1.3.48
MAPK_Signaling	hsa04010	5871	MAP4K2	mitogen-activated protein kinase kinase kinase kinase 2	K04414	2.7.11.1
MAPK_Signaling	hsa04010	5880	RAC2	Rac family small GTPase 2	K07860	NA
MAPK_Signaling	hsa04010	5881	RAC3	Rac family small GTPase 3	K07861	NA
MAPK_Signaling	hsa04010	5906	RAP1A	RAP1A, member of RAS oncogene family	K04353	NA
MAPK_Signaling	hsa04010	5908	RAP1B	RAP1B, member of RAS oncogene family	K07836	NA
MAPK_Signaling	hsa04010	5921	RASA1	RAS p21 protein activator 1	K04352	NA
MAPK_Signaling	hsa04010	5922	RASA2	RAS p21 protein activator 2	K08053	NA
MAPK_Signaling	hsa04010	5923	RASGRF1	Ras protein specific guanine nucleotide releasing factor 1	K04349	NA
MAPK_Signaling	hsa04010	5924	RASGRF2	Ras protein specific guanine nucleotide releasing factor 2	K12326	NA
MAPK_Signaling	hsa04010	59283	CACNG8	calcium voltage-gated channel auxiliary subunit gamma 8	K04873	NA
MAPK_Signaling	hsa04010	59284	CACNG7	calcium voltage-gated channel auxiliary subunit gamma 7	K04872	NA
MAPK_Signaling	hsa04010	59285	CACNG6	calcium voltage-gated channel auxiliary subunit gamma 6	K04871	NA
MAPK_Signaling	hsa04010	5971	RELB	RELB proto-oncogene, NF-kB subunit	K09253	NA
MAPK_Signaling	hsa04010	6237	RRAS	RAS related	K07829	NA
MAPK_Signaling	hsa04010	6416	MAP2K4	mitogen-activated protein kinase kinase 4	K04430	2.7.12.2
MAPK_Signaling	hsa04010	6722	SRF	serum response factor	K04378	NA
MAPK_Signaling	hsa04010	6788	STK3	serine/threonine kinase 3	K04412	NA
MAPK_Signaling	hsa04010	7189	TRAF6	TNF receptor associated factor 6	K03175	2.3.2.27
MAPK_Signaling	hsa04010	773	CACNA1A	calcium voltage-gated channel subunit alpha1 A	K04344	NA
MAPK_Signaling	hsa04010	774	CACNA1B	calcium voltage-gated channel subunit alpha1 B	K04849	NA
MAPK_Signaling	hsa04010	777	CACNA1E	calcium voltage-gated channel subunit alpha1 E	K04852	NA
MAPK_Signaling	hsa04010	7786	MAP3K12	mitogen-activated protein kinase kinase kinase 12	K04423	2.7.11.25
MAPK_Signaling	hsa04010	781	CACNA2D1	calcium voltage-gated channel auxiliary subunit alpha2delta 1	K04858	NA
MAPK_Signaling	hsa04010	782	CACNB1	calcium voltage-gated channel auxiliary subunit beta 1	K04862	NA
MAPK_Signaling	hsa04010	783	CACNB2	calcium voltage-gated channel auxiliary subunit beta 2	K04863	NA
MAPK_Signaling	hsa04010	784	CACNB3	calcium voltage-gated channel auxiliary subunit beta 3	K04864	NA
MAPK_Signaling	hsa04010	785	CACNB4	calcium voltage-gated channel auxiliary subunit beta 4	K04865	NA
MAPK_Signaling	hsa04010	786	CACNG1	calcium voltage-gated channel auxiliary subunit gamma 1	K04866	NA
MAPK_Signaling	hsa04010	7867	MAPKAPK3	MAPK activated protein kinase 3	K04444	2.7.11.1
MAPK_Signaling	hsa04010	80824	DUSP16	dual specificity phosphatase 16	K04459	3.1.3.16 3.1.3.48
MAPK_Signaling	hsa04010	836	CASP3	caspase 3	K02187	3.4.22.56
MAPK_Signaling	hsa04010	84451	MAP3K21	mitogen-activated protein kinase kinase kinase 21	K17534	2.7.11.25
MAPK_Signaling	hsa04010	84867	PTPN5	protein tyrosine phosphatase non-receptor type 5	K18018	3.1.3.48
MAPK_Signaling	hsa04010	8491	MAP4K3	mitogen-activated protein kinase kinase kinase kinase 3	K04406	2.7.11.1
MAPK_Signaling	hsa04010	8550	MAPKAPK5	MAPK activated protein kinase 5	K04442	2.7.11.1
MAPK_Signaling	hsa04010	8605	PLA2G4C	phospholipase A2 group IVC	K16342	3.1.1.4
MAPK_Signaling	hsa04010	8681	JMJD7-PLA2G4B	JMJD7-PLA2G4B readthrough	K16342	3.1.1.4
MAPK_Signaling	hsa04010	8911	CACNA1I	calcium voltage-gated channel subunit alpha1 I	K04856	NA
MAPK_Signaling	hsa04010	8912	CACNA1H	calcium voltage-gated channel subunit alpha1 H	K04855	NA
MAPK_Signaling	hsa04010	8913	CACNA1G	calcium voltage-gated channel subunit alpha1 G	K04854	NA
MAPK_Signaling	hsa04010	8986	RPS6KA4	ribosomal protein S6 kinase A4	K16510	2.7.11.1
MAPK_Signaling	hsa04010	9020	MAP3K14	mitogen-activated protein kinase kinase kinase 14	K04466	2.7.11.25
MAPK_Signaling	hsa04010	9064	MAP3K6	mitogen-activated protein kinase kinase kinase 6	K04425	2.7.11.25
MAPK_Signaling	hsa04010	9175	MAP3K13	mitogen-activated protein kinase kinase kinase 13	K04422	2.7.11.25
MAPK_Signaling	hsa04010	9252	RPS6KA5	ribosomal protein S6 kinase A5	K04445	2.7.11.1
MAPK_Signaling	hsa04010	9254	CACNA2D2	calcium voltage-gated channel auxiliary subunit alpha2delta 2	K04859	NA
MAPK_Signaling	hsa04010	9261	MAPKAPK2	MAPK activated protein kinase 2	K04443	2.7.11.1
MAPK_Signaling	hsa04010	929	CD14	CD14 molecule	K04391	NA
MAPK_Signaling	hsa04010	9344	TAOK2	TAO kinase 2	K04429	2.7.11.1
MAPK_Signaling	hsa04010	93589	CACNA2D4	calcium voltage-gated channel auxiliary subunit alpha2delta 4	K04861	NA
MAPK_Signaling	hsa04010	9448	MAP4K4	mitogen-activated protein kinase kinase kinase kinase 4	K04407	2.7.11.1
MAPK_Signaling	hsa04010	9479	MAPK8IP1	mitogen-activated protein kinase 8 interacting protein 1	K04434	NA
MAPK_Signaling	hsa04010	9693	RAPGEF2	Rap guanine nucleotide exchange factor 2	K08018	NA
MAPK_Signaling	hsa04010	994	CDC25B	cell division cycle 25B	K05866	3.1.3.48
MAPK_Signaling	hsa04010	998	CDC42	cell division cycle 42	K04393	NA
HIF-1_Signaling	hsa04066	112398	EGLN2	egl-9 family hypoxia inducible factor 2	K09592	1.14.11.29
HIF-1_Signaling	hsa04066	112399	EGLN3	egl-9 family hypoxia inducible factor 3	K09592	1.14.11.29
HIF-1_Signaling	hsa04066	1536	CYBB	cytochrome b-245 beta chain	K21421	1.-.-.-
HIF-1_Signaling	hsa04066	1906	EDN1	endothelin 1	K16366	NA
HIF-1_Signaling	hsa04066	2034	EPAS1	endothelial PAS domain protein 1	K09095	NA
HIF-1_Signaling	hsa04066	3162	HMOX1	heme oxygenase 1	K00510	1.14.14.18
HIF-1_Signaling	hsa04066	3458	IFNG	interferon gamma	K04687	NA
HIF-1_Signaling	hsa04066	3459	IFNGR1	interferon gamma receptor 1	K05132	NA
HIF-1_Signaling	hsa04066	3460	IFNGR2	interferon gamma receptor 2	K05133	NA
HIF-1_Signaling	hsa04066	405	ARNT	aryl hydrocarbon receptor nuclear translocator	K09097	NA
HIF-1_Signaling	hsa04066	4055	LTBR	lymphotoxin beta receptor	K03159	NA
HIF-1_Signaling	hsa04066	4843	NOS2	nitric oxide synthase 2	K13241	1.14.13.39
HIF-1_Signaling	hsa04066	4878	NPPA	natriuretic peptide A	K12334	NA
HIF-1_Signaling	hsa04066	5054	SERPINE1	serpin family E member 1	K03982	NA
HIF-1_Signaling	hsa04066	5163	PDK1	pyruvate dehydrogenase kinase 1	K12077	2.7.11.2
HIF-1_Signaling	hsa04066	54583	EGLN1	egl-9 family hypoxia inducible factor 1	K09592	1.14.11.29
HIF-1_Signaling	hsa04066	6921	ELOC	elongin C	K03872	NA
HIF-1_Signaling	hsa04066	6923	ELOB	elongin B	K03873	NA
HIF-1_Signaling	hsa04066	7018	TF	transferrin	K14736	NA
HIF-1_Signaling	hsa04066	7037	TFRC	transferrin receptor	K06503	NA
HIF-1_Signaling	hsa04066	7076	TIMP1	TIMP metallopeptidase inhibitor 1	K16451	NA
HIF-1_Signaling	hsa04066	7428	VHL	von Hippel-Lindau tumor suppressor	K03871	NA
HIF-1_Signaling	hsa04066	8453	CUL2	cullin 2	K03870	NA
Cholesterol_Metabolism	hsa04979	10577	NPC2	NPC intracellular cholesterol transporter 2	K13443	NA
Cholesterol_Metabolism	hsa04979	1071	CETP	cholesteryl ester transfer protein	K16835	NA
Cholesterol_Metabolism	hsa04979	10948	STARD3	StAR related lipid transfer domain containing 3	K22291	NA
Cholesterol_Metabolism	hsa04979	114879	OSBPL5	oxysterol binding protein like 5	K20464	NA
Cholesterol_Metabolism	hsa04979	19	ABCA1	ATP binding cassette subfamily A member 1	K05641	NA
Cholesterol_Metabolism	hsa04979	255738	PCSK9	proprotein convertase subtilisin/kexin type 9	K13050	3.4.21.-
Cholesterol_Metabolism	hsa04979	26119	LDLRAP1	low density lipoprotein receptor adaptor protein 1	K12474	NA
Cholesterol_Metabolism	hsa04979	27141	CIDEB	cell death inducing DFFA like effector b	K25914	NA
Cholesterol_Metabolism	hsa04979	27329	ANGPTL3	angiopoietin like 3	K22288	NA
Cholesterol_Metabolism	hsa04979	29116	MYLIP	myosin regulatory light chain interacting protein	K10637	2.3.2.27
Cholesterol_Metabolism	hsa04979	337	APOA4	apolipoprotein A4	K08760	NA
Cholesterol_Metabolism	hsa04979	338	APOB	apolipoprotein B	K14462	NA
Cholesterol_Metabolism	hsa04979	341	APOC1	apolipoprotein C1	K22286	NA
Cholesterol_Metabolism	hsa04979	344	APOC2	apolipoprotein C2	K22287	NA
Cholesterol_Metabolism	hsa04979	348	APOE	apolipoprotein E	K04524	NA
Cholesterol_Metabolism	hsa04979	350	APOH	apolipoprotein H	K17305	NA
Cholesterol_Metabolism	hsa04979	3931	LCAT	lecithin-cholesterol acyltransferase	K00650	2.3.1.43
Cholesterol_Metabolism	hsa04979	3949	LDLR	low density lipoprotein receptor	K12473	NA
Cholesterol_Metabolism	hsa04979	3988	LIPA	lipase A, lysosomal acid type	K01052	3.1.1.13
Cholesterol_Metabolism	hsa04979	4018	LPA	lipoprotein(a)	K09644	3.4.21.-
Cholesterol_Metabolism	hsa04979	4035	LRP1	LDL receptor related protein 1	K04550	NA
Cholesterol_Metabolism	hsa04979	4036	LRP2	LDL receptor related protein 2	K06233	NA
Cholesterol_Metabolism	hsa04979	4043	LRPAP1	LDL receptor related protein associated protein 1	K22290	NA
Cholesterol_Metabolism	hsa04979	4864	NPC1	NPC intracellular cholesterol transporter 1	K12385	NA
Cholesterol_Metabolism	hsa04979	55908	ANGPTL8	angiopoietin like 8	K22289	NA
Cholesterol_Metabolism	hsa04979	57552	NCEH1	neutral cholesterol ester hydrolase 1	K14349	3.1.1.-
Cholesterol_Metabolism	hsa04979	6272	SORT1	sortilin 1	K12388	NA
Cholesterol_Metabolism	hsa04979	64240	ABCG5	ATP binding cassette subfamily G member 5	K05683	NA
Cholesterol_Metabolism	hsa04979	64241	ABCG8	ATP binding cassette subfamily G member 8	K05684	NA
Cholesterol_Metabolism	hsa04979	6646	SOAT1	sterol O-acyltransferase 1	K00637	2.3.1.26
Cholesterol_Metabolism	hsa04979	6770	STAR	steroidogenic acute regulatory protein	K16931	NA
Cholesterol_Metabolism	hsa04979	706	TSPO	translocator protein	K05770	NA
Cholesterol_Metabolism	hsa04979	7416	VDAC1	voltage dependent anion channel 1	K05862	NA
Cholesterol_Metabolism	hsa04979	7417	VDAC2	voltage dependent anion channel 2	K15040	NA
Cholesterol_Metabolism	hsa04979	7419	VDAC3	voltage dependent anion channel 3	K15041	NA
Cholesterol_Metabolism	hsa04979	8435	SOAT2	sterol O-acyltransferase 2	K00637	2.3.1.26
Cholesterol_Metabolism	hsa04979	8647	ABCB11	ATP binding cassette subfamily B member 11	K05664	NA
Cholesterol_Metabolism	hsa04979	9217	VAPB	VAMP associated protein B and C	K10707	NA
Cholesterol_Metabolism	hsa04979	9218	VAPA	VAMP associated protein A	K06096	NA
Cholesterol_Metabolism	hsa04979	949	SCARB1	scavenger receptor class B member 1	K13885	NA
Bile_Secretion	hsa04976	10257	ABCC4	ATP binding cassette subfamily C member 4 (PEL blood group)	K05673	NA
Bile_Secretion	hsa04976	10599	SLCO1B1	solute carrier organic anion transporter family member 1B1	K05043	NA
Bile_Secretion	hsa04976	10720	UGT2B11	UDP glucuronosyltransferase family 2 member B11	K00699	2.4.1.17
Bile_Secretion	hsa04976	10864	SLC22A7	solute carrier family 22 member 7	K08204	NA
Bile_Secretion	hsa04976	10941	UGT2A1	UDP glucuronosyltransferase family 2 member A1 complex locus	K00699	2.4.1.17
Bile_Secretion	hsa04976	115072896	SLCO1B3-SLCO1B7	SLCO1B3-SLCO1B7 readthrough	K05043	NA
Bile_Secretion	hsa04976	123264	SLC51B	SLC51 subunit beta	K14361	NA
Bile_Secretion	hsa04976	1244	ABCC2	ATP binding cassette subfamily C member 2	K05666	NA
Bile_Secretion	hsa04976	1576	CYP3A4	cytochrome P450 family 3 subfamily A member 4	K17689	1.14.13.32 1.14.14.55 1.14.14.56 1.14.14.57 1.14.14.73 1.14.14.-
Bile_Secretion	hsa04976	200931	SLC51A	solute carrier family 51 member A	K14360	NA
Bile_Secretion	hsa04976	2052	EPHX1	epoxide hydrolase 1	K01253	3.3.2.9
Bile_Secretion	hsa04976	28234	SLCO1B3	solute carrier organic anion transporter family member 1B3	K05043	NA
Bile_Secretion	hsa04976	343	AQP8	aquaporin 8	K09869	NA
Bile_Secretion	hsa04976	358	AQP1	aquaporin 1 (Colton blood group)	K09864	NA
Bile_Secretion	hsa04976	361	AQP4	aquaporin 4	K09866	NA
Bile_Secretion	hsa04976	366	AQP9	aquaporin 9	K09877	NA
Bile_Secretion	hsa04976	5243	ABCB1	ATP binding cassette subfamily B member 1	K05658	7.6.2.2
Bile_Secretion	hsa04976	5244	ABCB4	ATP binding cassette subfamily B member 4	K05659	7.6.2.2
Bile_Secretion	hsa04976	54490	UGT2B28	UDP glucuronosyltransferase family 2 member B28	K00699	2.4.1.17
Bile_Secretion	hsa04976	54575	UGT1A10	UDP glucuronosyltransferase family 1 member A10	K00699	2.4.1.17
Bile_Secretion	hsa04976	54576	UGT1A8	UDP glucuronosyltransferase family 1 member A8	K00699	2.4.1.17
Bile_Secretion	hsa04976	54577	UGT1A7	UDP glucuronosyltransferase family 1 member A7	K00699	2.4.1.17
Bile_Secretion	hsa04976	54578	UGT1A6	UDP glucuronosyltransferase family 1 member A6	K00699	2.4.1.17
Bile_Secretion	hsa04976	54579	UGT1A5	UDP glucuronosyltransferase family 1 member A5	K00699	2.4.1.17
Bile_Secretion	hsa04976	54600	UGT1A9	UDP glucuronosyltransferase family 1 member A9	K00699	2.4.1.17
Bile_Secretion	hsa04976	54657	UGT1A4	UDP glucuronosyltransferase family 1 member A4	K00699	2.4.1.17
Bile_Secretion	hsa04976	54658	UGT1A1	UDP glucuronosyltransferase family 1 member A1	K00699	2.4.1.17
Bile_Secretion	hsa04976	54659	UGT1A3	UDP glucuronosyltransferase family 1 member A3	K00699	2.4.1.17
Bile_Secretion	hsa04976	570	BAAT	bile acid-CoA:amino acid N-acyltransferase	K00659	2.3.1.65 3.1.2.2
Bile_Secretion	hsa04976	574537	UGT2A2	UDP glucuronosyltransferase family 2 member A2	K00699	2.4.1.17
Bile_Secretion	hsa04976	57835	SLC4A5	solute carrier family 4 member 5	K13857	NA
Bile_Secretion	hsa04976	6343	SCT	secretin	K05263	NA
Bile_Secretion	hsa04976	6344	SCTR	secretin receptor	K04588	NA
Bile_Secretion	hsa04976	6522	SLC4A2	solute carrier family 4 member 2	K13855	NA
Bile_Secretion	hsa04976	6523	SLC5A1	solute carrier family 5 member 1	K14158	NA
Bile_Secretion	hsa04976	6550	SLC9A3	solute carrier family 9 member A3	K12040	NA
Bile_Secretion	hsa04976	6554	SLC10A1	solute carrier family 10 member 1	K14341	NA
Bile_Secretion	hsa04976	6555	SLC10A2	solute carrier family 10 member 2	K14342	NA
Bile_Secretion	hsa04976	6579	SLCO1A2	solute carrier organic anion transporter family member 1A2	K03460	NA
Bile_Secretion	hsa04976	6580	SLC22A1	solute carrier family 22 member 1	K08198	NA
Bile_Secretion	hsa04976	6822	SULT2A1	sulfotransferase family 2A member 1	K11822	2.8.2.14
Bile_Secretion	hsa04976	7363	UGT2B4	UDP glucuronosyltransferase family 2 member B4	K00699	2.4.1.17
Bile_Secretion	hsa04976	7364	UGT2B7	UDP glucuronosyltransferase family 2 member B7	K00699	2.4.1.17
Bile_Secretion	hsa04976	7365	UGT2B10	UDP glucuronosyltransferase family 2 member B10	K00699	2.4.1.17
Bile_Secretion	hsa04976	7366	UGT2B15	UDP glucuronosyltransferase family 2 member B15	K00699	2.4.1.17
Bile_Secretion	hsa04976	7367	UGT2B17	UDP glucuronosyltransferase family 2 member B17	K00699	2.4.1.17
Bile_Secretion	hsa04976	760	CA2	carbonic anhydrase 2	K18245	4.2.1.1
Bile_Secretion	hsa04976	79799	UGT2A3	UDP glucuronosyltransferase family 2 member A3	K00699	2.4.1.17
Bile_Secretion	hsa04976	8431	NR0B2	nuclear receptor subfamily 0 group B member 2	K08563	NA
Bile_Secretion	hsa04976	8671	SLC4A4	solute carrier family 4 member 4	K13575	NA
Bile_Secretion	hsa04976	8714	ABCC3	ATP binding cassette subfamily C member 3	K05667	NA
Bile_Secretion	hsa04976	9376	SLC22A8	solute carrier family 22 member 8	K08205	NA
Bile_Secretion	hsa04976	9429	ABCG2	ATP binding cassette subfamily G member 2 (JR blood group)	K05681	NA
Bile_Secretion	hsa04976	9971	NR1H4	nuclear receptor subfamily 1 group H member 4	K08537	NA
Oxidative_Phosphorylation	hsa00190	100532726	NDUFC2-KCTD14	NDUFC2-KCTD14 readthrough	K03968	NA
Oxidative_Phosphorylation	hsa00190	10063	COX17	cytochrome c oxidase copper chaperone COX17	K02260	NA
Oxidative_Phosphorylation	hsa00190	10312	TCIRG1	T cell immune regulator 1, ATPase H+ transporting V0 subunit a3	K02154	NA
Oxidative_Phosphorylation	hsa00190	10476	ATP5PD	ATP synthase peripheral stalk subunit d	K02138	NA
Oxidative_Phosphorylation	hsa00190	10632	ATP5MG	ATP synthase membrane subunit g	K02140	NA
Oxidative_Phosphorylation	hsa00190	107984365	[KO:K03948]	[KO:K03948]	K03948	NA
Oxidative_Phosphorylation	hsa00190	10975	UQCR11	ubiquinol-cytochrome c reductase, complex III subunit XI	K00420	NA
Oxidative_Phosphorylation	hsa00190	124901481	[KO:K02130]	[KO:K02130]	K02130	NA
Oxidative_Phosphorylation	hsa00190	125965	COX6B2	cytochrome c oxidase subunit 6B2	K02267	NA
Oxidative_Phosphorylation	hsa00190	126328	NDUFA11	NADH:ubiquinone oxidoreductase subunit A11	K03956	NA
Oxidative_Phosphorylation	hsa00190	1327	COX4I1	cytochrome c oxidase subunit 4I1	K02263	NA
Oxidative_Phosphorylation	hsa00190	1329	COX5B	cytochrome c oxidase subunit 5B	K02265	NA
Oxidative_Phosphorylation	hsa00190	1337	COX6A1	cytochrome c oxidase subunit 6A1	K02266	NA
Oxidative_Phosphorylation	hsa00190	1339	COX6A2	cytochrome c oxidase subunit 6A2	K02266	NA
Oxidative_Phosphorylation	hsa00190	1340	COX6B1	cytochrome c oxidase subunit 6B1	K02267	NA
Oxidative_Phosphorylation	hsa00190	1345	COX6C	cytochrome c oxidase subunit 6C	K02268	NA
Oxidative_Phosphorylation	hsa00190	1346	COX7A1	cytochrome c oxidase subunit 7A1	K02270	NA
Oxidative_Phosphorylation	hsa00190	1347	COX7A2	cytochrome c oxidase subunit 7A2	K02270	NA
Oxidative_Phosphorylation	hsa00190	1349	COX7B	cytochrome c oxidase subunit 7B	K02271	NA
Oxidative_Phosphorylation	hsa00190	1350	COX7C	cytochrome c oxidase subunit 7C	K02272	NA
Oxidative_Phosphorylation	hsa00190	1351	COX8A	cytochrome c oxidase subunit 8A	K02273	NA
Oxidative_Phosphorylation	hsa00190	1352	COX10	cytochrome c oxidase assembly factor heme A:farnesyltransferase COX10	K02257	2.5.1.141
Oxidative_Phosphorylation	hsa00190	1353	COX11	cytochrome c oxidase copper chaperone COX11	K02258	NA
Oxidative_Phosphorylation	hsa00190	1355	COX15	cytochrome c oxidase assembly homolog COX15	K02259	1.17.99.9
Oxidative_Phosphorylation	hsa00190	1537	CYC1	cytochrome c1	K00413	NA
Oxidative_Phosphorylation	hsa00190	155066	ATP6V0E2	ATPase H+ transporting V0 subunit e2	K02153	NA
Oxidative_Phosphorylation	hsa00190	170712	COX7B2	cytochrome c oxidase subunit 7B2	K02271	NA
Oxidative_Phosphorylation	hsa00190	23545	ATP6V0A2	ATPase H+ transporting V0 subunit a2	K02154	NA
Oxidative_Phosphorylation	hsa00190	245972	ATP6V0D2	ATPase H+ transporting V0 subunit d2	K02146	NA
Oxidative_Phosphorylation	hsa00190	267020	ATP5MGL	ATP synthase membrane subunit g like	K02140	NA
Oxidative_Phosphorylation	hsa00190	27068	PPA2	inorganic pyrophosphatase 2	K01507	3.6.1.1
Oxidative_Phosphorylation	hsa00190	27089	UQCRQ	ubiquinol-cytochrome c reductase complex III subunit VII	K00418	NA
Oxidative_Phosphorylation	hsa00190	29796	UQCR10	ubiquinol-cytochrome c reductase, complex III subunit X	K00419	NA
Oxidative_Phosphorylation	hsa00190	341947	COX8C	cytochrome c oxidase subunit 8C	K02273	NA
Oxidative_Phosphorylation	hsa00190	374291	NDUFS7	NADH:ubiquinone oxidoreductase core subunit S7	K03940	7.1.1.2
Oxidative_Phosphorylation	hsa00190	440567	UQCRHL	ubiquinol-cytochrome c reductase hinge protein like	K00416	NA
Oxidative_Phosphorylation	hsa00190	4508	ATP6	ATP synthase F0 subunit 6	K02126	NA
Oxidative_Phosphorylation	hsa00190	4509	ATP8	ATP synthase F0 subunit 8	K02125	NA
Oxidative_Phosphorylation	hsa00190	4512	COX1	cytochrome c oxidase subunit I	K02256	7.1.1.9
Oxidative_Phosphorylation	hsa00190	4513	COX2	cytochrome c oxidase subunit II	K02261	NA
Oxidative_Phosphorylation	hsa00190	4514	COX3	cytochrome c oxidase subunit III	K02262	NA
Oxidative_Phosphorylation	hsa00190	4519	CYTB	cytochrome b	K00412	NA
Oxidative_Phosphorylation	hsa00190	4535	ND1	NADH dehydrogenase subunit 1	K03878	7.1.1.2
Oxidative_Phosphorylation	hsa00190	4536	ND2	NADH dehydrogenase subunit 2	K03879	7.1.1.2
Oxidative_Phosphorylation	hsa00190	4537	ND3	NADH dehydrogenase subunit 3	K03880	7.1.1.2
Oxidative_Phosphorylation	hsa00190	4538	ND4	NADH dehydrogenase subunit 4	K03881	7.1.1.2
Oxidative_Phosphorylation	hsa00190	4539	ND4L	NADH dehydrogenase subunit 4L	K03882	7.1.1.2
Oxidative_Phosphorylation	hsa00190	4540	ND5	NADH dehydrogenase subunit 5	K03883	7.1.1.2
Oxidative_Phosphorylation	hsa00190	4541	ND6	NADH dehydrogenase subunit 6	K03884	7.1.1.2
Oxidative_Phosphorylation	hsa00190	4694	NDUFA1	NADH:ubiquinone oxidoreductase subunit A1	K03945	NA
Oxidative_Phosphorylation	hsa00190	4695	NDUFA2	NADH:ubiquinone oxidoreductase subunit A2	K03946	NA
Oxidative_Phosphorylation	hsa00190	4696	NDUFA3	NADH:ubiquinone oxidoreductase subunit A3	K03947	NA
Oxidative_Phosphorylation	hsa00190	4697	NDUFA4	NDUFA4 mitochondrial complex associated	K03948	NA
Oxidative_Phosphorylation	hsa00190	4698	NDUFA5	NADH:ubiquinone oxidoreductase subunit A5	K03949	NA
Oxidative_Phosphorylation	hsa00190	4700	NDUFA6	NADH:ubiquinone oxidoreductase subunit A6	K03950	NA
Oxidative_Phosphorylation	hsa00190	4701	NDUFA7	NADH:ubiquinone oxidoreductase subunit A7	K03951	NA
Oxidative_Phosphorylation	hsa00190	4702	NDUFA8	NADH:ubiquinone oxidoreductase subunit A8	K03952	NA
Oxidative_Phosphorylation	hsa00190	4704	NDUFA9	NADH:ubiquinone oxidoreductase subunit A9	K03953	NA
Oxidative_Phosphorylation	hsa00190	4705	NDUFA10	NADH:ubiquinone oxidoreductase subunit A10	K03954	NA
Oxidative_Phosphorylation	hsa00190	4706	NDUFAB1	NADH:ubiquinone oxidoreductase subunit AB1	K03955	NA
Oxidative_Phosphorylation	hsa00190	4707	NDUFB1	NADH:ubiquinone oxidoreductase subunit B1	K03957	NA
Oxidative_Phosphorylation	hsa00190	4708	NDUFB2	NADH:ubiquinone oxidoreductase subunit B2	K03958	NA
Oxidative_Phosphorylation	hsa00190	4709	NDUFB3	NADH:ubiquinone oxidoreductase subunit B3	K03959	NA
Oxidative_Phosphorylation	hsa00190	4710	NDUFB4	NADH:ubiquinone oxidoreductase subunit B4	K03960	NA
Oxidative_Phosphorylation	hsa00190	4711	NDUFB5	NADH:ubiquinone oxidoreductase subunit B5	K03961	NA
Oxidative_Phosphorylation	hsa00190	4712	NDUFB6	NADH:ubiquinone oxidoreductase subunit B6	K03962	NA
Oxidative_Phosphorylation	hsa00190	4713	NDUFB7	NADH:ubiquinone oxidoreductase subunit B7	K03963	NA
Oxidative_Phosphorylation	hsa00190	4714	NDUFB8	NADH:ubiquinone oxidoreductase subunit B8	K03964	NA
Oxidative_Phosphorylation	hsa00190	4715	NDUFB9	NADH:ubiquinone oxidoreductase subunit B9	K03965	NA
Oxidative_Phosphorylation	hsa00190	4716	NDUFB10	NADH:ubiquinone oxidoreductase subunit B10	K03966	NA
Oxidative_Phosphorylation	hsa00190	4717	NDUFC1	NADH:ubiquinone oxidoreductase subunit C1	K03967	NA
Oxidative_Phosphorylation	hsa00190	4718	NDUFC2	NADH:ubiquinone oxidoreductase subunit C2	K03968	NA
Oxidative_Phosphorylation	hsa00190	4719	NDUFS1	NADH:ubiquinone oxidoreductase core subunit S1	K03934	7.1.1.2
Oxidative_Phosphorylation	hsa00190	4720	NDUFS2	NADH:ubiquinone oxidoreductase core subunit S2	K03935	7.1.1.2
Oxidative_Phosphorylation	hsa00190	4722	NDUFS3	NADH:ubiquinone oxidoreductase core subunit S3	K03936	7.1.1.2
Oxidative_Phosphorylation	hsa00190	4723	NDUFV1	NADH:ubiquinone oxidoreductase core subunit V1	K03942	7.1.1.2
Oxidative_Phosphorylation	hsa00190	4724	NDUFS4	NADH:ubiquinone oxidoreductase subunit S4	K03937	NA
Oxidative_Phosphorylation	hsa00190	4725	NDUFS5	NADH:ubiquinone oxidoreductase subunit S5	K03938	NA
Oxidative_Phosphorylation	hsa00190	4726	NDUFS6	NADH:ubiquinone oxidoreductase subunit S6	K03939	NA
Oxidative_Phosphorylation	hsa00190	4728	NDUFS8	NADH:ubiquinone oxidoreductase core subunit S8	K03941	7.1.1.2
Oxidative_Phosphorylation	hsa00190	4729	NDUFV2	NADH:ubiquinone oxidoreductase core subunit V2	K03943	7.1.1.2
Oxidative_Phosphorylation	hsa00190	4731	NDUFV3	NADH:ubiquinone oxidoreductase subunit V3	K03944	NA
Oxidative_Phosphorylation	hsa00190	479	ATP12A	ATPase H+/K+ transporting non-gastric alpha2 subunit	K01544	7.2.2.19
Oxidative_Phosphorylation	hsa00190	495	ATP4A	ATPase H+/K+ transporting subunit alpha	K01542	7.2.2.19
Oxidative_Phosphorylation	hsa00190	496	ATP4B	ATPase H+/K+ transporting subunit beta	K01543	7.2.2.19
Oxidative_Phosphorylation	hsa00190	498	ATP5F1A	ATP synthase F1 subunit alpha	K02132	NA
Oxidative_Phosphorylation	hsa00190	506	ATP5F1B	ATP synthase F1 subunit beta	K02133	7.1.2.2
Oxidative_Phosphorylation	hsa00190	50617	ATP6V0A4	ATPase H+ transporting V0 subunit a4	K02154	NA
Oxidative_Phosphorylation	hsa00190	509	ATP5F1C	ATP synthase F1 subunit gamma	K02136	NA
Oxidative_Phosphorylation	hsa00190	51079	NDUFA13	NADH:ubiquinone oxidoreductase subunit A13	K11353	NA
Oxidative_Phosphorylation	hsa00190	513	ATP5F1D	ATP synthase F1 subunit delta	K02134	NA
Oxidative_Phosphorylation	hsa00190	514	ATP5F1E	ATP synthase F1 subunit epsilon	K02135	NA
Oxidative_Phosphorylation	hsa00190	515	ATP5PB	ATP synthase peripheral stalk-membrane subunit b	K02127	NA
Oxidative_Phosphorylation	hsa00190	516	ATP5MC1	ATP synthase membrane subunit c locus 1	K02128	NA
Oxidative_Phosphorylation	hsa00190	517	ATP5MC2	ATP synthase membrane subunit c locus 2	K02128	NA
Oxidative_Phosphorylation	hsa00190	518	ATP5MC3	ATP synthase membrane subunit c locus 3	K02128	NA
Oxidative_Phosphorylation	hsa00190	521	ATP5ME	ATP synthase membrane subunit e	K02129	NA
Oxidative_Phosphorylation	hsa00190	522	ATP5PF	ATP synthase peripheral stalk subunit F6	K02131	NA
Oxidative_Phosphorylation	hsa00190	527	ATP6V0C	ATPase H+ transporting V0 subunit c	K02155	NA
Oxidative_Phosphorylation	hsa00190	533	ATP6V0B	ATPase H+ transporting V0 subunit b	K03661	NA
Oxidative_Phosphorylation	hsa00190	535	ATP6V0A1	ATPase H+ transporting V0 subunit a1	K02154	NA
Oxidative_Phosphorylation	hsa00190	537	ATP6AP1	ATPase H+ transporting accessory protein 1	K03662	NA
Oxidative_Phosphorylation	hsa00190	539	ATP5PO	ATP synthase peripheral stalk subunit OSCP	K02137	NA
Oxidative_Phosphorylation	hsa00190	54205	CYCS	cytochrome c, somatic	K08738	NA
Oxidative_Phosphorylation	hsa00190	54539	NDUFB11	NADH:ubiquinone oxidoreductase subunit B11	K11351	NA
Oxidative_Phosphorylation	hsa00190	5464	PPA1	inorganic pyrophosphatase 1	K01507	3.6.1.1
Oxidative_Phosphorylation	hsa00190	55967	NDUFA12	NADH:ubiquinone oxidoreductase subunit A12	K11352	NA
Oxidative_Phosphorylation	hsa00190	56901	NDUFA4L2	NDUFA4 mitochondrial complex associated like 2	K03948	NA
Oxidative_Phosphorylation	hsa00190	64077	LHPP	phospholysine phosphohistidine inorganic pyrophosphate phosphatase	K11725	3.6.1.1 3.1.3.-
Oxidative_Phosphorylation	hsa00190	7381	UQCRB	ubiquinol-cytochrome c reductase binding protein	K00417	NA
Oxidative_Phosphorylation	hsa00190	7384	UQCRC1	ubiquinol-cytochrome c reductase core protein 1	K00414	NA
Oxidative_Phosphorylation	hsa00190	7385	UQCRC2	ubiquinol-cytochrome c reductase core protein 2	K00415	NA
Oxidative_Phosphorylation	hsa00190	7386	UQCRFS1	ubiquinol-cytochrome c reductase, Rieske iron-sulfur polypeptide 1	K00411	7.1.1.8
Oxidative_Phosphorylation	hsa00190	7388	UQCRH	ubiquinol-cytochrome c reductase hinge protein	K00416	NA
Oxidative_Phosphorylation	hsa00190	84701	COX4I2	cytochrome c oxidase subunit 4I2	K02263	NA
Oxidative_Phosphorylation	hsa00190	8992	ATP6V0E1	ATPase H+ transporting V0 subunit e1	K02153	NA
Oxidative_Phosphorylation	hsa00190	9114	ATP6V0D1	ATPase H+ transporting V0 subunit d1	K02146	NA
Oxidative_Phosphorylation	hsa00190	9167	COX7A2L	cytochrome c oxidase subunit 7A2 like	K02270	NA
Oxidative_Phosphorylation	hsa00190	9377	COX5A	cytochrome c oxidase subunit 5A	K02264	NA
Oxidative_Phosphorylation	hsa00190	9551	ATP5MF	ATP synthase membrane subunit f	K02130	NA
Peroxisome	hsa04146	10005	ACOT8	acyl-CoA thioesterase 8	K11992	3.1.2.27
Peroxisome	hsa04146	10478	SLC25A17	solute carrier family 25 member 17	K13354	NA
Peroxisome	hsa04146	10654	PMVK	phosphomevalonate kinase	K13273	2.7.4.2
Peroxisome	hsa04146	10901	DHRS4	dehydrogenase/reductase 4	K11147	1.1.-.-
Peroxisome	hsa04146	11264	PXMP4	peroxisomal membrane protein 4	K13350	NA
Peroxisome	hsa04146	1384	CRAT	carnitine O-acetyltransferase	K00624	2.3.1.7
Peroxisome	hsa04146	1891	ECH1	enoyl-CoA hydratase 1	K12663	5.3.3.21
Peroxisome	hsa04146	196743	PAOX	polyamine oxidase	K00308	1.5.3.13
Peroxisome	hsa04146	2053	EPHX2	epoxide hydrolase 2	K08726	3.3.2.10 3.1.3.76
Peroxisome	hsa04146	215	ABCD1	ATP binding cassette subfamily D member 1	K05675	7.6.2.4
Peroxisome	hsa04146	225	ABCD2	ATP binding cassette subfamily D member 2	K05676	7.6.2.4
Peroxisome	hsa04146	23600	AMACR	alpha-methylacyl-CoA racemase	K01796	5.1.99.4
Peroxisome	hsa04146	255027	MPV17L	MPV17 mitochondrial inner membrane protein like	K13349	NA
Peroxisome	hsa04146	25824	PRDX5	peroxiredoxin 5	K11187	1.11.1.24
Peroxisome	hsa04146	25961	NUDT13	nudix hydrolase 13	K03426	3.6.1.22
Peroxisome	hsa04146	26061	HACL1	2-hydroxyacyl-CoA lyase 1	K12261	4.1.2.63
Peroxisome	hsa04146	26063	DECR2	2,4-dienoyl-CoA reductase 2	K13237	1.3.1.124
Peroxisome	hsa04146	283927	NUDT7	nudix hydrolase 7	K17879	3.6.1.77
Peroxisome	hsa04146	3155	HMGCL	3-hydroxy-3-methylglutaryl-CoA lyase	K01640	4.1.3.4
Peroxisome	hsa04146	3295	HSD17B4	hydroxysteroid 17-beta dehydrogenase 4	K12405	1.1.1.- 4.2.1.107 4.2.1.119
Peroxisome	hsa04146	373156	GSTK1	glutathione S-transferase kappa 1	K13299	2.5.1.18
Peroxisome	hsa04146	390916	NUDT19	nudix hydrolase 19	K13355	3.6.1.77
Peroxisome	hsa04146	4358	MPV17	mitochondrial inner membrane protein MPV17	K13348	NA
Peroxisome	hsa04146	4598	MVK	mevalonate kinase	K00869	2.7.1.36
Peroxisome	hsa04146	5052	PRDX1	peroxiredoxin 1	K13279	1.11.1.24
Peroxisome	hsa04146	51179	HAO2	hydroxyacid oxidase 2	K11517	1.1.3.15
Peroxisome	hsa04146	51555	PEX5L	peroxisomal biogenesis factor 5 like	K13342	NA
Peroxisome	hsa04146	5189	PEX1	peroxisomal biogenesis factor 1	K13338	NA
Peroxisome	hsa04146	5190	PEX6	peroxisomal biogenesis factor 6	K13339	NA
Peroxisome	hsa04146	5191	PEX7	peroxisomal biogenesis factor 7	K13341	NA
Peroxisome	hsa04146	5192	PEX10	peroxisomal biogenesis factor 10	K13346	NA
Peroxisome	hsa04146	5193	PEX12	peroxisomal biogenesis factor 12	K13345	NA
Peroxisome	hsa04146	5194	PEX13	peroxisomal biogenesis factor 13	K13344	NA
Peroxisome	hsa04146	5195	PEX14	peroxisomal biogenesis factor 14	K13343	NA
Peroxisome	hsa04146	5264	PHYH	phytanoyl-CoA 2-hydroxylase	K00477	1.14.11.18
Peroxisome	hsa04146	54363	HAO1	hydroxyacid oxidase 1	K11517	1.1.3.15
Peroxisome	hsa04146	54511	HMGCLL1	3-hydroxy-3-methylglutaryl-CoA lyase like 1	K01640	4.1.3.4
Peroxisome	hsa04146	54677	CROT	carnitine O-octanoyltransferase	K05940	2.3.1.137
Peroxisome	hsa04146	55670	PEX26	peroxisomal biogenesis factor 26	K13340	NA
Peroxisome	hsa04146	55711	FAR2	fatty acyl-CoA reductase 2	K13356	1.2.1.84
Peroxisome	hsa04146	55825	PECR	peroxisomal trans-2-enoyl-CoA reductase	K07753	1.3.1.38
Peroxisome	hsa04146	5824	PEX19	peroxisomal biogenesis factor 19	K13337	NA
Peroxisome	hsa04146	5825	ABCD3	ATP binding cassette subfamily D member 3	K05677	7.6.2.4
Peroxisome	hsa04146	5826	ABCD4	ATP binding cassette subfamily D member 4	K05678	7.6.2.8
Peroxisome	hsa04146	5827	PXMP2	peroxisomal membrane protein 2	K13347	NA
Peroxisome	hsa04146	5828	PEX2	peroxisomal biogenesis factor 2	K06664	NA
Peroxisome	hsa04146	5830	PEX5	peroxisomal biogenesis factor 5	K13342	NA
Peroxisome	hsa04146	6647	SOD1	superoxide dismutase 1	K04565	1.15.1.1
Peroxisome	hsa04146	7498	XDH	xanthine dehydrogenase	K00106	1.17.1.4 1.17.3.2
Peroxisome	hsa04146	83594	NUDT12	nudix hydrolase 12	K03426	3.6.1.22
Peroxisome	hsa04146	84188	FAR1	fatty acyl-CoA reductase 1	K13356	1.2.1.84
Peroxisome	hsa04146	8443	GNPAT	glyceronephosphate O-acyltransferase	K00649	2.3.1.42
Peroxisome	hsa04146	84769	MPV17L2	MPV17 mitochondrial inner membrane protein like 2	K13348	NA
Peroxisome	hsa04146	8504	PEX3	peroxisomal biogenesis factor 3	K13336	NA
Peroxisome	hsa04146	8540	AGPS	alkylglycerone phosphate synthase	K00803	2.5.1.26
Peroxisome	hsa04146	8799	PEX11B	peroxisomal biogenesis factor 11 beta	K13352	NA
Peroxisome	hsa04146	8800	PEX11A	peroxisomal biogenesis factor 11 alpha	K13351	NA
Peroxisome	hsa04146	92960	PEX11G	peroxisomal biogenesis factor 11 gamma	K13353	NA
Peroxisome	hsa04146	9409	PEX16	peroxisomal biogenesis factor 16	K13335	NA
Autophagy	hsa04140	10010	TANK	TRAF family member associated NFKB activator	K12650	NA
Autophagy	hsa04140	100130302	SUPT20HL1	SUPT20H like 1	K21245	NA
Autophagy	hsa04140	10133	OPTN	optineurin	K19946	NA
Autophagy	hsa04140	10241	CALCOCO2	calcium binding and coiled-coil domain 2	K21348	NA
Autophagy	hsa04140	10533	ATG7	autophagy related 7	K08337	NA
Autophagy	hsa04140	10652	YKT6	YKT6 v-SNARE homolog	K08516	NA
Autophagy	hsa04140	11152	WDR45	WD repeat domain 45	K22991	NA
Autophagy	hsa04140	115201	ATG4A	autophagy related 4A cysteine peptidase	K08342	3.4.22.-
Autophagy	hsa04140	116442	RAB39B	RAB39B, member RAS oncogene family	K07925	NA
Autophagy	hsa04140	118471	PRAP1	proline rich acidic protein 1	K21250	NA
Autophagy	hsa04140	140775	SMCR8	SMCR8-C9orf72 complex subunit	K23611	NA
Autophagy	hsa04140	1508	CTSB	cathepsin B	K01363	3.4.22.1
Autophagy	hsa04140	1509	CTSD	cathepsin D	K01379	3.4.23.5
Autophagy	hsa04140	1514	CTSL	cathepsin L	K01365	3.4.22.15
Autophagy	hsa04140	1612	DAPK1	death associated protein kinase 1	K08803	2.7.11.1
Autophagy	hsa04140	1613	DAPK3	death associated protein kinase 3	K08803	2.7.11.1
Autophagy	hsa04140	170067	SUPT20HL2	SUPT20H like 2	K21245	NA
Autophagy	hsa04140	1965	EIF2S1	eukaryotic translation initiation factor 2 subunit alpha	K03237	NA
Autophagy	hsa04140	203228	C9orf72	C9orf72-SMCR8 complex subunit	K23609	NA
Autophagy	hsa04140	2081	ERN1	endoplasmic reticulum to nucleus signaling 1	K08852	2.7.11.1 3.1.26.-
Autophagy	hsa04140	22863	ATG14	autophagy related 14	K17889	NA
Autophagy	hsa04140	23001	WDFY3	WD repeat and FYVE domain containing 3	K22262	NA
Autophagy	hsa04140	23130	ATG2A	autophagy related 2A	K17906	NA
Autophagy	hsa04140	23192	ATG4B	autophagy related 4B cysteine peptidase	K08342	3.4.22.-
Autophagy	hsa04140	23339	VPS39	VPS39 subunit of HOPS complex	K20183	NA
Autophagy	hsa04140	23604	DAPK2	death associated protein kinase 2	K08803	2.7.11.1
Autophagy	hsa04140	26003	GORASP2	golgi reassembly stacking protein 2	K26797	NA
Autophagy	hsa04140	26100	WIPI2	WD repeat domain, phosphoinositide interacting 2	K17908	NA
Autophagy	hsa04140	27072	VPS41	VPS41 subunit of HOPS complex	K20184	NA
Autophagy	hsa04140	285973	ATG9B	autophagy related 9B	K17907	NA
Autophagy	hsa04140	29110	TBK1	TANK binding kinase 1	K05410	2.7.11.10
Autophagy	hsa04140	29982	NRBF2	nuclear receptor binding factor 2	K21246	NA
Autophagy	hsa04140	30849	PIK3R4	phosphoinositide-3-kinase regulatory subunit 4	K08333	2.7.11.1
Autophagy	hsa04140	3146	HMGB1	high mobility group box 1	K10802	NA
Autophagy	hsa04140	338382	RAB7B	RAB7B, member RAS oncogene family	K07898	NA
Autophagy	hsa04140	3476	IGBP1	immunoglobulin binding protein 1	K17606	NA
Autophagy	hsa04140	3916	LAMP1	lysosomal associated membrane protein 1	K06528	NA
Autophagy	hsa04140	3920	LAMP2	lysosomal associated membrane protein 2	K06528	NA
Autophagy	hsa04140	392288	MAP1LC3BP1	microtubule associated protein 1 light chain 3 beta pseudogene 1	K10435	NA
Autophagy	hsa04140	4077	NBR1	NBR1 autophagy cargo receptor	K17987	NA
Autophagy	hsa04140	440275	EIF2AK4	eukaryotic translation initiation factor 2 alpha kinase 4	K16196	2.7.11.1
Autophagy	hsa04140	440738	MAP1LC3C	microtubule associated protein 1 light chain 3 gamma	K10435	NA
Autophagy	hsa04140	441925	BECN2	beclin 2	K08334	NA
Autophagy	hsa04140	51100	SH3GLB1	SH3 domain containing GRB2 like, endophilin B1	K11248	NA
Autophagy	hsa04140	5289	PIK3C3	phosphatidylinositol 3-kinase catalytic subunit type 3	K00914	2.7.1.137
Autophagy	hsa04140	53349	ZFYVE1	zinc finger FYVE-type containing 1	K17603	NA
Autophagy	hsa04140	55014	STX17	syntaxin 17	K08491	NA
Autophagy	hsa04140	55054	ATG16L1	autophagy related 16 like 1	K17890	NA
Autophagy	hsa04140	55062	WIPI1	WD repeat domain, phosphoinositide interacting 1	K17908	NA
Autophagy	hsa04140	55102	ATG2B	autophagy related 2B	K17906	NA
Autophagy	hsa04140	55255	WDR41	WD repeat domain 41	K23610	NA
Autophagy	hsa04140	55578	SUPT20H	SPT20 homolog, SAGA complex component	K21245	NA
Autophagy	hsa04140	55626	AMBRA1	autophagy and beclin 1 regulator 1	K17985	NA
Autophagy	hsa04140	55823	VPS11	VPS11 core subunit of CORVET and HOPS complexes	K20179	NA
Autophagy	hsa04140	56270	WDR45B	WD repeat domain 45B	K22991	NA
Autophagy	hsa04140	57448	BIRC6	baculoviral IAP repeat containing 6	K10586	2.3.2.23
Autophagy	hsa04140	57617	VPS18	VPS18 core subunit of CORVET and HOPS complexes	K20181	NA
Autophagy	hsa04140	57724	EPG5	ectopic P-granules 5 autophagy tethering factor	K23883	NA
Autophagy	hsa04140	58476	TP53INP2	tumor protein p53 inducible nuclear protein 2	K21247	NA
Autophagy	hsa04140	5861	RAB1A	RAB1A, member RAS oncogene family	K07874	NA
Autophagy	hsa04140	60673	ATG101	autophagy related 101	K19730	NA
Autophagy	hsa04140	6233	RPS27A	ribosomal protein S27a	K02977	NA
Autophagy	hsa04140	643246	MAP1LC3B2	microtubule associated protein 1 light chain 3 beta 2	K10435	NA
Autophagy	hsa04140	64419	MTMR14	myotubularin related protein 14	K18086	3.1.3.64 3.1.3.95
Autophagy	hsa04140	64422	ATG3	autophagy related 3	K08343	NA
Autophagy	hsa04140	64601	VPS16	VPS16 core subunit of CORVET and HOPS complexes	K20180	NA
Autophagy	hsa04140	64689	GORASP1	golgi reassembly stacking protein 1	K26797	NA
Autophagy	hsa04140	65082	VPS33A	VPS33A core subunit of CORVET and HOPS complexes	K20182	NA
Autophagy	hsa04140	7311	UBA52	ubiquitin A-52 residue ribosomal protein fusion product 1	K02927	NA
Autophagy	hsa04140	7314	UBB	ubiquitin B	K04551	NA
Autophagy	hsa04140	7405	UVRAG	UV radiation resistance associated	K21249	NA
Autophagy	hsa04140	7879	RAB7A	RAB7A, member RAS oncogene family	K07897	NA
Autophagy	hsa04140	79065	ATG9A	autophagy related 9A	K17907	NA
Autophagy	hsa04140	81631	MAP1LC3B	microtubule associated protein 1 light chain 3 beta	K10435	NA
Autophagy	hsa04140	81671	VMP1	vacuole membrane protein 1	K21248	NA
Autophagy	hsa04140	83452	RAB33B	RAB33B, member RAS oncogene family	K07920	NA
Autophagy	hsa04140	83734	ATG10	autophagy related 10	K17888	NA
Autophagy	hsa04140	8417	STX7	syntaxin 7	K08488	NA
Autophagy	hsa04140	84557	MAP1LC3A	microtubule associated protein 1 light chain 3 alpha	K10435	NA
Autophagy	hsa04140	84938	ATG4C	autophagy related 4C cysteine peptidase	K08342	3.4.22.-
Autophagy	hsa04140	84971	ATG4D	autophagy related 4D cysteine peptidase	K08342	3.4.22.-
Autophagy	hsa04140	8673	VAMP8	vesicle associated membrane protein 8	K08512	NA
Autophagy	hsa04140	8678	BECN1	beclin 1	K08334	NA
Autophagy	hsa04140	8837	CFLAR	CASP8 and FADD like apoptosis regulator	K04724	NA
Autophagy	hsa04140	8878	SQSTM1	sequestosome 1	K14381	NA
Autophagy	hsa04140	8887	TAX1BP1	Tax1 binding protein 1	K21347	NA
Autophagy	hsa04140	8897	MTMR3	myotubularin related protein 3	K18082	3.1.3.48 3.1.3.64 3.1.3.95
Autophagy	hsa04140	89849	ATG16L2	autophagy related 16 like 2	K20868	NA
Autophagy	hsa04140	9110	MTMR4	myotubularin related protein 4	K18082	3.1.3.48 3.1.3.64 3.1.3.95
Autophagy	hsa04140	9342	SNAP29	synaptosome associated protein 29	K08509	NA
Autophagy	hsa04140	9451	EIF2AK3	eukaryotic translation initiation factor 2 alpha kinase 3	K08860	2.7.11.1
Autophagy	hsa04140	9474	ATG5	autophagy related 5	K08339	NA
Autophagy	hsa04140	9711	RUBCN	rubicon autophagy regulator	K19330	NA
Autophagy	hsa04140	9776	ATG13	autophagy related 13	K08331	NA
Autophagy	hsa04140	9821	RB1CC1	RB1 inducible coiled-coil 1	K17589	NA
Autophagy	hsa04140	9842	PLEKHM1	pleckstrin homology and RUN domain containing M1	K23282	NA
Cytokine_Cytokine_Receptor_Interaction	hsa04060	10148	EBI3	Epstein-Barr virus induced 3	K24476	NA
Cytokine_Cytokine_Receptor_Interaction	hsa04060	10220	GDF11	growth differentiation factor 11	K22679	NA
Cytokine_Cytokine_Receptor_Interaction	hsa04060	10344	CCL26	C-C motif chemokine ligand 26	K21096	NA
Cytokine_Cytokine_Receptor_Interaction	hsa04060	10563	CXCL13	C-X-C motif chemokine ligand 13	K10032	NA
Cytokine_Cytokine_Receptor_Interaction	hsa04060	10663	CXCR6	C-X-C motif chemokine receptor 6	K04191	NA
Cytokine_Cytokine_Receptor_Interaction	hsa04060	10673	TNFSF13B	TNF superfamily member 13b	K05476	NA
Cytokine_Cytokine_Receptor_Interaction	hsa04060	10803	CCR9	C-C motif chemokine receptor 9	K04184	NA
Cytokine_Cytokine_Receptor_Interaction	hsa04060	10850	CCL27	C-C motif chemokine ligand 27	K16598	NA
Cytokine_Cytokine_Receptor_Interaction	hsa04060	10913	EDAR	ectodysplasin A receptor	K05162	NA
Cytokine_Cytokine_Receptor_Interaction	hsa04060	11009	IL24	interleukin 24	K22668	NA
Cytokine_Cytokine_Receptor_Interaction	hsa04060	112744	IL17F	interleukin 17F	K05494	NA
Cytokine_Cytokine_Receptor_Interaction	hsa04060	115650	TNFRSF13C	TNF receptor superfamily member 13C	K05151	NA
Cytokine_Cytokine_Receptor_Interaction	hsa04060	1230	CCR1	C-C motif chemokine receptor 1	K04176	NA
Cytokine_Cytokine_Receptor_Interaction	hsa04060	1232	CCR3	C-C motif chemokine receptor 3	K04178	NA
Cytokine_Cytokine_Receptor_Interaction	hsa04060	1233	CCR4	C-C motif chemokine receptor 4	K04179	NA
Cytokine_Cytokine_Receptor_Interaction	hsa04060	1234	CCR5	C-C motif chemokine receptor 5	K04180	NA
Cytokine_Cytokine_Receptor_Interaction	hsa04060	1235	CCR6	C-C motif chemokine receptor 6	K04181	NA
Cytokine_Cytokine_Receptor_Interaction	hsa04060	1236	CCR7	C-C motif chemokine receptor 7	K04182	NA
Cytokine_Cytokine_Receptor_Interaction	hsa04060	1237	CCR8	C-C motif chemokine receptor 8	K04183	NA
Cytokine_Cytokine_Receptor_Interaction	hsa04060	1270	CNTF	ciliary neurotrophic factor	K05420	NA
Cytokine_Cytokine_Receptor_Interaction	hsa04060	1271	CNTFR	ciliary neurotrophic factor receptor	K05059	NA
Cytokine_Cytokine_Receptor_Interaction	hsa04060	130399	ACVR1C	activin A receptor type 1C	K13568	2.7.11.30
Cytokine_Cytokine_Receptor_Interaction	hsa04060	132014	IL17RE	interleukin 17 receptor E	K05168	NA
Cytokine_Cytokine_Receptor_Interaction	hsa04060	133396	IL31RA	interleukin 31 receptor A	K22630	NA
Cytokine_Cytokine_Receptor_Interaction	hsa04060	1437	CSF2	colony stimulating factor 2	K05427	NA
Cytokine_Cytokine_Receptor_Interaction	hsa04060	1438	CSF2RA	colony stimulating factor 2 receptor subunit alpha	K05066	NA
Cytokine_Cytokine_Receptor_Interaction	hsa04060	1439	CSF2RB	colony stimulating factor 2 receptor subunit beta	K04738	NA
Cytokine_Cytokine_Receptor_Interaction	hsa04060	146433	IL34	interleukin 34	K22633	NA
Cytokine_Cytokine_Receptor_Interaction	hsa04060	1489	CTF1	cardiotrophin 1	K05422	NA
Cytokine_Cytokine_Receptor_Interaction	hsa04060	149233	IL23R	interleukin 23 receptor	K05065	NA
Cytokine_Cytokine_Receptor_Interaction	hsa04060	151449	GDF7	growth differentiation factor 7	K20013	NA
Cytokine_Cytokine_Receptor_Interaction	hsa04060	1524	CX3CR1	C-X3-C motif chemokine receptor 1	K04192	NA
Cytokine_Cytokine_Receptor_Interaction	hsa04060	163702	IFNLR1	interferon lambda receptor 1	K05140	NA
Cytokine_Cytokine_Receptor_Interaction	hsa04060	1896	EDA	ectodysplasin A	K05480	NA
Cytokine_Cytokine_Receptor_Interaction	hsa04060	23495	TNFRSF13B	TNF receptor superfamily member 13B	K05150	NA
Cytokine_Cytokine_Receptor_Interaction	hsa04060	23529	CLCF1	cardiotrophin like cytokine factor 1	K05421	NA
Cytokine_Cytokine_Receptor_Interaction	hsa04060	23765	IL17RA	interleukin 17 receptor A	K05164	NA
Cytokine_Cytokine_Receptor_Interaction	hsa04060	246778	IL27	interleukin 27	K22629	NA
Cytokine_Cytokine_Receptor_Interaction	hsa04060	26525	IL36RN	interleukin 36 receptor antagonist	K05483	NA
Cytokine_Cytokine_Receptor_Interaction	hsa04060	2657	GDF1	growth differentiation factor 1	K05495	NA
Cytokine_Cytokine_Receptor_Interaction	hsa04060	2658	GDF2	growth differentiation factor 2	K05503	NA
Cytokine_Cytokine_Receptor_Interaction	hsa04060	2660	MSTN	myostatin	K05497	NA
Cytokine_Cytokine_Receptor_Interaction	hsa04060	2661	GDF9	growth differentiation factor 9	K22673	NA
Cytokine_Cytokine_Receptor_Interaction	hsa04060	2662	GDF10	growth differentiation factor 10	K22674	NA
Cytokine_Cytokine_Receptor_Interaction	hsa04060	268	AMH	anti-Mullerian hormone	K04665	NA
Cytokine_Cytokine_Receptor_Interaction	hsa04060	269	AMHR2	anti-Mullerian hormone receptor type 2	K04672	2.7.11.30
Cytokine_Cytokine_Receptor_Interaction	hsa04060	27177	IL36B	interleukin 36 beta	K05486	NA
Cytokine_Cytokine_Receptor_Interaction	hsa04060	27178	IL37	interleukin 37	K05485	NA
Cytokine_Cytokine_Receptor_Interaction	hsa04060	27179	IL36A	interleukin 36 alpha	K05484	NA
Cytokine_Cytokine_Receptor_Interaction	hsa04060	27189	IL17C	interleukin 17C	K05491	NA
Cytokine_Cytokine_Receptor_Interaction	hsa04060	27190	IL17B	interleukin 17B	K05490	NA
Cytokine_Cytokine_Receptor_Interaction	hsa04060	27242	TNFRSF21	TNF receptor superfamily member 21	K05157	NA
Cytokine_Cytokine_Receptor_Interaction	hsa04060	27302	BMP10	bone morphogenetic protein 10	K22670	NA
Cytokine_Cytokine_Receptor_Interaction	hsa04060	2826	CCR10	C-C motif chemokine receptor 10	K04185	NA
Cytokine_Cytokine_Receptor_Interaction	hsa04060	282616	IFNL2	interferon lambda 2	K22669	NA
Cytokine_Cytokine_Receptor_Interaction	hsa04060	282617	IFNL3	interferon lambda 3	K22669	NA
Cytokine_Cytokine_Receptor_Interaction	hsa04060	282618	IFNL1	interferon lambda 1	K05447	NA
Cytokine_Cytokine_Receptor_Interaction	hsa04060	2829	XCR1	X-C motif chemokine receptor 1	K04193	NA
Cytokine_Cytokine_Receptor_Interaction	hsa04060	2833	CXCR3	C-X-C motif chemokine receptor 3	K04188	NA
Cytokine_Cytokine_Receptor_Interaction	hsa04060	284340	CXCL17	C-X-C motif chemokine ligand 17	K22627	NA
Cytokine_Cytokine_Receptor_Interaction	hsa04060	285613	RELL2	RELT like 2	K26541	NA
Cytokine_Cytokine_Receptor_Interaction	hsa04060	2919	CXCL1	C-X-C motif chemokine ligand 1	K05505	NA
Cytokine_Cytokine_Receptor_Interaction	hsa04060	2920	CXCL2	C-X-C motif chemokine ligand 2	K05505	NA
Cytokine_Cytokine_Receptor_Interaction	hsa04060	2921	CXCL3	C-X-C motif chemokine ligand 3	K05505	NA
Cytokine_Cytokine_Receptor_Interaction	hsa04060	29949	IL19	interleukin 19	K05444	NA
Cytokine_Cytokine_Receptor_Interaction	hsa04060	338376	IFNE	interferon epsilon	K05442	NA
Cytokine_Cytokine_Receptor_Interaction	hsa04060	3467	IFNW1	interferon omega 1	K05440	NA
Cytokine_Cytokine_Receptor_Interaction	hsa04060	353500	BMP8A	bone morphogenetic protein 8a	K16622	NA
Cytokine_Cytokine_Receptor_Interaction	hsa04060	3557	IL1RN	interleukin 1 receptor antagonist	K05481	NA
Cytokine_Cytokine_Receptor_Interaction	hsa04060	3567	IL5	interleukin 5	K05428	NA
Cytokine_Cytokine_Receptor_Interaction	hsa04060	3568	IL5RA	interleukin 5 receptor subunit alpha	K05067	NA
Cytokine_Cytokine_Receptor_Interaction	hsa04060	3572	IL6ST	interleukin 6 cytokine family signal transducer	K05060	NA
Cytokine_Cytokine_Receptor_Interaction	hsa04060	3576	CXCL8	C-X-C motif chemokine ligand 8	K10030	NA
Cytokine_Cytokine_Receptor_Interaction	hsa04060	3577	CXCR1	C-X-C motif chemokine receptor 1	K04175	NA
Cytokine_Cytokine_Receptor_Interaction	hsa04060	3578	IL9	interleukin 9	K05432	NA
Cytokine_Cytokine_Receptor_Interaction	hsa04060	3579	CXCR2	C-X-C motif chemokine receptor 2	K05050	NA
Cytokine_Cytokine_Receptor_Interaction	hsa04060	3581	IL9R	interleukin 9 receptor	K05073	NA
Cytokine_Cytokine_Receptor_Interaction	hsa04060	3587	IL10RA	interleukin 10 receptor subunit alpha	K05134	NA
Cytokine_Cytokine_Receptor_Interaction	hsa04060	3588	IL10RB	interleukin 10 receptor subunit beta	K05135	NA
Cytokine_Cytokine_Receptor_Interaction	hsa04060	3589	IL11	interleukin 11	K05417	NA
Cytokine_Cytokine_Receptor_Interaction	hsa04060	3590	IL11RA	interleukin 11 receptor subunit alpha	K05056	NA
Cytokine_Cytokine_Receptor_Interaction	hsa04060	3592	IL12A	interleukin 12A	K05406	NA
Cytokine_Cytokine_Receptor_Interaction	hsa04060	3593	IL12B	interleukin 12B	K05425	NA
Cytokine_Cytokine_Receptor_Interaction	hsa04060	3594	IL12RB1	interleukin 12 receptor subunit beta 1	K05063	NA
Cytokine_Cytokine_Receptor_Interaction	hsa04060	3595	IL12RB2	interleukin 12 receptor subunit beta 2	K05064	NA
Cytokine_Cytokine_Receptor_Interaction	hsa04060	3596	IL13	interleukin 13	K05435	NA
Cytokine_Cytokine_Receptor_Interaction	hsa04060	3597	IL13RA1	interleukin 13 receptor subunit alpha 1	K05076	NA
Cytokine_Cytokine_Receptor_Interaction	hsa04060	3598	IL13RA2	interleukin 13 receptor subunit alpha 2	K05077	NA
Cytokine_Cytokine_Receptor_Interaction	hsa04060	3600	IL15	interleukin 15	K05433	NA
Cytokine_Cytokine_Receptor_Interaction	hsa04060	3601	IL15RA	interleukin 15 receptor subunit alpha	K05074	NA
Cytokine_Cytokine_Receptor_Interaction	hsa04060	3603	IL16	interleukin 16	K22628	NA
Cytokine_Cytokine_Receptor_Interaction	hsa04060	3604	TNFRSF9	TNF receptor superfamily member 9	K05146	NA
Cytokine_Cytokine_Receptor_Interaction	hsa04060	3605	IL17A	interleukin 17A	K05489	NA
Cytokine_Cytokine_Receptor_Interaction	hsa04060	3606	IL18	interleukin 18	K05482	NA
Cytokine_Cytokine_Receptor_Interaction	hsa04060	3623	INHA	inhibin subunit alpha	K05500	NA
Cytokine_Cytokine_Receptor_Interaction	hsa04060	3624	INHBA	inhibin subunit beta A	K04667	NA
Cytokine_Cytokine_Receptor_Interaction	hsa04060	3625	INHBB	inhibin subunit beta B	K22687	NA
Cytokine_Cytokine_Receptor_Interaction	hsa04060	3626	INHBC	inhibin subunit beta C	K22688	NA
Cytokine_Cytokine_Receptor_Interaction	hsa04060	3627	CXCL10	C-X-C motif chemokine ligand 10	K12671	NA
Cytokine_Cytokine_Receptor_Interaction	hsa04060	386653	IL31	interleukin 31	K22631	NA
Cytokine_Cytokine_Receptor_Interaction	hsa04060	388372	CCL4L1	C-C motif chemokine ligand 4 like 1	K12964	NA
Cytokine_Cytokine_Receptor_Interaction	hsa04060	392255	GDF6	growth differentiation factor 6	K20012	NA
Cytokine_Cytokine_Receptor_Interaction	hsa04060	3976	LIF	LIF interleukin 6 family cytokine	K05419	NA
Cytokine_Cytokine_Receptor_Interaction	hsa04060	3977	LIFR	LIF receptor subunit alpha	K05058	NA
Cytokine_Cytokine_Receptor_Interaction	hsa04060	4049	LTA	lymphotoxin alpha	K05468	NA
Cytokine_Cytokine_Receptor_Interaction	hsa04060	4050	LTB	lymphotoxin beta	K03157	NA
Cytokine_Cytokine_Receptor_Interaction	hsa04060	414062	CCL3L3	C-C motif chemokine ligand 3 like 3	K05408	NA
Cytokine_Cytokine_Receptor_Interaction	hsa04060	4283	CXCL9	C-X-C motif chemokine ligand 9	K05416	NA
Cytokine_Cytokine_Receptor_Interaction	hsa04060	4352	MPL	MPL proto-oncogene, thrombopoietin receptor	K05082	NA
Cytokine_Cytokine_Receptor_Interaction	hsa04060	4838	NODAL	nodal growth differentiation factor	K04666	NA
Cytokine_Cytokine_Receptor_Interaction	hsa04060	4982	TNFRSF11B	TNF receptor superfamily member 11b	K05148	NA
Cytokine_Cytokine_Receptor_Interaction	hsa04060	50604	IL20	interleukin 20	K22667	NA
Cytokine_Cytokine_Receptor_Interaction	hsa04060	50615	IL21R	interleukin 21 receptor	K05075	NA
Cytokine_Cytokine_Receptor_Interaction	hsa04060	50616	IL22	interleukin 22	K05445	NA
Cytokine_Cytokine_Receptor_Interaction	hsa04060	51330	TNFRSF12A	TNF receptor superfamily member 12A	K05149	NA
Cytokine_Cytokine_Receptor_Interaction	hsa04060	51554	ACKR4	atypical chemokine receptor 4	K04186	NA
Cytokine_Cytokine_Receptor_Interaction	hsa04060	51561	IL23A	interleukin 23 subunit alpha	K05426	NA
Cytokine_Cytokine_Receptor_Interaction	hsa04060	5196	PF4	platelet factor 4	K05407	NA
Cytokine_Cytokine_Receptor_Interaction	hsa04060	5197	PF4V1	platelet factor 4 variant 1	K05407	NA
Cytokine_Cytokine_Receptor_Interaction	hsa04060	53342	IL17D	interleukin 17D	K05492	NA
Cytokine_Cytokine_Receptor_Interaction	hsa04060	53832	IL20RA	interleukin 20 receptor subunit alpha	K05136	NA
Cytokine_Cytokine_Receptor_Interaction	hsa04060	53833	IL20RB	interleukin 20 receptor subunit beta	K05137	NA
Cytokine_Cytokine_Receptor_Interaction	hsa04060	5473	PPBP	pro-platelet basic protein	K10029	NA
Cytokine_Cytokine_Receptor_Interaction	hsa04060	55504	TNFRSF19	TNF receptor superfamily member 19	K05155	NA
Cytokine_Cytokine_Receptor_Interaction	hsa04060	55540	IL17RB	interleukin 17 receptor B	K05165	NA
Cytokine_Cytokine_Receptor_Interaction	hsa04060	55801	IL26	interleukin 26	K05446	NA
Cytokine_Cytokine_Receptor_Interaction	hsa04060	56300	IL36G	interleukin 36 gamma	K05487	NA
Cytokine_Cytokine_Receptor_Interaction	hsa04060	56477	CCL28	C-C motif chemokine ligand 28	K05513	NA
Cytokine_Cytokine_Receptor_Interaction	hsa04060	56832	IFNK	interferon kappa	K05441	NA
Cytokine_Cytokine_Receptor_Interaction	hsa04060	57007	ACKR3	atypical chemokine receptor 3	K04304	NA
Cytokine_Cytokine_Receptor_Interaction	hsa04060	58191	CXCL16	C-X-C motif chemokine ligand 16	K10035	NA
Cytokine_Cytokine_Receptor_Interaction	hsa04060	58985	IL22RA1	interleukin 22 receptor subunit alpha 1	K05138	NA
Cytokine_Cytokine_Receptor_Interaction	hsa04060	59067	IL21	interleukin 21	K05434	NA
Cytokine_Cytokine_Receptor_Interaction	hsa04060	60401	EDA2R	ectodysplasin A2 receptor	K05163	NA
Cytokine_Cytokine_Receptor_Interaction	hsa04060	608	TNFRSF17	TNF receptor superfamily member 17	K05153	NA
Cytokine_Cytokine_Receptor_Interaction	hsa04060	6346	CCL1	C-C motif chemokine ligand 1	K05514	NA
Cytokine_Cytokine_Receptor_Interaction	hsa04060	6347	CCL2	C-C motif chemokine ligand 2	K14624	NA
Cytokine_Cytokine_Receptor_Interaction	hsa04060	6348	CCL3	C-C motif chemokine ligand 3	K05408	NA
Cytokine_Cytokine_Receptor_Interaction	hsa04060	6349	CCL3L1	C-C motif chemokine ligand 3 like 1	K05408	NA
Cytokine_Cytokine_Receptor_Interaction	hsa04060	6351	CCL4	C-C motif chemokine ligand 4	K12964	NA
Cytokine_Cytokine_Receptor_Interaction	hsa04060	6352	CCL5	C-C motif chemokine ligand 5	K12499	NA
Cytokine_Cytokine_Receptor_Interaction	hsa04060	6354	CCL7	C-C motif chemokine ligand 7	K05509	NA
Cytokine_Cytokine_Receptor_Interaction	hsa04060	6355	CCL8	C-C motif chemokine ligand 8	K16596	NA
Cytokine_Cytokine_Receptor_Interaction	hsa04060	6356	CCL11	C-C motif chemokine ligand 11	K16597	NA
Cytokine_Cytokine_Receptor_Interaction	hsa04060	6357	CCL13	C-C motif chemokine ligand 13	K16595	NA
Cytokine_Cytokine_Receptor_Interaction	hsa04060	6358	CCL14	C-C motif chemokine ligand 14	K21092	NA
Cytokine_Cytokine_Receptor_Interaction	hsa04060	6359	CCL15	C-C motif chemokine ligand 15	K05511	NA
Cytokine_Cytokine_Receptor_Interaction	hsa04060	6360	CCL16	C-C motif chemokine ligand 16	K21093	NA
Cytokine_Cytokine_Receptor_Interaction	hsa04060	6361	CCL17	C-C motif chemokine ligand 17	K21083	NA
Cytokine_Cytokine_Receptor_Interaction	hsa04060	6362	CCL18	C-C motif chemokine ligand 18	K21094	NA
Cytokine_Cytokine_Receptor_Interaction	hsa04060	6363	CCL19	C-C motif chemokine ligand 19	K05512	NA
Cytokine_Cytokine_Receptor_Interaction	hsa04060	6364	CCL20	C-C motif chemokine ligand 20	K14625	NA
Cytokine_Cytokine_Receptor_Interaction	hsa04060	6366	CCL21	C-C motif chemokine ligand 21	K16062	NA
Cytokine_Cytokine_Receptor_Interaction	hsa04060	6367	CCL22	C-C motif chemokine ligand 22	K21095	NA
Cytokine_Cytokine_Receptor_Interaction	hsa04060	6368	CCL23	C-C motif chemokine ligand 23	K05511	NA
Cytokine_Cytokine_Receptor_Interaction	hsa04060	6369	CCL24	C-C motif chemokine ligand 24	K21097	NA
Cytokine_Cytokine_Receptor_Interaction	hsa04060	6370	CCL25	C-C motif chemokine ligand 25	K13072	NA
Cytokine_Cytokine_Receptor_Interaction	hsa04060	6372	CXCL6	C-X-C motif chemokine ligand 6	K05506	NA
Cytokine_Cytokine_Receptor_Interaction	hsa04060	6373	CXCL11	C-X-C motif chemokine ligand 11	K12672	NA
Cytokine_Cytokine_Receptor_Interaction	hsa04060	6374	CXCL5	C-X-C motif chemokine ligand 5	K05506	NA
Cytokine_Cytokine_Receptor_Interaction	hsa04060	6375	XCL1	X-C motif chemokine ligand 1	K05507	NA
Cytokine_Cytokine_Receptor_Interaction	hsa04060	6376	CX3CL1	C-X3-C motif chemokine ligand 1	K05508	NA
Cytokine_Cytokine_Receptor_Interaction	hsa04060	6387	CXCL12	C-X-C motif chemokine ligand 12	K10031	NA
Cytokine_Cytokine_Receptor_Interaction	hsa04060	64109	CRLF2	cytokine receptor like factor 2	K05078	NA
Cytokine_Cytokine_Receptor_Interaction	hsa04060	643	CXCR5	C-X-C motif chemokine receptor 5	K04190	NA
Cytokine_Cytokine_Receptor_Interaction	hsa04060	64806	IL25	interleukin 25	K05493	NA
Cytokine_Cytokine_Receptor_Interaction	hsa04060	650	BMP2	bone morphogenetic protein 2	K21283	NA
Cytokine_Cytokine_Receptor_Interaction	hsa04060	651	BMP3	bone morphogenetic protein 3	K05496	NA
Cytokine_Cytokine_Receptor_Interaction	hsa04060	653	BMP5	bone morphogenetic protein 5	K04663	NA
Cytokine_Cytokine_Receptor_Interaction	hsa04060	654	BMP6	bone morphogenetic protein 6	K16620	NA
Cytokine_Cytokine_Receptor_Interaction	hsa04060	655	BMP7	bone morphogenetic protein 7	K16621	NA
Cytokine_Cytokine_Receptor_Interaction	hsa04060	656	BMP8B	bone morphogenetic protein 8b	K16622	NA
Cytokine_Cytokine_Receptor_Interaction	hsa04060	657	BMPR1A	bone morphogenetic protein receptor type 1A	K04673	2.7.11.30
Cytokine_Cytokine_Receptor_Interaction	hsa04060	658	BMPR1B	bone morphogenetic protein receptor type 1B	K13578	2.7.11.30
Cytokine_Cytokine_Receptor_Interaction	hsa04060	659	BMPR2	bone morphogenetic protein receptor type 2	K04671	2.7.11.30
Cytokine_Cytokine_Receptor_Interaction	hsa04060	6846	XCL2	X-C motif chemokine ligand 2	K05507	NA
Cytokine_Cytokine_Receptor_Interaction	hsa04060	7066	THPO	thrombopoietin	K06854	NA
Cytokine_Cytokine_Receptor_Interaction	hsa04060	7292	TNFSF4	TNF superfamily member 4	K05469	NA
Cytokine_Cytokine_Receptor_Interaction	hsa04060	729230	CCR2	C-C motif chemokine receptor 2	K04177	NA
Cytokine_Cytokine_Receptor_Interaction	hsa04060	7293	TNFRSF4	TNF receptor superfamily member 4	K05142	NA
Cytokine_Cytokine_Receptor_Interaction	hsa04060	768211	RELL1	RELT like 1	K26541	NA
Cytokine_Cytokine_Receptor_Interaction	hsa04060	7850	IL1R2	interleukin 1 receptor type 2	K04387	NA
Cytokine_Cytokine_Receptor_Interaction	hsa04060	7852	CXCR4	C-X-C motif chemokine receptor 4	K04189	NA
Cytokine_Cytokine_Receptor_Interaction	hsa04060	8200	GDF5	growth differentiation factor 5	K04664	NA
Cytokine_Cytokine_Receptor_Interaction	hsa04060	83729	INHBE	inhibin subunit beta E	K22689	NA
Cytokine_Cytokine_Receptor_Interaction	hsa04060	84639	IL1F10	interleukin 1 family member 10	K05488	NA
Cytokine_Cytokine_Receptor_Interaction	hsa04060	84818	IL17RC	interleukin 17 receptor C	K05166	NA
Cytokine_Cytokine_Receptor_Interaction	hsa04060	84957	RELT	RELT TNF receptor	K05156	NA
Cytokine_Cytokine_Receptor_Interaction	hsa04060	85480	TSLP	thymic stromal lymphopoietin	K05436	NA
Cytokine_Cytokine_Receptor_Interaction	hsa04060	8600	TNFSF11	TNF superfamily member 11	K05473	NA
Cytokine_Cytokine_Receptor_Interaction	hsa04060	8718	TNFRSF25	TNF receptor superfamily member 25	K05160	NA
Cytokine_Cytokine_Receptor_Interaction	hsa04060	8740	TNFSF14	TNF superfamily member 14	K05477	NA
Cytokine_Cytokine_Receptor_Interaction	hsa04060	8741	TNFSF13	TNF superfamily member 13	K05475	NA
Cytokine_Cytokine_Receptor_Interaction	hsa04060	8742	TNFSF12	TNF superfamily member 12	K05474	NA
Cytokine_Cytokine_Receptor_Interaction	hsa04060	8744	TNFSF9	TNF superfamily member 9	K05472	NA
Cytokine_Cytokine_Receptor_Interaction	hsa04060	8764	TNFRSF14	TNF receptor superfamily member 14	K05152	NA
Cytokine_Cytokine_Receptor_Interaction	hsa04060	8771	TNFRSF6B	TNF receptor superfamily member 6b	K05143	NA
Cytokine_Cytokine_Receptor_Interaction	hsa04060	8784	TNFRSF18	TNF receptor superfamily member 18	K05154	NA
Cytokine_Cytokine_Receptor_Interaction	hsa04060	8792	TNFRSF11A	TNF receptor superfamily member 11a	K05147	NA
Cytokine_Cytokine_Receptor_Interaction	hsa04060	8793	TNFRSF10D	TNF receptor superfamily member 10d	K22702	NA
Cytokine_Cytokine_Receptor_Interaction	hsa04060	8794	TNFRSF10C	TNF receptor superfamily member 10c	K22701	NA
Cytokine_Cytokine_Receptor_Interaction	hsa04060	8795	TNFRSF10B	TNF receptor superfamily member 10b	K04722	NA
Cytokine_Cytokine_Receptor_Interaction	hsa04060	8797	TNFRSF10A	TNF receptor superfamily member 10a	K04722	NA
Cytokine_Cytokine_Receptor_Interaction	hsa04060	8807	IL18RAP	interleukin 18 receptor accessory protein	K05174	NA
Cytokine_Cytokine_Receptor_Interaction	hsa04060	8808	IL1RL2	interleukin 1 receptor like 2	K05172	NA
Cytokine_Cytokine_Receptor_Interaction	hsa04060	8809	IL18R1	interleukin 18 receptor 1	K05173	NA
Cytokine_Cytokine_Receptor_Interaction	hsa04060	8995	TNFSF18	TNF superfamily member 18	K05479	NA
Cytokine_Cytokine_Receptor_Interaction	hsa04060	90	ACVR1	activin A receptor type 1	K04675	2.7.11.30
Cytokine_Cytokine_Receptor_Interaction	hsa04060	90865	IL33	interleukin 33	K12967	NA
Cytokine_Cytokine_Receptor_Interaction	hsa04060	91	ACVR1B	activin A receptor type 1B	K13567	2.7.11.30
Cytokine_Cytokine_Receptor_Interaction	hsa04060	9173	IL1RL1	interleukin 1 receptor like 1	K05171	NA
Cytokine_Cytokine_Receptor_Interaction	hsa04060	92	ACVR2A	activin A receptor type 2A	K04670	2.7.11.30
Cytokine_Cytokine_Receptor_Interaction	hsa04060	920	CD4	CD4 molecule	K06454	NA
Cytokine_Cytokine_Receptor_Interaction	hsa04060	9210	BMP15	bone morphogenetic protein 15	K05498	NA
Cytokine_Cytokine_Receptor_Interaction	hsa04060	9235	IL32	interleukin 32	K22632	NA
Cytokine_Cytokine_Receptor_Interaction	hsa04060	93	ACVR2B	activin A receptor type 2B	K13596	2.7.11.30
Cytokine_Cytokine_Receptor_Interaction	hsa04060	939	CD27	CD27 molecule	K05144	NA
Cytokine_Cytokine_Receptor_Interaction	hsa04060	94	ACVRL1	activin A receptor like type 1	K13594	2.7.11.30
Cytokine_Cytokine_Receptor_Interaction	hsa04060	943	TNFRSF8	TNF receptor superfamily member 8	K05145	NA
Cytokine_Cytokine_Receptor_Interaction	hsa04060	944	TNFSF8	TNF superfamily member 8	K05471	NA
Cytokine_Cytokine_Receptor_Interaction	hsa04060	9466	IL27RA	interleukin 27 receptor subunit alpha	K19598	NA
Cytokine_Cytokine_Receptor_Interaction	hsa04060	9518	GDF15	growth differentiation factor 15	K05504	NA
Cytokine_Cytokine_Receptor_Interaction	hsa04060	9547	CXCL14	C-X-C motif chemokine ligand 14	K10033	NA
Cytokine_Cytokine_Receptor_Interaction	hsa04060	9560	CCL4L2	C-C motif chemokine ligand 4 like 2	K12964	NA
Cytokine_Cytokine_Receptor_Interaction	hsa04060	9573	GDF3	growth differentiation factor 3	K22672	NA
Cytokine_Cytokine_Receptor_Interaction	hsa04060	958	CD40	CD40 molecule	K03160	NA
Cytokine_Cytokine_Receptor_Interaction	hsa04060	959	CD40LG	CD40 ligand	K03161	NA
Cytokine_Cytokine_Receptor_Interaction	hsa04060	970	CD70	CD70 molecule	K05470	NA
Cytokine_Cytokine_Receptor_Interaction	hsa04060	9966	TNFSF15	TNF superfamily member 15	K05478	NA
NF_KappaB_Signaling	hsa04064	10848	PPP1R13L	protein phosphatase 1 regulatory subunit 13 like	K27356	NA
NF_KappaB_Signaling	hsa04064	10892	MALT1	MALT1 paracaspase	K07369	3.4.22.-
NF_KappaB_Signaling	hsa04064	114609	TIRAP	TIR domain containing adaptor protein	K05403	NA
NF_KappaB_Signaling	hsa04064	128178	EDARADD	EDAR associated via death domain	K23324	NA
NF_KappaB_Signaling	hsa04064	142	PARP1	poly(ADP-ribose) polymerase 1	K24070	NA
NF_KappaB_Signaling	hsa04064	1457	CSNK2A1	casein kinase 2 alpha 1	K03097	2.7.11.1
NF_KappaB_Signaling	hsa04064	1459	CSNK2A2	casein kinase 2 alpha 2	K03097	2.7.11.1
NF_KappaB_Signaling	hsa04064	1460	CSNK2B	casein kinase 2 beta	K03115	NA
NF_KappaB_Signaling	hsa04064	148022	TICAM1	TIR domain containing adaptor molecule 1	K05842	NA
NF_KappaB_Signaling	hsa04064	1540	CYLD	CYLD lysine 63 deubiquitinase	K08601	3.4.19.12
NF_KappaB_Signaling	hsa04064	23085	ERC1	ELKS/RAB6-interacting/CAST family member 1	K16072	NA
NF_KappaB_Signaling	hsa04064	23586	RIGI	RNA sensor RIG-I	K12646	5.6.2.6
NF_KappaB_Signaling	hsa04064	23643	LY96	lymphocyte antigen 96	K05400	NA
NF_KappaB_Signaling	hsa04064	257397	TAB3	TGF-beta activated kinase 1 (MAP3K7) binding protein 3	K12793	NA
NF_KappaB_Signaling	hsa04064	27040	LAT	linker for activation of T cells	K07362	NA
NF_KappaB_Signaling	hsa04064	283106	CSNK2A3	casein kinase 2 alpha 3	K03097	2.7.11.1
NF_KappaB_Signaling	hsa04064	29760	BLNK	B cell linker	K07371	NA
NF_KappaB_Signaling	hsa04064	29775	CARD10	caspase recruitment domain family member 10	K20912	NA
NF_KappaB_Signaling	hsa04064	329	BIRC2	baculoviral IAP repeat containing 2	K16060	NA
NF_KappaB_Signaling	hsa04064	330	BIRC3	baculoviral IAP repeat containing 3	K16060	NA
NF_KappaB_Signaling	hsa04064	331	XIAP	X-linked inhibitor of apoptosis	K04725	2.3.2.27
NF_KappaB_Signaling	hsa04064	3383	ICAM1	intercellular adhesion molecule 1	K06490	NA
NF_KappaB_Signaling	hsa04064	353376	TICAM2	TIR domain containing adaptor molecule 2	K05409	NA
NF_KappaB_Signaling	hsa04064	3929	LBP	lipopolysaccharide binding protein	K05399	NA
NF_KappaB_Signaling	hsa04064	3932	LCK	LCK proto-oncogene, Src family tyrosine kinase	K05856	2.7.10.2
NF_KappaB_Signaling	hsa04064	4067	LYN	LYN proto-oncogene, Src family tyrosine kinase	K05854	2.7.10.2
NF_KappaB_Signaling	hsa04064	51588	PIAS4	protein inhibitor of activated STAT 4	K16065	2.3.2.27
NF_KappaB_Signaling	hsa04064	5328	PLAU	plasminogen activator, urokinase	K01348	3.4.21.73
NF_KappaB_Signaling	hsa04064	55367	PIDD1	p53-induced death domain protein 1	K10130	NA
NF_KappaB_Signaling	hsa04064	5743	PTGS2	prostaglandin-endoperoxide synthase 2	K11987	1.14.99.1
NF_KappaB_Signaling	hsa04064	597	BCL2A1	BCL2 related protein A1	K02162	NA
NF_KappaB_Signaling	hsa04064	695	BTK	Bruton tyrosine kinase	K07370	2.7.10.2
NF_KappaB_Signaling	hsa04064	7128	TNFAIP3	TNF alpha induced protein 3	K11859	3.4.19.12
NF_KappaB_Signaling	hsa04064	7185	TRAF1	TNF receptor associated factor 1	K03172	NA
NF_KappaB_Signaling	hsa04064	7187	TRAF3	TNF receptor associated factor 3	K03174	NA
[truncated: 221 more rows]
