# Supplementary material for: One-Week Elderberry Juice Intervention Promotes Metabolic Flexibility in the Transcriptome of Overweight Adults During a Meal Challenge
Source: Nutrients. 2025 Oct 1;17(19):3142. doi: 10.3390/nu17193142 (PMC12526507; doi:10.3390/nu17193142)
Supplement: Supplementary file 1 [file nutrients-17-03142-s001.zip › Table S2.xlsx]

## Sheet: Treatment_Main
gene	Estimate	Std..Error	df	t.value	p_val_raw	p_val_adj
CWC22	-0.213683	0.0386356	30	-5.53073	5.20732e-06	0.0768757
ACCS	0.220612	0.0450369	30	4.89847	3.10276e-05	0.219461
MPHOSPH6	-0.293816	0.0629478	30	-4.66761	5.94623e-05	0.219461
DMPK	0.2891	0.0615211	30	4.69921	5.44039e-05	0.219461
LTK	0.339702	0.0744583	30	4.56231	7.99329e-05	0.23601
IGLV3-16	0.296456	0.0686116	30	4.32079	0.000157083	0.386503
ARHGEF39	0.354273	0.0897512	30	3.94727	0.000441297	0.64435
KCTD13	0.148246	0.0378518	30	3.91649	0.000480109	0.64435
TSEN54	0.232636	0.0587707	30	3.95836	0.000428091	0.64435
PSMD12	-0.149092	0.0376438	30	-3.96061	0.000425456	0.64435
EBF4	0.299603	0.0760288	30	3.94066	0.000449373	0.64435
MAN1A2	-0.313263	0.0858112	30	-3.6506	0.000987597	0.710569
ILDR2	-0.169651	0.0443324	30	-3.82679	0.000613238	0.710569
ST7L	-0.167422	0.0465865	30	-3.59378	0.00115017	0.710569
OR6N1	0.226325	0.0606756	30	3.73008	0.000797148	0.710569
KYAT3	-0.16514	0.0442574	30	-3.73136	0.00079439	0.710569
HOMER1	-0.212406	0.0560737	30	-3.78798	0.000681446	0.710569
CDC5L	-0.101428	0.0279139	30	-3.63359	0.00103377	0.710569
CEP164	0.0987106	0.0275038	30	3.58898	0.00116503	0.710569
ARMC3	-0.214879	0.0578251	30	-3.71601	0.000828026	0.710569
CFAP54	0.235135	0.0644757	30	3.64688	0.000997532	0.710569
ETFRF1	-0.179932	0.0498405	30	-3.61015	0.00110083	0.710569
MED4	-0.156289	0.042251	30	-3.69906	0.000866804	0.710569
ELMO3	0.239413	0.0638118	30	3.75186	0.000751543	0.710569
LLGL2	0.18405	0.0514553	30	3.57689	0.00120329	0.710569
PIP4P1	0.137218	0.0386851	30	3.54706	0.00130302	0.739863
DGKQ	0.175566	0.0516533	30	3.39893	0.00192902	0.752962
IRF2-DT	-0.180629	0.0527397	30	-3.42492	0.00180137	0.752962
CDC25C	0.173316	0.0502945	30	3.44603	0.00170373	0.752962
DEK	-0.121478	0.0351164	30	-3.4593	0.00164501	0.752962
ATP5MF-PTCD1	0.240958	0.0689124	30	3.49658	0.00149027	0.752962
LMNTD2-AS1	0.312078	0.0909589	30	3.43098	0.00177284	0.752962
FICD	0.191497	0.0561545	30	3.41019	0.00187271	0.752962
PLEKHD1	0.243587	0.0717035	30	3.39714	0.00193813	0.752962
CAPN15	0.1715	0.0494868	30	3.46558	0.0016179	0.752962
BAIAP3	0.257116	0.0747836	30	3.43814	0.00173964	0.752962
TEN1-CDK3	0.219775	0.0630972	30	3.48312	0.00154447	0.752962
SPATA20	0.190843	0.0553777	30	3.4462	0.001703	0.752962
CLN6	0.164916	0.048713	30	3.38545	0.0019986	0.756547
TMEM44	0.200887	0.0596487	30	3.36784	0.00209314	0.772527
H4C15	-0.161091	0.0488652	30	-3.29664	0.00252126	0.824694
GIMAP3P	0.272531	0.0827616	30	3.29297	0.0025455	0.824694
CDK20	0.277938	0.0850199	30	3.26909	0.0027085	0.824694
GTF2F2	-0.208768	0.0635492	30	-3.28513	0.00259795	0.824694
SCAMP5	0.236951	0.0719942	30	3.29126	0.00255686	0.824694
COG7	0.118143	0.0358247	30	3.29782	0.00251357	0.824694
TMEM94	0.174264	0.0533102	30	3.26886	0.00271016	0.824694
KIAA1328	-0.197852	0.0605974	30	-3.26503	0.00273725	0.824694
SNRPD1	-0.201135	0.0610933	30	-3.29227	0.00255015	0.824694
IRAK2	0.178963	0.0573608	30	3.11996	0.00397685	0.826823
TPBG	0.227668	0.070338	30	3.23677	0.00294525	0.826823
MRPS10	-0.154535	0.0492685	30	-3.13658	0.00381139	0.826823
ZNF277	-0.144943	0.0459867	30	-3.15184	0.00366536	0.826823
TRBJ2-4	0.189487	0.0591174	30	3.20527	0.00319493	0.826823
LOC100996437	0.157772	0.0510892	30	3.08816	0.0043125	0.826823
PAGE2B	-0.2896	0.0921493	30	-3.14272	0.00375196	0.826823
PPP2R2A	-0.10942	0.0353838	30	-3.09236	0.00426664	0.826823
MROH1	0.156052	0.0504316	30	3.09432	0.00424542	0.826823
EXTL3-AS1	-0.122575	0.0393458	30	-3.11532	0.00402419	0.826823
GPSM1	0.214315	0.066841	30	3.20634	0.0031861	0.826823
HYOU1	0.120231	0.0380816	30	3.15718	0.00361551	0.826823
NAV3	-0.25349	0.0816826	30	-3.10336	0.00414887	0.826823
RAD9B	-0.160532	0.0515952	30	-3.11138	0.00406488	0.826823
ST6GALNAC4P1	0.193873	0.0626849	30	3.09282	0.00426171	0.826823
RNF17	-0.168459	0.0522798	30	-3.22226	0.00305778	0.826823
MOK	0.28797	0.0896294	30	3.21289	0.00313267	0.826823
MAN2C1	0.12748	0.0410062	30	3.1088	0.00409168	0.826823
INO80E	0.130793	0.0404314	30	3.23495	0.00295916	0.826823
BRD7	-0.103813	0.0325139	30	-3.1929	0.00329841	0.826823
DNAJC7	-0.110325	0.0339488	30	-3.24976	0.00284778	0.826823
PITPNC1	-0.104643	0.0336869	30	-3.10633	0.00411752	0.826823
CYTH1	0.107104	0.0336985	30	3.17831	0.00342458	0.826823
GRIN2D	0.221115	0.0695582	30	3.17885	0.00341979	0.826823
TARM1	0.254025	0.0805671	30	3.15296	0.00365486	0.826823
ARHGAP33	0.245538	0.0784774	30	3.12877	0.00388827	0.826823
KIR2DL4	0.247311	0.0789978	30	3.13061	0.00387009	0.826823
CYYR1	0.162958	0.0517647	30	3.14806	0.00370105	0.826823
MOGS	0.148168	0.0491859	30	3.0124	0.00522428	0.869966
EYS	0.17172	0.0562283	30	3.05397	0.00470344	0.869966
RPL6P19	-0.220043	0.072463	30	-3.03663	0.00491446	0.869966
POLR2J2	0.169937	0.056469	30	3.00938	0.00526416	0.869966
DNAJB5	0.278728	0.0918331	30	3.03516	0.00493272	0.869966
PIGO	0.17631	0.0581437	30	3.03231	0.00496832	0.869966
RAD9A	0.135069	0.0448501	30	3.01156	0.00523535	0.869966
SYVN1	0.173356	0.0571067	30	3.03565	0.00492666	0.869966
LRRC23	0.158808	0.0522061	30	3.04195	0.00484884	0.869966
BRF1	0.153791	0.0503152	30	3.05655	0.00467285	0.869966
IRF8	0.110325	0.0364694	30	3.02514	0.00505916	0.869966
TMEM259	0.141824	0.0470921	30	3.01163	0.00523445	0.869966
IGLC5	0.221963	0.0738297	30	3.00642	0.00530359	0.869966
TBPL1	-0.121064	0.0404253	30	-2.99475	0.00546165	0.885673
SLC38A10	0.158826	0.053109	30	2.99056	0.00551933	0.885673
SMYD3	0.17452	0.0607689	30	2.87187	0.00741917	0.887537
SELENOF	-0.117054	0.0406417	30	-2.88014	0.00726904	0.887537
ZC3H6	-0.168089	0.0583109	30	-2.88263	0.00722438	0.887537
SLC51A	0.311694	0.106114	30	2.93735	0.00630577	0.887537
CENPU	-0.190058	0.0647057	30	-2.93727	0.00630714	0.887537
SCOC-AS1	-0.258815	0.0887796	30	-2.91526	0.00666252	0.887537
RHOBTB3	0.192184	0.0647738	30	2.967	0.00585545	0.887537
CENPK	0.248091	0.0853298	30	2.90743	0.0067934	0.887537
LRRC1	-0.219143	0.0747131	30	-2.93312	0.00637264	0.887537
TECPR1	0.144548	0.0488441	30	2.95938	0.00596813	0.887537
SPDYE18	0.216015	0.0742659	30	2.90868	0.00677242	0.887537
MAFK	0.130156	0.0437468	30	2.9752	0.00573629	0.887537
PUDP	-0.133448	0.0462096	30	-2.88789	0.00713076	0.887537
PDZD4	0.201967	0.0690772	30	2.92378	0.00652273	0.887537
ZDHHC2	-0.191737	0.0668846	30	-2.86668	0.00751488	0.887537
MAMDC4	0.193425	0.067149	30	2.88054	0.00726176	0.887537
ABCA2	0.212459	0.0713605	30	2.97727	0.00570669	0.887537
PGGHG	0.19624	0.0667026	30	2.94202	0.00623278	0.887537
FADD	-0.239491	0.0835394	30	-2.86681	0.00751257	0.887537
STX5-DT	0.144747	0.0489257	30	2.95851	0.00598116	0.887537
ZFYVE27	0.159172	0.0554837	30	2.86881	0.00747546	0.887537
KCNA5	0.224855	0.0763761	30	2.94405	0.00620129	0.887537
NUAK1	0.214072	0.0742447	30	2.88333	0.00721189	0.887537
NEIL1	0.243577	0.0824863	30	2.95293	0.00606516	0.887537
KCTD5	0.126963	0.044106	30	2.87859	0.00729698	0.887537
NPIPA3	-0.208355	0.0705656	30	-2.95264	0.00606958	0.887537
RPS7P1	-0.198213	0.0683261	30	-2.90099	0.00690298	0.887537
TMC6	0.128552	0.0441501	30	2.91169	0.00672181	0.887537
CDK5RAP1	0.124134	0.0424617	30	2.92343	0.00652849	0.887537
POLRMT	0.181884	0.0629783	30	2.88803	0.00712829	0.887537
EVI5L	0.161306	0.0556117	30	2.90059	0.00690986	0.887537
FSD1	0.207451	0.0711741	30	2.9147	0.00667175	0.887537
MAMSTR	0.170982	0.05937	30	2.87993	0.00727274	0.887537
RGPD2	-0.205477	0.0717782	30	-2.86267	0.00758967	0.889256
LACTB	-0.202657	0.070906	30	-2.85811	0.00767566	0.89225
RPE	0.163667	0.0576934	30	2.83683	0.00808853	0.932898
ABRACL	-0.186675	0.0660332	30	-2.82698	0.00828667	0.933162
RHOT2	0.147603	0.0521457	30	2.83058	0.00821385	0.933162
SRSF1	-0.131661	0.0465361	30	-2.82921	0.00824141	0.933162
MIR645	0.210648	0.0745871	30	2.82419	0.00834366	0.933162
NIFK	-0.192447	0.0682988	30	-2.81772	0.00847708	0.940956
WRAP73	0.119911	0.0429633	30	2.79101	0.0090498	0.945862
ZNF691-DT	-0.14994	0.0545865	30	-2.74684	0.0100769	0.945862
ERFE	0.181462	0.0653747	30	2.77573	0.00939344	0.945862
C2orf74-AS1	-0.160016	0.057779	30	-2.76946	0.00953802	0.945862
BOLA3-DT	0.209181	0.075828	30	2.75862	0.0097927	0.945862
SERP1	-0.112342	0.0403171	30	-2.78646	0.00915081	0.945862
NSA2	-0.189979	0.0688328	30	-2.76	0.00975997	0.945862
ADGRG6	0.249957	0.0913161	30	2.73728	0.0103131	0.945862
NCR3	0.236657	0.085903	30	2.75493	0.00988099	0.945862
CEP162	-0.126146	0.0452794	30	-2.78595	0.00916232	0.945862
RPSAP15	-0.189767	0.0690679	30	-2.74754	0.0100596	0.945862
NRBP2	0.188871	0.06852	30	2.75644	0.00984486	0.945862
DPH7	0.134231	0.0484895	30	2.76825	0.0095662	0.945862
ZBTB3	0.14096	0.0509036	30	2.76916	0.00954493	0.945862
NXF1	0.105007	0.0382878	30	2.74258	0.0101816	0.945862
TSPAN32	0.139026	0.0501885	30	2.77008	0.0095235	0.945862
CAVIN3	-0.210083	0.0751201	30	-2.79663	0.00892641	0.945862
STOX1	-0.209908	0.0751274	30	-2.79402	0.00898339	0.945862
SMC3	-0.124789	0.0454495	30	-2.74566	0.0101058	0.945862
FGFR1OP2	-0.173456	0.0620633	30	-2.79481	0.00896604	0.945862
GPR19	-0.164989	0.0603045	30	-2.73594	0.0103467	0.945862
SIVA1	0.1514	0.0542256	30	2.79204	0.00902698	0.945862
SNAPC5	-0.159936	0.0583981	30	-2.73871	0.0102773	0.945862
CYP11A1	-0.233221	0.0840512	30	-2.77475	0.0094159	0.945862
ANKS3	0.134764	0.0492803	30	2.73464	0.0103793	0.945862
TELO2	0.18	0.0655207	30	2.74723	0.0100673	0.945862
LOC101927571	-0.262761	0.0935103	30	-2.80997	0.00863972	0.945862
NXT1	-0.122245	0.0440027	30	-2.77812	0.00933893	0.945862
MYBPC2	0.244211	0.0889982	30	2.744	0.0101464	0.945862
TAF1A-AS1	-0.201829	0.0739972	30	-2.72753	0.0105593	0.950531
RPL21P16	-0.394956	0.144739	30	-2.72874	0.0105285	0.950531
ASAP2	-0.222212	0.08213	30	-2.70562	0.0111328	0.996084
CCNL2	0.108793	0.0409697	30	2.65544	0.0125573	0.996726
LSP1P5	0.195255	0.0723093	30	2.70027	0.0112771	0.996726
TMEM175	0.126869	0.047125	30	2.69218	0.0114988	0.996726
ALKBH4	0.178211	0.0670904	30	2.65628	0.0125322	0.996726
GIGYF1	0.162194	0.0608521	30	2.66539	0.0122621	0.996726
GCNA	0.197069	0.0742616	30	2.65372	0.0126092	0.996726
MTFR1	0.262195	0.098974	30	2.64913	0.0127481	0.996726
ENY2	-0.161069	0.0600769	30	-2.68106	0.0118102	0.996726
ZFTRAF1	0.148485	0.0559831	30	2.65233	0.0126511	0.996726
MIR194-2HG	0.225709	0.0844704	30	2.67205	0.012068	0.996726
DEPP1	0.193393	0.0725709	30	2.66488	0.012277	0.996726
LOC105376387	0.201613	0.0746588	30	2.70046	0.011272	0.996726
FAH	-0.168305	0.0628837	30	-2.67645	0.0119414	0.996726
AXIN1	0.13542	0.0505664	30	2.67807	0.0118952	0.996726
ATP2A1	0.239113	0.0891059	30	2.68347	0.0117418	0.996726
TACO1	-0.155892	0.0583013	30	-2.67391	0.0120144	0.996726
ITGA3	0.188088	0.0701632	30	2.68073	0.0118195	0.996726
RHOT1P1	0.235736	0.0889054	30	2.65154	0.0126749	0.996726
ZFR2	0.123078	0.0458933	30	2.68183	0.0117883	0.996726
HOOK2	0.1644	0.0619764	30	2.65262	0.0126423	0.996726
FBXO46	0.116244	0.0433082	30	2.6841	0.0117243	0.996726
NLRP7	0.178887	0.0675368	30	2.64873	0.0127604	0.996726
TMEM147-AS1	0.206498	0.0774265	30	2.66702	0.0122143	0.996726
CCDC116	0.20782	0.0783683	30	2.65184	0.0126658	0.996726
USP21	0.0950829	0.0360109	30	2.64039	0.0130165	0.996738
ZBTB49	0.1468	0.0556101	30	2.63981	0.0130346	0.996738
THBS4	0.240296	0.0908537	30	2.64487	0.0128783	0.996738
CDC40	-0.0804365	0.0306143	30	-2.62742	0.0134249	0.996738
H2AC8	-0.22602	0.0858317	30	-2.63329	0.0132386	0.996738
AP1S2	-0.13302	0.0504408	30	-2.63715	0.0131176	0.996738
DTX3	0.233552	0.088783	30	2.6306	0.0133237	0.996738
GPR162	0.210199	0.07956	30	2.64201	0.0129664	0.996738
RAD51AP1	-0.20763	0.0790978	30	-2.62497	0.0135032	0.996738
RPL7AP6	-0.211409	0.0803016	30	-2.63269	0.0132576	0.996738
ZNF850	0.282689	0.107658	30	2.6258	0.0134767	0.996738
LINC02470	0.201875	0.0769971	30	2.62185	0.0136038	0.99917
PEX10	-0.0762809	0.0592657	30	-1.2871	0.207902	0.999784
PEX14	0.0409847	0.0466508	30	0.878542	0.386632	0.999784
PLCH2	0.229681	0.0951922	30	2.41282	0.0221487	0.999784
SPSB1	-0.0360187	0.0824534	30	-0.436837	0.665358	0.999784
SLC2A5	0.104612	0.076397	30	1.36932	0.181065	0.999784
NMNAT1	0.0651673	0.0734354	30	0.887409	0.381918	0.999784
MMEL1	0.00658282	0.0772779	30	0.0851838	0.932681	0.999784
TMEM51	0.0531591	0.0536884	30	0.990142	0.330024	0.999784
RER1	-0.00050685	0.0445	30	-0.0113899	0.990988	0.999784
PANK4	0.0410247	0.0575898	30	0.71236	0.481746	0.999784
VPS13D	0.0227464	0.069824	30	0.325767	0.746862	0.999784
RBP7	-0.169033	0.144971	30	-1.16598	0.25281	0.999784
GPR157	0.072069	0.0699493	30	1.0303	0.311103	0.999784
ZBTB40	0.0266009	0.0998443	30	0.266424	0.791736	0.999784
NPHP4	0.0860823	0.0488203	30	1.76325	0.088043	0.999784
PHACTR4	0.100439	0.0530586	30	1.89298	0.068043	0.999784
SLC9A1	0.0177743	0.0882737	30	0.201354	0.841781	0.999784
PAFAH2	0.0513382	0.053818	30	0.953924	0.347746	0.999784
AJAP1	0.0260217	0.0874243	30	0.297648	0.768023	0.999784
PTAFR	0.0463284	0.0991583	30	0.467217	0.643721	0.999784
SLC25A33	-0.0351367	0.0690345	30	-0.508972	0.614495	0.999784
EYA3	0.0482563	0.0600742	30	0.803278	0.428133	0.999784
KAZN	0.0888088	0.110346	30	0.804822	0.427255	0.999784
TNFRSF1B	0.0521636	0.0943163	30	0.55307	0.584314	0.999784
UBE4B	-0.0562874	0.0732262	30	-0.768677	0.448094	0.999784
AGO4	0.0237599	0.0939361	30	0.252937	0.802042	0.999784
RRAGC	-0.0697087	0.0640904	30	-1.08766	0.285406	0.999784
PLA2G2D	0.0922675	0.0877407	30	1.05159	0.301384	0.999784
RCC2	0.052011	0.0486168	30	1.06982	0.293235	0.999784
PSMB2	-0.0679268	0.0392061	30	-1.73256	0.093445	0.999784
THRAP3	0.017345	0.0424988	30	0.408128	0.686078	0.999784
PADI6	-0.0783998	0.0609698	30	-1.28588	0.208322	0.999784
PADI4	-0.0555014	0.169836	30	-0.326795	0.746092	0.999784
ZMYM4	-0.109094	0.0861925	30	-1.2657	0.215362	0.999784
C1orf216	0.0373732	0.0444104	30	0.841541	0.406704	0.999784
RLF	-0.0957219	0.0933882	30	-1.02499	0.313562	0.999784
CLSPN	-0.111479	0.104721	30	-1.06454	0.295579	0.999784
GNL2	-0.0796971	0.0682516	30	-1.1677	0.252127	0.999784
MORN1	0.0505318	0.0598983	30	0.843627	0.405555	0.999784
TTC22	0.120698	0.0604062	30	1.9981	0.054841	0.999784
MYCBP	-0.108828	0.0519746	30	-2.09386	0.0448255	0.999784
DLGAP3	0.0254591	0.060173	30	0.423098	0.675241	0.999784
RIMS3	0.203516	0.0797385	30	2.5523	0.0160324	0.999784
SMIM12	0.012071	0.0421342	30	0.28649	0.776472	0.999784
CZIB	0.0057523	0.0575621	30	0.099932	0.921063	0.999784
OSBPL9	-0.0905424	0.0813151	29.9996	-1.11348	0.274347	0.999784
PARS2	0.0693576	0.0688279	30	1.0077	0.32166	0.999784
ZYG11B	-0.0318387	0.0887617	30	-0.358698	0.722333	0.999784
TTC4	-0.0878418	0.0524292	30	-1.67544	0.104243	0.999784
PLPP3	0.0846477	0.0904242	30	0.936118	0.356688	0.999784
SNIP1	0.041156	0.042553	30	0.967171	0.341192	0.999784
CPT2	0.0202522	0.0474307	30	0.426986	0.672439	0.999784
FOXJ3	0.0225695	0.0773173	30	0.291907	0.772367	0.999784
TUT4	0.033189	0.0779036	30	0.426027	0.67313	0.999784
MAGOH	-0.154889	0.117242	30	-1.3211	0.196455	0.999784
CDKN2C	-0.0427677	0.0851056	30	-0.502526	0.618967	0.999784
C1orf87	-0.111265	0.10859	30	-1.02463	0.313731	0.999784
ZSWIM5	0.131415	0.0714727	30	1.83867	0.075882	0.999784
OMA1	-0.0621097	0.0572157	30	-1.08554	0.28633	0.999784
SLC35D1	0.0843291	0.0905039	30	0.931773	0.358892	0.999784
LRP8	0.00971148	0.0764447	30	0.127039	0.899757	0.999784
TCEANC2	-0.0278843	0.0397935	30	-0.700725	0.488874	0.999784
USP1	-0.00522896	0.0597076	30	-0.0875761	0.930796	0.999784
AK5	-0.0979458	0.0937377	30	-1.04489	0.30442	0.999784
DNAJC6	-0.00538424	0.0686458	30	-0.0784352	0.938003	0.999784
AK4	-0.0570217	0.0766173	30	-0.74424	0.462521	0.999784
LEPROT	-0.0332054	0.0422308	30	-0.786285	0.437867	0.999784
CACHD1	0.166735	0.0911881	30	1.82848	0.0774368	0.999784
MCOLN2	-0.025394	0.0868856	30	-0.292269	0.772093	0.999784
ATG4C	-0.0675114	0.0595284	30	-1.1341	0.265733	0.999784
TTLL7	-0.0159751	0.0812496	30	-0.196617	0.845453	0.999784
KDM4A	-0.0844644	0.0728973	30	-1.15868	0.255729	0.999784
ZNHIT6	-0.017693	0.0694839	30	-0.254635	0.800743	0.999784
MROH7	0.0879604	0.103373	30	0.8509	0.401566	0.999784
PTGFR	-0.0168695	0.0762911	30	-0.22112	0.826497	0.999784
LMO4	0.0709416	0.0631689	30	1.12305	0.270325	0.999784
RPL17P6	-0.159028	0.0864254	30	-1.84006	0.0756725	0.999784
PRPF38A	-0.0266429	0.0419389	30	-0.635279	0.530062	0.999784
PIGK	-0.154362	0.0681937	30	-2.26358	0.0309941	0.999784
DOCK7	-0.0429229	0.0783113	30	-0.548107	0.587674	0.999784
NEGR1	0.012792	0.0754285	30	0.169591	0.86647	0.999784
DNTTIP2	-0.063634	0.0975723	30	-0.652173	0.519256	0.999784
PTPRF	-0.126403	0.0866462	30	-1.45884	0.155001	0.999784
GPX7	-0.0038763	0.0911943	30	-0.0425059	0.966377	0.999784
SLC44A3	-0.0749951	0.0694471	30	-1.07989	0.288798	0.999784
PKN2	-0.0170527	0.109304	30	-0.156011	0.87707	0.999784
ABCD3	-0.0529106	0.0714918	30	-0.740094	0.464996	0.999784
ZZZ3	0.0303422	0.0824645	30	0.367943	0.715499	0.999784
HIVEP3	0.0329292	0.109595	30	0.300463	0.765896	0.999784
BCAR3	0.0573615	0.066067	30	0.868232	0.39216	0.999784
CNN3	0.0734732	0.0751435	30	0.977773	0.336006	0.999784
VAV3	-0.0255018	0.0856337	30	-0.297801	0.767908	0.999784
TLCD4	-0.18315	0.0701294	30	-2.6116	0.013939	0.999784
LRRC8D	-0.0781052	0.0653892	30	-1.19447	0.241654	0.999784
S1PR1	0.0685892	0.0817089	30	0.839433	0.407866	0.999784
ELAPOR1	0.0754562	0.0938729	30	0.803812	0.427829	0.999784
ARHGAP29	0.04024	0.12475	30	0.322565	0.749262	0.999784
COA7	0.0344264	0.0689601	30	0.499222	0.621265	0.999784
GCLM	-0.108366	0.0711861	30	-1.52229	0.138409	0.999784
TGFBR3	0.103563	0.1262	30	0.820621	0.418336	0.999784
SZT2	0.0699873	0.0884095	30	0.791627	0.434793	0.999784
PHTF1	0.00917445	0.089171	30	0.102886	0.918738	0.999784
RPSAP19	-0.10708	0.0658691	30	-1.62564	0.114486	0.999784
LPAR3	0.0438024	0.0921009	30	0.475591	0.63781	0.999784
CTTNBP2NL	0.0169744	0.086259	30	0.196784	0.845324	0.999784
SLC35A3	0.042437	0.0855469	30	0.496067	0.623462	0.999784
AGL	0.023092	0.102877	30	0.224462	0.823919	0.999784
RNPC3	-0.019223	0.0779461	30	-0.24662	0.806882	0.999784
SNX7	0.0328631	0.0713465	30	0.460613	0.648398	0.999784
SEC22B	-0.0684822	0.0539748	30	-1.26878	0.214276	0.999784
PTGFRN	-0.00941484	0.0900986	30	-0.104495	0.917472	0.999784
ZNF326	-0.0399657	0.0653433	30	-0.611626	0.545393	0.999784
TENT5C	-0.0307297	0.121832	30	-0.25223	0.802583	0.999784
PIP5K1A	0.0203703	0.0586172	30	0.347513	0.730632	0.999784
GDAP2	-0.101159	0.0667183	30	-1.51621	0.139934	0.999784
WDR3	0.0444376	0.0724582	30	0.613286	0.544309	0.999784
SCNM1	-0.0418185	0.0676238	30	-0.618399	0.54098	0.999784
SRGAP2C	-0.0462827	0.0795329	30	-0.581932	0.564961	0.999784
SPAG17	-0.0840142	0.0939547	30	-0.894199	0.378334	0.999784
TTF2	0.0512324	0.0732399	30	0.699515	0.489619	0.999784
MAGI3	0.0191455	0.0776572	30	0.246539	0.806944	0.999784
GABPB2	0.0624704	0.0788073	30	0.792698	0.434178	0.999784
LYSMD1	0.188932	0.151343	30	1.24837	0.22155	0.999784
CD2	-0.0447149	0.072527	30	-0.616528	0.542197	0.999784
CSF1	0.107619	0.0639118	30	1.68386	0.102588	0.999784
TNFAIP8L2	-0.0668781	0.0765352	30	-0.873821	0.389157	0.999784
LOC127814295	0.0860024	0.0894851	30	0.96108	0.344195	0.999784
MPC2	-0.0848711	0.0701223	30	-1.21033	0.235603	0.999784
TLCD4-RWDD3	-0.119278	0.0893693	30	-1.33466	0.192029	0.999784
FIRRM	0.0639456	0.0847392	30	0.754617	0.456362	0.999784
LAMC1	0.0247943	0.0688037	30	0.360363	0.7211	0.999784
NME7	-0.0540553	0.082241	30	-0.657279	0.516013	0.999784
RCSD1	0.0432798	0.0505343	30	0.856445	0.398541	0.999784
XCL2	0.0147916	0.0961346	30	0.153863	0.878748	0.999784
POU2F1	0.0184146	0.0509545	30	0.361392	0.720339	0.999784
TPR	-0.053894	0.0780366	30	-0.690624	0.495111	0.999784
METTL18	-0.00851764	0.0966135	30	-0.088162	0.930334	0.999784
NIBAN1	-0.00263634	0.12156	30	-0.0216875	0.982841	0.999784
GPA33	0.0015097	0.0687625	30	0.0219553	0.982629	0.999784
XCL1	-0.059262	0.0894759	30	-0.662324	0.51282	0.999784
NUF2	-0.0100419	0.0642898	30	-0.156198	0.876924	0.999784
SCYL3	-0.0211423	0.0539092	30	-0.392183	0.697696	0.999784
TARBP1	0.0383829	0.0706155	30	0.543548	0.590769	0.999784
FTH1P2	-0.026867	0.0773288	30	-0.347439	0.730688	0.999784
TFB2M	-0.0252839	0.0590577	30	-0.428122	0.671621	0.999784
LYPLAL1	-0.123423	0.074531	30	-1.656	0.108147	0.999784
MPZL1	0.0868933	0.101437	30	0.856623	0.398444	0.999784
CATSPERE	-0.0652334	0.0832983	30	-0.78313	0.43969	0.999784
EDARADD	-0.0473345	0.0582951	30	-0.811981	0.423199	0.999784
GPATCH2	-0.0177693	0.0585407	30	-0.303538	0.763575	0.999784
SELL	-0.0971965	0.0858477	30	-1.1322	0.26652	0.999784
RHOU	0.005451	0.070481	30	0.07734	0.938867	0.999784
RGS5	0.0955601	0.0759839	30	1.25764	0.218225	0.999784
DTL	0.0991197	0.129574	30	0.764964	0.450269	0.999784
SOAT1	-0.00571931	0.063816	30	-0.0896218	0.929183	0.999784
CNST	0.0402327	0.0710463	30	0.566288	0.57541	0.999784
NID1	0.0819595	0.133997	30	0.611651	0.545377	0.999784
RPL21P28	-0.261069	0.11118	30	-2.34817	0.0256516	0.999784
ZNF678	-0.0183948	0.0867129	30	-0.212135	0.833437	0.999784
KIF26B	-0.137685	0.0735475	30	-1.87206	0.0709762	0.999784
RRP15	-0.13709	0.0941935	30	-1.45541	0.155942	0.999784
NEK2	0.035209	0.110654	30	0.318191	0.752544	0.999784
TOMM20	-0.0271132	0.0421106	30	-0.643858	0.52456	0.999784
TADA1	0.0119756	0.0759044	30	0.157772	0.875693	0.999784
DHX9	-0.0448708	0.044555	30	-1.00709	0.321947	0.999784
BTF3L4	0.00934639	0.0405142	30	0.230694	0.819119	0.999784
COP1	-0.0900524	0.0512971	30	-1.7555	0.0893806	0.999784
RGS18	-0.0305595	0.0985167	30	-0.310196	0.758557	0.999784
ODR4	-0.0376403	0.0673172	30	-0.559149	0.580211	0.999784
FMO4	-0.0976306	0.0619727	30	-1.57538	0.125657	0.999784
NSL1	-0.00633906	0.0376055	30	-0.168567	0.867268	0.999784
GALNT2	0.0467102	0.0581349	30	0.803479	0.428019	0.999784
SPRTN	-0.0351274	0.0741288	30	-0.47387	0.639023	0.999784
EGLN1	0.0218994	0.0909368	30	0.24082	0.811333	0.999784
PPP2R5A	-0.0335832	0.0640161	30	-0.524605	0.603713	0.999784
PLA2G4A	-0.0805386	0.070075	30	-1.14932	0.259505	0.999784
LPGAT1	-0.0319304	0.0873661	30	-0.365479	0.717318	0.999784
DUTP6	-0.0447364	0.0702495	30	-0.636821	0.529071	0.999784
TATDN3	0.0144936	0.0601985	29.9999	0.240763	0.811377	0.999784
SELP	-0.0896027	0.0742668	30	-1.2065	0.237054	0.999784
ZNF672	-0.045057	0.0711755	30	-0.633041	0.531503	0.999784
LAMB3	-0.0209386	0.0651167	30	-0.321554	0.75002	0.999784
ARHGEF10L	0.0517778	0.0882317	30	0.58684	0.561702	0.999784
ANGEL2	0.0603293	0.0602569	30	1.0012	0.324738	0.999784
EXOC8	0.0093306	0.0651272	30	0.143267	0.887037	0.999784
NEK7	0.0280709	0.109336	30	0.25674	0.799132	0.999784
RPS6KC1	-0.0243507	0.0609968	30	-0.399213	0.692564	0.999784
NUP133	-0.0163029	0.0426404	30	-0.382335	0.704908	0.999784
RGS1	-0.279961	0.114222	30	-2.45102	0.0202899	0.999784
PGBD2	0.0799901	0.0461992	30	1.73142	0.0936507	0.999784
FLVCR1	-0.0170381	0.0709226	30	-0.240235	0.811782	0.999784
ZNF670	-0.0665007	0.0669695	30	-0.992999	0.328653	0.999784
ADSS2	-0.0221261	0.0435859	30	-0.507644	0.615415	0.999784
XPR1	-0.100544	0.0604458	30	-1.66338	0.106651	0.999784
COLGALT2	0.0930161	0.0885631	30	1.05028	0.301976	0.999784
SDCCAG8	-0.0229157	0.0418664	30	-0.547354	0.588185	0.999784
SLC35F3	0.0191372	0.0697595	30	0.274331	0.785711	0.999784
ZNF281	-0.0410097	0.0886452	30	-0.462628	0.646969	0.999784
SH3BP5L	0.0377914	0.085254	30	0.44328	0.660744	0.999784
WNT2B	-0.17669	0.088136	30	-2.00474	0.0540879	0.999784
CDC7	-0.0464652	0.0817417	30	-0.568439	0.573968	0.999784
KCTD3	-0.126948	0.0744062	30	-1.70614	0.0983156	0.999784
ZC3H12A	0.0400431	0.06598	30	0.606897	0.548485	0.999784
HHAT	0.0336342	0.07695	30	0.437091	0.665175	0.999784
RBM34	0.0552973	0.0618728	30	0.893727	0.378582	0.999784
RNU6-176P	0.0544755	0.0860163	30	0.633317	0.531326	0.999784
RNU6-125P	-0.11498	0.08322	30	-1.38163	0.177288	0.999784
SNORA16B	0.157624	0.0750228	30	2.10101	0.0441469	0.999784
SCARNA3	0.0296821	0.0898257	30	0.330441	0.743364	0.999784
CAMK2N1	0.0134371	0.0459529	30	0.29241	0.771986	0.999784
MUL1	0.100706	0.0773419	30	1.30209	0.202795	0.999784
CDA	-0.0652262	0.128275	30	-0.508487	0.614831	0.999784
PINK1	-0.147442	0.116795	30	-1.2624	0.216531	0.999784
PINK1-AS	-0.00814657	0.0717843	30	-0.113487	0.910401	0.999784
B3GALT2	0.178097	0.0880125	30	2.02354	0.0520049	0.999784
LRRC40	0.0496982	0.0604849	30	0.821663	0.417751	0.999784
ANKRD13C	-0.00649068	0.0654902	30	-0.0991091	0.921711	0.999784
CTH	-0.0365575	0.0862333	30	-0.423937	0.674636	0.999784
E2F2	-0.0115904	0.0833863	30	-0.138996	0.890382	0.999784
ID3	0.16463	0.1097	30	1.50073	0.143879	0.999784
RPL11	-0.126705	0.113487	30	-1.11648	0.273081	0.999784
PITHD1	-0.0173692	0.0684173	30	-0.253871	0.801327	0.999784
GALE	0.00769869	0.0546294	30	0.140926	0.888871	0.999784
DUSP23	-0.10413	0.100315	30	-1.03803	0.307553	0.999784
FCRL6	0.0306511	0.130814	30	0.23431	0.816336	0.999784
SLAMF8	-0.174653	0.168345	30	-1.03747	0.307809	0.999784
CFAP45	0.0932116	0.0972175	30	0.958795	0.345326	0.999784
ATP1A1	-0.0397375	0.0641742	30	-0.619213	0.54045	0.999784
ZBTB41	0.09339	0.0967825	30	0.964947	0.342286	0.999784
EFNA4	0.0375856	0.0841728	30	0.446529	0.658422	0.999784
EFNA3	0.0305137	0.0559501	30	0.545374	0.589529	0.999784
EFNA1	0.0696539	0.0795875	30	0.875186	0.388426	0.999784
SLC50A1	0.0367639	0.057329	30	0.64128	0.52621	0.999784
KRTCAP2	0.0275639	0.0567753	30	0.485492	0.630855	0.999784
THBS3	0.0839951	0.0573232	30	1.46529	0.153245	0.999784
GBA1	0.0174562	0.104044	30	0.167776	0.867885	0.999784
HCN3	0.0885007	0.0677745	30	1.30581	0.201542	0.999784
CR1L	-0.0531588	0.0758223	30	-0.701097	0.488646	0.999784
CD34	0.083406	0.0710522	30	1.17387	0.249683	0.999784
RNU6-828P	-0.164753	0.0637886	30	-2.58279	0.0149219	0.999784
PGD	-0.0333739	0.101485	30	-0.328857	0.744549	0.999784
CENPS-CORT	-0.10138	0.100316	30	-1.0106	0.320288	0.999784
CENPS	-0.0230395	0.0520816	30	-0.442373	0.661393	0.999784
DFFA	0.0183616	0.0642775	30	0.285661	0.777101	0.999784
SNORA77	0.0821423	0.0676712	30	1.21384	0.234277	0.999784
SNRPE	-0.0639553	0.0943049	30	-0.678175	0.502858	0.999784
SMPDL3B	0.133902	0.0614278	30	2.17984	0.0372504	0.999784
RN7SL559P	-0.074769	0.101849	30	-0.734119	0.468576	0.999784
XKR8	0.0305203	0.0812686	30	0.375549	0.709895	0.999784
FAM89A	-0.0668593	0.0646198	30	-1.03466	0.309098	0.999784
C1orf131	0.040741	0.063907	30	0.637505	0.528632	0.999784
TOE1	0.0393835	0.0434992	30	0.905386	0.372475	0.999784
TESK2	0.0348632	0.0675278	30	0.516279	0.609444	0.999784
CCDC163	0.182972	0.0948644	30	1.92878	0.0632677	0.999784
MMACHC	0.116958	0.0827101	30	1.41408	0.167634	0.999784
GCSAML	-0.124979	0.106943	30	-1.16864	0.251751	0.999784
EEIG2	0.049204	0.0806636	30	0.60999	0.546462	0.999784
HENMT1	0.000365612	0.0569827	30	0.00641619	0.994923	0.999784
PRPF38B	-0.0447772	0.0750008	30	-0.597023	0.554971	0.999784
STXBP3	-0.101443	0.0705281	30	-1.43834	0.16069	0.999784
RPL17P7	-0.12817	0.0807703	30	-1.58685	0.123032	0.999784
TMEM167B	0.0165637	0.0385921	30	0.4292	0.670844	0.999784
DAP3	-0.0189526	0.0407089	30	-0.465563	0.644891	0.999784
SYT11	0.0849256	0.0552739	30	1.53645	0.134909	0.999784
KHDC4	0.0664066	0.0568544	30	1.16801	0.252001	0.999784
SSR2	-0.0476504	0.0727715	30	-0.654795	0.517589	0.999784
UBQLN4	0.0413591	0.0618535	30	0.668662	0.508824	0.999784
RAB25	0.139242	0.0568043	30	2.45126	0.0202786	0.999784
PMF1-BGLAP	-0.00350176	0.0831761	30	-0.0421006	0.966697	0.999784
BGLAP	0.167997	0.076863	30	2.18567	0.0367805	0.999784
SMG5	-0.000954378	0.071109	30	-0.0134214	0.98938	0.999784
TMEM79	0.10721	0.0682341	30	1.5712	0.126624	0.999784
CCT3	-0.0479724	0.0592771	30	-0.80929	0.424721	0.999784
PDZK1IP1	-0.282718	0.197032	30	-1.43488	0.161665	0.999784
FOXD2-AS1	0.0545873	0.0822557	30	0.66363	0.511995	0.999784
COA6	-0.103313	0.0857429	30	-1.20491	0.237657	0.999784
AHCTF1	-0.0632532	0.0790272	30	-0.800398	0.429773	0.999784
FRRS1	-0.0514557	0.0979192	30	-0.525491	0.603105	0.999784
LRRC7	0.0621292	0.0901829	30	0.688924	0.496165	0.999784
LEPR	-0.0937301	0.0797302	30	-1.17559	0.249004	0.999784
PSMD4	0.00410932	0.0736889	30	0.0557658	0.955898	0.999784
TAGLN2	0.0783804	0.0825473	30	0.949522	0.349942	0.999784
H6PD	0.0954823	0.0526026	30	1.81516	0.0795084	0.999784
FOXD2	0.0473587	0.0645177	30	0.734043	0.468621	0.999784
DDOST	0.0711455	0.0540596	30	1.31606	0.198123	0.999784
PRG4	0.0534051	0.106986	30	0.49918	0.621294	0.999784
ZNF692	0.0971906	0.0646736	30	1.50279	0.143349	0.999784
FGGY	-0.149183	0.0748557	30	-1.99294	0.0554334	0.999784
PRXL2B	0.0456246	0.0624593	30	0.73047	0.47077	0.999784
DPM3	0.0919013	0.0944203	30	0.973321	0.338177	0.999784
PLOD1	0.0330689	0.0844914	30	0.391388	0.698277	0.999784
MIIP	0.0127211	0.090894	30	0.139955	0.889631	0.999784
TNFRSF8	0.00156278	0.1069	30	0.0146191	0.988433	0.999784
RBBP4	-0.0303652	0.0464172	30	-0.65418	0.51798	0.999784
NHSL3	0.0651436	0.0753939	30	0.864044	0.39442	0.999784
S100PBP	0.0440336	0.0646741	30	0.680855	0.501185	0.999784
UFC1	-0.0692182	0.0955052	30	-0.724758	0.474216	0.999784
PPOX	0.0221802	0.0539049	30	0.411469	0.683654	0.999784
B4GALT3	-0.0472099	0.0456375	30	-1.03445	0.309192	0.999784
ADAMTS4	0.00546843	0.0756891	30	0.0722486	0.942884	0.999784
FCER1G	-0.111029	0.120092	30	-0.924535	0.362585	0.999784
TOMM40L	-0.0903629	0.0511941	30	-1.7651	0.0877254	0.999784
MFN2	0.0489422	0.0732424	30	0.668223	0.509101	0.999784
ZMPSTE24	-0.0130178	0.0693012	30	-0.187843	0.852264	0.999784
COL9A2	0.129375	0.0858712	30	1.50661	0.142369	0.999784
ZFP69B	-0.10081	0.09434	29.9999	-1.06858	0.293782	0.999784
MTFR1L	-0.00414957	0.0456253	30	-0.0909489	0.928138	0.999784
PAQR7	-0.0348104	0.0733488	30	-0.474587	0.638518	0.999784
TMEM53	-0.00815383	0.0828966	30	-0.0983615	0.9223	0.999784
ARMH1	0.0326499	0.080523	30	0.405474	0.688007	0.999784
KIF2C	-0.0157119	0.0789744	30	-0.198949	0.843645	0.999784
RPS8	-0.0828656	0.108176	30	-0.766028	0.449645	0.999784
EIF2B3	-0.0428823	0.0825702	30	-0.519344	0.607332	0.999784
HECTD3	0.0453681	0.0404337	30	1.12204	0.270747	0.999784
UROD	0.00113322	0.0685946	30	0.0165205	0.986929	0.999784
NOL9	-0.00319035	0.0642696	30	-0.0496402	0.960738	0.999784
ZBTB48	0.0810875	0.0537762	30	1.50787	0.142048	0.999784
LRRC8C	-0.064272	0.0756994	30	-0.849042	0.402582	0.999784
HEATR1	-0.0475131	0.0990483	30	-0.479696	0.634922	0.999784
PPP1R8	-0.00327131	0.0392219	30	-0.0834051	0.934083	0.999784
THEMIS2	0.0646903	0.0861917	30	0.75054	0.458776	0.999784
RPA2	0.000575493	0.0855745	30	0.00672505	0.994679	0.999784
ATP13A2	0.0471577	0.0609536	30	0.773666	0.445183	0.999784
PADI2	-0.0492182	0.130377	30	-0.377508	0.708454	0.999784
TAF1A	-0.074413	0.0579304	30	-1.28452	0.208789	0.999784
MIA3	0.00728148	0.0388026	30	0.187654	0.852411	0.999784
AIDA	-0.103026	0.0586953	30	-1.75526	0.0894224	0.999784
BROX	-0.0409437	0.0620798	30	-0.659532	0.514586	0.999784
ERMAP	0.00462178	0.0572343	30	0.080752	0.936175	0.999784
ZNF691	0.0731907	0.0497309	30	1.47173	0.151506	0.999784
ATP6V0CP4	0.028855	0.0926021	30	0.311602	0.757499	0.999784
DISP1	-0.0264819	0.0600013	30	-0.441355	0.66212	0.999784
LINC00622	0.0141863	0.0877443	30	0.161677	0.872644	0.999784
ZNF697	0.0160924	0.0982494	30	0.163792	0.870994	0.999784
REG4	-0.0529833	0.0790636	30	-0.670135	0.507897	0.999784
PHGDH	0.157146	0.0951084	30	1.65229	0.108906	0.999784
RPL7P9	-0.271943	0.167724	30	-1.62137	0.115403	0.999784
LRRC47	0.0291602	0.0592062	30	0.492519	0.625938	0.999784
TBCE	-0.0330803	0.0681218	30	-0.485605	0.630775	0.999784
DENND4B	0.12363	0.0579202	30	2.13449	0.0410899	0.999784
CRTC2	0.0200997	0.0507824	30	0.3958	0.695054	0.999784
CREB3L4	0.00830991	0.0570759	30	0.145594	0.885216	0.999784
JTB	-0.100515	0.088552	30	-1.1351	0.265323	0.999784
RAB13	-0.0109173	0.0786907	30	-0.138737	0.890585	0.999784
RPS27	-0.309629	0.231792	30	-1.3358	0.191659	0.999784
C1orf52	-0.0238547	0.0540452	30	-0.441385	0.662099	0.999784
CEP104	0.0372663	0.0463453	30	0.804101	0.427665	0.999784
DFFB	0.0424674	0.0607169	30	0.699433	0.48967	0.999784
ACP6	-0.0809728	0.068206	30	-1.18718	0.244472	0.999784
C1orf21	0.0894322	0.0919021	30	0.973124	0.338273	0.999784
HSPA6	0.0188282	0.113865	30	0.165356	0.869773	0.999784
KCNA2	-0.0336477	0.0763008	30	-0.440988	0.662383	0.999784
FDPS	0.0016782	0.042145	30	0.0398197	0.968501	0.999784
GPSM2	-0.0453422	0.103507	30	-0.438058	0.664483	0.999784
RO60	-0.0387823	0.0715227	30	-0.542238	0.59166	0.999784
EBNA1BP2	-0.0463067	0.0738241	30	-0.627257	0.535236	0.999784
WARS2	0.00294148	0.0659773	30	0.0445832	0.964735	0.999784
PACC1	0.0445987	0.0571051	30	0.780993	0.440926	0.999784
FAM76A	-0.0118116	0.0537491	30	-0.219755	0.82755	0.999784
GLRX2	0.0639189	0.0587357	30	1.08825	0.285152	0.999784
TNFRSF25	0.0908146	0.0975062	30	0.931373	0.359096	0.999784
RCOR3	-0.0141635	0.0629404	30	-0.22503	0.823482	0.999784
POGK	-0.0161969	0.0512721	30	-0.315902	0.754265	0.999784
PAQR6	0.0593188	0.0955306	30	0.62094	0.539329	0.999784
RGL1	0.0144847	0.0732317	30	0.197793	0.844541	0.999784
KCNC4	0.00472953	0.0980414	30	0.0482401	0.961845	0.999784
MEAF6	0.0345104	0.0353242	30	0.976963	0.3364	0.999784
PPT1	-0.0908205	0.0709922	30	-1.2793	0.210597	0.999784
PLEKHG5	0.0272944	0.0853205	30	0.319904	0.751258	0.999784
MRPL20	-0.0559909	0.0625898	30	-0.894568	0.378139	0.999784
ATAD3C	0.0662528	0.0778447	30	0.85109	0.401462	0.999784
ABCB10	0.0788514	0.0715447	30	1.10213	0.279169	0.999784
URB2	0.0538196	0.067125	30	0.801782	0.428985	0.999784
OTUD3	0.0866965	0.090794	30	0.95487	0.347275	0.999784
MKNK1	0.0353382	0.0899409	30	0.392905	0.697168	0.999784
IPO13	0.0614859	0.0454274	30	1.3535	0.186007	0.999784
ATP6V0B	0.0269603	0.104377	30	0.258298	0.797941	0.999784
CCDC24	0.0748442	0.0650313	30	1.15089	0.258866	0.999784
SLC6A9	-0.169475	0.113641	30	-1.49132	0.146318	0.999784
EPHX4	-0.0595142	0.0873733	30	-0.681149	0.501002	0.999784
FNDC10	0.03665	0.0626465	30	0.585029	0.562903	0.999784
MMP23B	-0.0126159	0.0701066	30	-0.179954	0.858399	0.999784
SLC35E2B	0.0627102	0.060347	30	1.03916	0.307033	0.999784
CDK11A	0.0365883	0.0590788	30	0.619314	0.540385	0.999784
NADK	0.0969829	0.106289	30	0.912441	0.368811	0.999784
CD1A	0.00106792	0.081468	30	0.0131084	0.989628	0.999784
CD1C	-0.0639209	0.0648478	30	-0.985705	0.332161	0.999784
CD1B	-0.0534707	0.088136	30	-0.606684	0.548625	0.999784
CD1E	-0.121916	0.0720074	30	-1.6931	0.100797	0.999784
DR1	-0.024996	0.0505198	30	-0.494776	0.624363	0.999784
MAPKAPK2	0.0116135	0.0621577	30	0.18684	0.853044	0.999784
FCMR	-0.0384339	0.0877664	30	-0.437911	0.664588	0.999784
C1orf116	-0.0510865	0.0911492	30	-0.560472	0.57932	0.999784
PRMT6	-0.0435843	0.0532974	30	-0.817756	0.419944	0.999784
SH3BGRL3	-0.0465063	0.10483	30	-0.443635	0.660489	0.999784
CD52	-0.194418	0.16509	30	-1.17765	0.248195	0.999784
ZNF683	-0.0880912	0.0846957	30	-1.04009	0.306608	0.999784
PEF1	0.105389	0.0655912	30	1.60676	0.118583	0.999784
ORC1	0.0353329	0.0878122	30	0.40237	0.690265	0.999784
SDE2	0.0462612	0.0815229	30	0.567462	0.574623	0.999784
H3-3A	-0.0707665	0.089306	30	-0.792404	0.434347	0.999784
ACBD3	0.00329665	0.045564	30	0.0723519	0.942802	0.999784
NVL	-0.0736687	0.0766727	30	-0.96082	0.344323	0.999784
CNIH4	-0.149638	0.0630792	30	-2.37222	0.0242934	0.999784
BMP8A	0.116797	0.140413	30	0.83181	0.412089	0.999784
HPCAL4	-0.00506696	0.0950203	30	-0.053325	0.957826	0.999784
PABPC4	-0.0216563	0.0520594	30	-0.415992	0.680377	0.999784
ECM1	0.0152085	0.0872849	30	0.17424	0.862848	0.999784
RN7SL473P	0.033819	0.110412	30	0.306297	0.761494	0.999784
RN7SL600P	0.0337792	0.141518	30	0.238692	0.812967	0.999784
ENSA	-0.0406722	0.0604015	30	-0.673365	0.50587	0.999784
GOLPH3L	0.0264253	0.0554871	30	0.476242	0.637352	0.999784
HORMAD1	-0.0448754	0.0682878	30	-0.657151	0.516094	0.999784
MCL1	0.0180769	0.0834733	30	0.21656	0.830017	0.999784
C1orf35	0.0542661	0.0802395	30	0.676302	0.50403	0.999784
MRPL55	0.00690506	0.0639445	30	0.107985	0.914726	0.999784
IBA57	0.0658719	0.0507356	30	1.29834	0.204064	0.999784
LOC124904535	0.166476	0.088104	30	1.88954	0.0685176	0.999784
TRIM11	0.0295513	0.0532637	30	0.55481	0.583138	0.999784
TRIM17	0.276885	0.119037	30.001	2.32605	0.0269613	0.999784
PPIH	-0.0422903	0.0465792	30	-0.907922	0.371155	0.999784
YBX1	-0.213318	0.139643	30	-1.52759	0.137089	0.999784
P3H1	0.0793867	0.0462339	30	1.71707	0.0962761	0.999784
STPG1	0.0499863	0.079799	30	0.626403	0.535788	0.999784
RCAN3	-0.0704943	0.0934523	30	-0.754335	0.456529	0.999784
ASH1L	-0.0144816	0.08348	30	-0.173473	0.863445	0.999784
FAM167B	-0.0301281	0.0587922	30	-0.51245	0.612088	0.999784
MARCKSL1	0.04935	0.0858891	30	0.574578	0.569861	0.999784
LAMTOR5	-0.0870189	0.0817858	30	-1.06399	0.295824	0.999784
YTHDF2	-0.0303127	0.0489024	30	-0.61986	0.54003	0.999784
TMEM200B	-0.0520207	0.0880902	29.9999	-0.590539	0.559252	0.999784
MECR	-0.0147606	0.078344	30	-0.188408	0.851825	0.999784
HLX	0.00844914	0.124762	30	0.0677219	0.946456	0.999784
C1orf115	-0.0165346	0.0768198	30	-0.215239	0.831037	0.999784
DARS2	0.0696739	0.0671939	30	1.03691	0.308065	0.999784
INKA2	0.0641493	0.0983603	30	0.652187	0.519247	0.999784
LOC101928718	0.135448	0.0870029	30	1.55682	0.130002	0.999784
RAB7B	-0.102438	0.0686223	30	-1.49278	0.145937	0.999784
TSTD1	-0.0207133	0.0753821	30	-0.274777	0.785371	0.999784
USF1	-0.00681712	0.0593675	30	-0.114829	0.909346	0.999784
ARHGAP30	0.0369326	0.0541193	30	0.68243	0.500203	0.999784
PFDN2	0.0117966	0.0866476	30	0.136144	0.892617	0.999784
NIT1	0.0822488	0.0624109	30	1.31786	0.197526	0.999784
DEDD	-0.00128871	0.0425306	30	-0.0303007	0.976028	0.999784
CTSE	-0.048454	0.133286	30	-0.363534	0.718755	0.999784
COQ8A	0.113531	0.0782839	30	1.45024	0.157366	0.999784
AKIRIN1	-0.0370566	0.0636539	30	-0.582158	0.56481	0.999784
NDUFS5	-0.18864	0.126066	30	-1.49636	0.145007	0.999784
PSEN2	0.1359	0.0731363	30	1.85818	0.0729817	0.999784
LRIF1	0.031724	0.0616672	30	0.514439	0.610715	0.999784
DENND2D	0.00543573	0.0974405	30	0.0557851	0.955883	0.999784
CHI3L2	-0.102683	0.100912	30	-1.01756	0.317025	0.999784
DRAM2	-0.0946582	0.0596185	30	-1.58773	0.122832	0.999784
RNU7-57P	0.0217236	0.0796326	30	0.272798	0.786878	0.999784
PLA2G2C	-0.0206509	0.0880462	30	-0.234546	0.816155	0.999784
ARNT	0.000704701	0.0681304	30	0.0103434	0.991816	0.999784
PARP1	0.0572205	0.0597469	30	0.957716	0.345861	0.999784
NDUFS2	0.00993241	0.0355109	30	0.2797	0.781627	0.999784
PRDX1	-0.0524424	0.0748424	30	-0.700705	0.488887	0.999784
NASP	-0.0186488	0.0417008	30	-0.447204	0.65794	0.999784
CCDC17	0.0979764	0.0736892	30	1.32959	0.193675	0.999784
GPBP1L1	0.0534099	0.0462727	30	1.15424	0.257513	0.999784
RPL7AP16	0.122871	0.0875386	30	1.40362	0.170698	0.999784
TMEM69	-0.0386815	0.0495807	30	-0.780171	0.441402	0.999784
SLC39A1	0.151731	0.0629988	30	2.40847	0.0223696	0.999784
SERBP1	0.00340041	0.0401146	30	0.0847675	0.933009	0.999784
MIER1	0.0633918	0.0622366	30	1.01856	0.316555	0.999784
SLC45A1	0.0657474	0.062217	30	1.05674	0.299065	0.999784
KIF17	0.0279923	0.0745782	30	0.375342	0.710047	0.999784
UCHL5	-0.0955353	0.0541927	30	-1.76288	0.0881065	0.999784
SMIM1	-0.18287	0.243107	30	-0.752219	0.457781	0.999784
RNF19B	0.0011632	0.0760755	30	0.0152901	0.987902	0.999784
GMEB1	-0.0295476	0.0409952	30	-0.720758	0.476638	0.999784
CC2D1B	0.101471	0.0411585	30	2.46537	0.0196293	0.999784
DAB1	0.122019	0.0802595	30	1.52031	0.138904	0.999784
LRRC8B	0.00999144	0.0806108	30	0.123947	0.902184	0.999784
BTBD8	0.0450214	0.0809368	30	0.556254	0.582163	0.999784
ZC3H11A	0.0832167	0.0809082	30	1.02853	0.311921	0.999784
CAP1	-0.0523808	0.0796219	30	-0.657869	0.515639	0.999784
EPHB2	-0.0267049	0.0916917	30	-0.291246	0.772867	0.999784
CDK11B	0.00483679	0.0839299	30	0.0576289	0.954426	0.999784
ACOT11	-0.014009	0.0981012	30	-0.142802	0.887402	0.999784
AKR1A1	-0.0106024	0.0737683	30	-0.143726	0.886678	0.999784
CTSK	0.00696643	0.0637509	30	0.109276	0.913712	0.999784
TRIM62	0.0515259	0.054466	30	0.946018	0.351697	0.999784
CTSS	-0.0505092	0.0729055	30	-0.692805	0.493761	0.999784
LIN9	0.0961917	0.0680138	30	1.4143	0.16757	0.999784
RBMXL1	-0.0402056	0.0554513	30	-0.725062	0.474032	0.999784
GBP1	-0.164104	0.118201	30	-1.38834	0.175256	0.999784
GBP2	-0.141088	0.107203	30	-1.31609	0.198113	0.999784
GBP4	-0.116113	0.070342	30	-1.6507	0.109233	0.999784
AHDC1	0.0806409	0.0589413	30	1.36816	0.181424	0.999784
FGR	0.104445	0.0906152	30	1.15262	0.25817	0.999784
IFI6	-0.105408	0.189606	30	-0.555934	0.582379	0.999784
RPL23P3	0.00354712	0.0557896	30	0.0635802	0.949726	0.999784
IFI44L	-0.110313	0.103356	30	-1.06731	0.294345	0.999784
CYB561D1	0.0753305	0.0628226	30	1.1991	0.239875	0.999784
AMIGO1	-0.0179557	0.110644	30	-0.162284	0.87217	0.999784
PTGS2	0.126671	0.137224	30	0.9231	0.36332	0.999784
NOC2L	0.0400486	0.0522176	30	0.766956	0.449102	0.999784
PLEKHN1	0.137044	0.0751299	30	1.8241	0.0781134	0.999784
HES4	0.0499789	0.0773056	30	0.646511	0.522864	0.999784
ISG15	-0.0810839	0.15713	30	-0.51603	0.609616	0.999784
MRPL37	-0.0618525	0.0576573	30	-1.07276	0.291932	0.999784
SSBP3-AS1	0.0405014	0.130797	30	0.30965	0.758968	0.999784
COG2	-0.0636197	0.0467655	30	-1.3604	0.183839	0.999784
C1orf198	0.0130948	0.058868	30	0.222443	0.825476	0.999784
IFI44	-0.126583	0.116538	30	-1.0862	0.286041	0.999784
EFCAB14	-0.0164279	0.0686901	30	-0.23916	0.812608	0.999784
PSEN2	-0.12892	0.0663597	30	-1.94275	0.0614841	0.999784
FCRLA	0.0260346	0.0764869	30	0.340379	0.735943	0.999784
DUSP12	-0.0199774	0.0699392	29.9998	-0.28564	0.777117	0.999784
TRAF5	0.109509	0.0816931	30	1.3405	0.190147	0.999784
SLC30A1	0.0335154	0.0920977	30	0.363911	0.718476	0.999784
ATF6	-0.0986777	0.075869	30	-1.30063	0.203287	0.999784
RABGGTB	0.072956	0.0666085	30	1.0953	0.282103	0.999784
MSH4	-0.000311698	0.0857461	30	-0.00363512	0.997124	0.999784
DENND1B	0.0391218	0.0986	30	0.396773	0.694344	0.999784
MPL	0.0289133	0.0832462	30	0.347323	0.730774	0.999784
CDC20	0.132356	0.13942	30	0.949328	0.350039	0.999784
ELOVL1	0.000822195	0.054348	30	0.0151284	0.98803	0.999784
MED8	0.0344322	0.0536485	30	0.641811	0.52587	0.999784
AMPD2	0.101121	0.0752275	30	1.3442	0.188963	0.999784
ASPM	-0.139178	0.145639	30	-0.955636	0.346894	0.999784
AKT3	0.023073	0.0735479	30	0.313713	0.75591	0.999784
C1orf174	0.00898438	0.0447098	30	0.200949	0.842095	0.999784
IQGAP3	0.0577891	0.0629407	30	0.91815	0.365863	0.999784
NAXE	-0.136362	0.0778257	29.9997	-1.75215	0.089965	0.999784
CRABP2	0.0687616	0.0747083	30	0.920401	0.364706	0.999784
METTL25B	0.0949826	0.0541875	30	1.75285	0.0898428	0.999784
MRPL24	-0.0110769	0.0908919	30	-0.121869	0.903815	0.999784
PRCC	0.0377179	0.045345	30	0.831799	0.412095	0.999784
RNF11	-0.00986962	0.0847165	30	-0.116502	0.908031	0.999784
C1orf159	0.033971	0.0662928	30	0.512439	0.612097	0.999784
LINC01342	-0.029531	0.0869275	30	-0.33972	0.736434	0.999784
TTC39A	-0.0233214	0.063991	30	-0.364448	0.71808	0.999784
MFSD14A	0.106311	0.0875845	30	1.21381	0.234291	0.999784
SASS6	-0.0829059	0.0638961	30	-1.29751	0.204345	0.999784
DBT	-0.017108	0.0656041	30	-0.260776	0.796047	0.999784
RTCA	-0.0803077	0.0490292	30	-1.63796	0.111879	0.999784
KHDRBS1	0.0132447	0.0254447	30	0.520531	0.606515	0.999784
TMEM39B	-0.00223049	0.0548741	30	-0.0406474	0.967846	0.999784
KPNA6	0.0264857	0.0331753	30	0.798354	0.43094	0.999784
CCDC28B	0.0637901	0.0806377	30	0.79107	0.435113	0.999784
DDX20	0.00161726	0.0484719	30	0.0333649	0.973605	0.999784
RPL5	-0.119022	0.086602	30	-1.37436	0.179512	0.999784
DIPK1A	-0.0448711	0.0753425	30	-0.595562	0.555935	0.999784
MTF2	0.0493593	0.0634792	30	0.777566	0.442914	0.999784
ECE1	0.0725062	0.0995375	30	0.728431	0.471998	0.999784
ECE1-AS1	0.0154547	0.0539671	30	0.286372	0.776562	0.999784
SUSD4	0.0343456	0.104859	30	0.32754	0.745534	0.999784
LRRIQ3	-0.0965344	0.055151	30	-1.75037	0.0902776	0.999784
CRYZ	-0.0687696	0.0833128	30	-0.825438	0.415639	0.999784
TYW3	-0.0920987	0.0648567	30	-1.42003	0.165907	0.999784
FPGT-TNNI3K	0.0408811	0.0609374	30	0.670871	0.507435	0.999784
OBSCN	0.0400614	0.11772	30	0.34031	0.735994	0.999784
LOC124904411	0.0146865	0.075428	30	0.194709	0.846934	0.999784
H2AC20	-0.0165597	0.0753631	30	-0.219732	0.827568	0.999784
BOLA1	0.0391218	0.0820983	30	0.476524	0.637154	0.999784
SV2A	0.0133585	0.0631887	30	0.211407	0.833999	0.999784
SF3B4	-0.0100081	0.0495322	30	-0.202052	0.84124	0.999784
FCGR1A	-0.17516	0.19484	30	-0.898996	0.375814	0.999784
GPR25	0.0423789	0.103076	30	0.411143	0.68389	0.999784
KIF21B	0.0625227	0.0920873	30	0.67895	0.502374	0.999784
TMEM9	0.047517	0.0675886	30	0.703032	0.487456	0.999784
TMEM81	0.0657679	0.0788027	29.9999	0.83459	0.410546	0.999784
MTR	0.0232795	0.0899444	30	0.258821	0.797541	0.999784
SRP9	-0.0281074	0.0974511	30	-0.288425	0.775005	0.999784
TMEM63A	0.118882	0.0708542	30	1.67783	0.10377	0.999784
LEFTY1	-0.0213752	0.0717122	30	-0.298069	0.767705	0.999784
EPHX1	0.205829	0.129951	30	1.58389	0.123705	0.999784
SRM	0.0358372	0.065031	30	0.551078	0.585661	0.999784
SYF2	-0.100915	0.0828611	30	-1.21788	0.232762	0.999784
RSRP1	0.100144	0.0866782	30	1.15536	0.257064	0.999784
RHD	0.0171763	0.157901	30	0.108779	0.914102	0.999784
TMEM50A	-0.0523716	0.0628249	30	-0.833611	0.411088	0.999784
MACO1	-0.0913626	0.0472685	30	-1.93284	0.0627437	0.999784
TSEN15	0.104857	0.0784306	30	1.33694	0.191293	0.999784
GREM2	0.000296745	0.0722953	30	0.00410462	0.996752	0.999784
ADAMTSL4	0.153012	0.12445	30	1.22951	0.228436	0.999784
PTP4A2	-0.0600805	0.0313233	30	-1.91808	0.0646637	0.999784
ZFYVE9	0.00524513	0.115985	30	0.0452226	0.96423	0.999784
TMCO4	-0.0144458	0.0816246	30	-0.176978	0.860715	0.999784
HYI	-0.190884	0.132565	30	-1.43993	0.160242	0.999784
ADGRB2	0.0581419	0.071385	30	0.814483	0.421787	0.999784
SNAP47	0.00733231	0.0502165	30	0.146014	0.884887	0.999784
B4GALT2	0.0529061	0.056751	30	0.932251	0.358649	0.999784
OLFML2B	0.118336	0.105564	30	1.12099	0.271185	0.999784
TTC24	0.0565111	0.0958359	30	0.589665	0.55983	0.999784
TNFRSF14	0.0805274	0.0550737	30	1.46217	0.154091	0.999784
RBM15	0.0326759	0.0689249	30	0.474079	0.638876	0.999784
JMJD4	-0.0487908	0.0636806	30	-0.766181	0.449556	0.999784
KLHDC7A	-0.0844744	0.0885571	30	-0.953897	0.347759	0.999784
MTX1	0.0363062	0.077757	30	0.466919	0.643931	0.999784
ARL8A	0.0375828	0.0680066	30	0.552634	0.584609	0.999784
SNX27	0.0452738	0.0852948	30	0.530792	0.599471	0.999784
MRPL9	-0.0575955	0.058329	30	-0.987425	0.331332	0.999784
THEM5	0.0400331	0.11473	30	0.348935	0.729576	0.999784
THEM4	-0.0405095	0.0857067	30	-0.472652	0.639882	0.999784
S100A10	-0.0452338	0.0795354	30	-0.568725	0.573776	0.999784
STIL	-0.0903186	0.0956159	30	-0.944599	0.35241	0.999784
TFAP2E	0.048781	0.0511739	30	0.953239	0.348087	0.999784
HPDL	-0.145673	0.0708494	30	-2.05609	0.0485645	0.999784
SELENON	-0.0166213	0.0801036	30	-0.207497	0.837024	0.999784
MAB21L3	0.0256389	0.103434	30	0.247877	0.805918	0.999784
CCSAP	-0.0187685	0.0954873	30	-0.196555	0.845501	0.999784
ZFP69	-0.0556338	0.079049	30	-0.703788	0.486992	0.999784
ZNF684	-0.0453045	0.0504724	30	-0.89761	0.376541	0.999784
SNHG3	0.0123988	0.0803852	30	0.154242	0.878452	0.999784
TRNAU1AP	0.0380465	0.0476674	30	0.798167	0.431047	0.999784
CDK18	-0.0396035	0.0751658	30	-0.526883	0.60215	0.999784
GLMN	0.0427698	0.0560116	30	0.763588	0.451076	0.999784
RPAP2	-0.0643375	0.070688	30	-0.910161	0.369993	0.999784
MNDA	-0.175303	0.124305	30	-1.41026	0.168747	0.999784
TRIM58	-0.207952	0.159638	30	-1.30265	0.202605	0.999784
OR2W3	-0.231668	0.160986	30	-1.43905	0.160488	0.999784
ZSCAN20	-0.0143483	0.0709162	30	-0.202327	0.841027	0.999784
ZBTB17	0.0463459	0.0612728	30	0.756385	0.455317	0.999784
OR2T8	0.0280465	0.0962767	30	0.291311	0.772818	0.999784
EFHD2	0.0514732	0.108743	30	0.473346	0.639393	0.999784
CTRC	-0.0870413	0.0750607	30	-1.15961	0.255353	0.999784
ZBTB8OS	-0.0391165	0.0471628	30	-0.829393	0.413433	0.999784
NRAS	-0.00607158	0.0656164	30	-0.0925314	0.926891	0.999784
SIKE1	0.00845919	0.0748008	30	0.11309	0.910713	0.999784
SPTA1	-0.126888	0.11614	30	-1.09254	0.283291	0.999784
ZRANB2	-0.0087318	0.0786131	30	-0.111073	0.912298	0.999784
CERS2	0.0222078	0.0401818	30	0.552683	0.584576	0.999784
ANXA9	0.344524	0.198751	30	1.73344	0.0932851	0.999784
PRUNE1	0.0218559	0.0484853	30	0.450774	0.655394	0.999784
BNIPL	-0.0965284	0.0748779	30	-1.28914	0.2072	0.999784
C1orf56	0.0247173	0.0782724	30	0.315785	0.754352	0.999784
CDC42SE1	0.0487757	0.0595983	30	0.818408	0.419578	0.999784
MLLT11	0.028444	0.0794301	30	0.358101	0.722775	0.999784
IER5	0.0801741	0.10346	30	0.774931	0.444446	0.999784
SLC25A44	-0.082345	0.0804682	30	-1.02332	0.314336	0.999784
FH	-0.104452	0.0481775	30	-2.16806	0.0382151	0.999784
KMO	-0.0758456	0.0726673	30	-1.04374	0.304944	0.999784
OPN3	-0.135225	0.10321	30	-1.31019	0.200075	0.999784
CHML	-0.156021	0.0929396	30	-1.67874	0.103592	0.999784
ATAD3A	0.108919	0.0644053	30	1.69115	0.101172	0.999784
SSU72	0.0205606	0.0533585	30	0.385329	0.702712	0.999784
MIB2	0.17924	0.0940576	30	1.90564	0.0663199	0.999784
BCL9	0.0926449	0.0876867	30	1.05654	0.299154	0.999784
DYNLT5	0.0264824	0.0952497	30	0.278031	0.782896	0.999784
DNAI4	-0.0576418	0.064709	29.9999	-0.890785	0.380133	0.999784
SGIP1	-0.162035	0.0839707	30	-1.92966	0.0631536	0.999784
LBR	0.0242451	0.126673	30	0.191399	0.849502	0.999784
DYRK3	0.0596174	0.0627098	30	0.950686	0.34936	0.999784
MAP10	-0.0660213	0.0781984	30	-0.84428	0.405196	0.999784
FPGT	0.0736823	0.0477298	30	1.54374	0.133137	0.999784
ZNF124	0.111274	0.0632084	30	1.76043	0.0885276	0.999784
LINC01772	-0.0339215	0.0799631	30	-0.424215	0.674436	0.999784
LDLRAD2	0.0259754	0.0590859	30	0.43962	0.663363	0.999784
HSPG2	0.0950297	0.0809053	30	1.17458	0.249403	0.999784
LINC00339	-0.0702847	0.0782253	30	-0.898491	0.376079	0.999784
FAM72A	-0.0364633	0.0736757	30	-0.494916	0.624264	0.999784
SRGAP2	0.0369185	0.0933403	30	0.395526	0.695254	0.999784
IKBKE	0.0469172	0.0734797	30	0.638505	0.52799	0.999784
RASSF5	0.00389833	0.043743	30	0.089119	0.92958	0.999784
EIF2D	-0.0128155	0.0772352	30	-0.165928	0.869327	0.999784
CROCC	0.155894	0.0790148	30	1.97298	0.0577743	0.999784
CYB5RL	0.0814857	0.0564582	30	1.44329	0.1593	0.999784
ATXN7L2	0.0903256	0.0623732	30	1.44815	0.157947	0.999784
CENPL	-0.0674113	0.0679073	30	-0.992697	0.328798	0.999784
ZNF496	0.0230739	0.0936591	30	0.246361	0.807081	0.999784
RABGAP1L	0.00859283	0.0419492	30	0.204839	0.839081	0.999784
CD101	0.039232	0.117146	30	0.3349	0.740031	0.999784
H3-7	-0.023017	0.0717995	30	-0.320573	0.750756	0.999784
NPL	-0.044552	0.0840178	30	-0.530269	0.599829	0.999784
RCC1	0.0324024	0.0534623	30	0.606079	0.549021	0.999784
TEKT2	-0.010365	0.0876752	30	-0.118221	0.906681	0.999784
ADPRS	0.00918396	0.0515923	30	0.17801	0.859911	0.999784
COL8A2	0.143948	0.0581099	30	2.47717	0.019101	0.999784
TRAPPC3	-0.0133573	0.0440012	30	-0.303566	0.763554	0.999784
MAP7D1	0.0229262	0.079186	30	0.289523	0.774172	0.999784
ZNF362	0.0395554	0.0504239	30	0.784457	0.438923	0.999784
A3GALT2	0.0442001	0.0923973	30	0.478371	0.635854	0.999784
MIR3605	0.00381441	0.0893545	30	0.0426885	0.966233	0.999784
RN7SKP16	-0.166493	0.117634	30	-1.41534	0.167265	0.999784
S100A6	-0.0797912	0.136712	30	-0.583644	0.563822	0.999784
S100A4	-0.0790594	0.109562	30	-0.721593	0.476132	0.999784
SNAPIN	-0.0604844	0.070442	30	-0.858641	0.397347	0.999784
SH3D21	-0.0468329	0.0712256	30	-0.657529	0.515855	0.999784
STK40	0.0515221	0.0865694	30	0.595154	0.556204	0.999784
LSM10	-0.0716029	0.0828978	30	-0.863748	0.39458	0.999784
OSCP1	0.197181	0.0876746	30	2.24901	0.0320093	0.999784
MRPS15	-0.0165124	0.0615967	30	-0.268073	0.790478	0.999784
EVA1B	-0.101907	0.172469	30	-0.590875	0.55903	0.999784
KIAA1614-AS1	-0.0488173	0.0631802	30	-0.772668	0.445764	0.999784
STX6	-0.043391	0.0545167	30	-0.795922	0.43233	0.999784
MR1	-0.0591855	0.0521441	30	-1.13504	0.265346	0.999784
TMED5	-0.00942931	0.0682809	30	-0.138096	0.891087	0.999784
CCDC18	-0.115059	0.100978	30	-1.13944	0.263535	0.999784
TMEM269	0.00958315	0.0880722	30	0.10881	0.914078	0.999784
SVBP	-0.144426	0.112008	30	-1.28942	0.207104	0.999784
GORAB	-0.036342	0.0767764	30	-0.473349	0.639391	0.999784
KDM1A	-0.0356562	0.0659902	30	-0.540326	0.592961	0.999784
FCER1A	-0.191532	0.191482	30	-1.00026	0.325184	0.999784
IFNLR1	0.0456442	0.0789916	30	0.577837	0.567687	0.999784
ELF3	0.0797756	0.0889926	30	0.89643	0.377161	0.999784
LGR6	0.202698	0.0983588	30	2.0608	0.0480839	0.999784
SIPA1L2	0.00682453	0.13097	30	0.0521077	0.958788	0.999784
SRSF4	0.0102135	0.0393204	30	0.259751	0.79683	0.999784
PEAR1	0.0224055	0.110318	30	0.2031	0.840428	0.999784
ETV3	0.0309873	0.0474424	30	0.653155	0.518631	0.999784
PBXIP1	0.0942492	0.0519093	30	1.81565	0.0794317	0.999784
PYGO2	0.0627557	0.0366764	30	1.71106	0.0973919	0.999784
SHC1	-0.0722547	0.0477338	30	-1.5137	0.140567	0.999784
CKS1B	-0.0676579	0.0733067	30	-0.922943	0.363401	0.999784
FLAD1	0.0641694	0.0393715	30	1.62985	0.113591	0.999784
ZBTB7B	0.066803	0.0804414	30	0.830456	0.412842	0.999784
DCST2	-0.0432338	0.0800605	30	-0.540015	0.593173	0.999784
DCST1	0.0278654	0.0717175	30	0.388544	0.700357	0.999784
ADAM15	0.0961003	0.0616781	30	1.55809	0.129699	0.999784
MTMR11	-0.0107412	0.0751838	30	-0.142866	0.887351	0.999784
OTUD7B	0.0890327	0.0585812	30	1.51982	0.139027	0.999784
ANKRD35	0.0932393	0.0872737	30	1.06836	0.293882	0.999784
ITGA10	0.150745	0.0660034	30	2.28389	0.0296266	0.999784
PEX11B	0.0916337	0.0605973	30	1.51217	0.140953	0.999784
LIX1L	-0.0176382	0.0379063	30	-0.46531	0.645069	0.999784
ANKRD34A	-0.00016867	0.073359	30	-0.00229925	0.998181	0.999784
POLR3GL	-0.0327034	0.0767796	30	-0.425939	0.673193	0.999784
TXNIP	0.0396389	0.0784121	30	0.505521	0.616887	0.999784
NBPF10	-0.0819796	0.0839096	30	-0.976998	0.336383	0.999784
BEND5	0.0189	0.0720799	30	0.262209	0.794952	0.999784
VAMP4	0.0612698	0.0601311	30	1.01894	0.31638	0.999784
NOTCH2NLC	-0.064203	0.074472	30	-0.86211	0.395466	0.999784
RALGPS2	0.0231022	0.0794223	30	0.290878	0.773146	0.999784
FHAD1	0.103387	0.0977361	30	1.05782	0.298582	0.999784
EIF4G3	-0.0440069	0.0848112	30	-0.518881	0.607651	0.999784
ITPKB	0.0729979	0.058844	30	1.24053	0.224393	0.999784
S100A11	-0.06633	0.156807	30	-0.423004	0.675309	0.999784
NBPF15	-0.0298483	0.0774187	30	-0.385544	0.702554	0.999784
PIGV	-0.0853324	0.0579064	30	-1.47363	0.150999	0.999784
ZDHHC18	0.0568146	0.0889666	30	0.638606	0.527925	0.999784
SFN	0.0393974	0.081211	30	0.485123	0.631113	0.999784
GPN2	0.111472	0.0455596	30	2.44674	0.0204908	0.999784
GPATCH3	-0.00218691	0.0555115	30	-0.0393956	0.968836	0.999784
NUDC	-0.014135	0.0568289	30	-0.248729	0.805265	0.999784
CEP85	0.128442	0.0633976	30	2.02598	0.0517402	0.999784
UBXN11	0.0916102	0.0724729	30	1.26406	0.215942	0.999784
PPP1R15B	0.0358248	0.0709373	30	0.505021	0.617234	0.999784
NDC1	0.0629704	0.0787244	30	0.799884	0.430067	0.999784
RGS7	-0.04552	0.0590181	30	-0.77129	0.446568	0.999784
CNR2	0.0100603	0.0634432	30	0.158572	0.875069	0.999784
PNRC2	-0.0593341	0.049812	30	-1.19116	0.24293	0.999784
SRSF10	0.00415529	0.0580018	29.9998	0.0716408	0.943363	0.999784
METTL13	0.0392144	0.0464267	30	0.844651	0.404991	0.999784
DNM3	-0.0687383	0.0817751	30	-0.840578	0.407234	0.999784
PIGC	-0.0939107	0.104065	30	-0.902426	0.374019	0.999784
EFCAB2	0.0289988	0.0837841	30	0.346114	0.731673	0.999784
MDM4	0.0479403	0.0686369	30	0.698463	0.490267	0.999784
WDR47	0.0380785	0.0784964	30	0.485099	0.63113	0.999784
PYCR2	-0.0100046	0.0520592	30	-0.192178	0.848898	0.999784
NRDC	-0.0623708	0.0641951	30	-0.971582	0.339028	0.999784
FAF1	-0.0532466	0.0479032	30	-1.11154	0.275163	0.999784
PRRC2C	-0.00626383	0.071164	30	-0.0880197	0.930446	0.999784
TARS2	0.0199842	0.0402915	30	0.49599	0.623516	0.999784
TDRKH	0.0116515	0.0835037	30	0.139533	0.889962	0.999784
NBPF11	0.0733955	0.0797558	30	0.920254	0.364781	0.999784
NOTCH2	0.0931108	0.120592	30	0.772116	0.446086	0.999784
PATJ	0.041073	0.0870409	30	0.471882	0.640426	0.999784
MAST2	0.0259436	0.0764492	30	0.339357	0.736705	0.999784
SEMA4A	0.0482365	0.101376	30	0.475817	0.637652	0.999784
ZNF644	-0.138395	0.103724	30	-1.33426	0.192159	0.999784
KLHL17	0.113969	0.0791791	30	1.43938	0.160397	0.999784
TRIM46	0.067454	0.0571832	30	1.17961	0.247425	0.999784
MEF2D	0.114116	0.0519082	30	2.19842	0.0357719	0.999784
MUC1	0.0538265	0.070354	30	0.76508	0.450201	0.999784
GBP5	-0.123227	0.104484	30	-1.17939	0.247512	0.999784
ELOA	-0.0111556	0.0502968	30	-0.221796	0.825976	0.999784
HMGCL	0.0313943	0.0551955	30	0.568784	0.573737	0.999784
FUCA1	0.0551372	0.0592708	30	0.930259	0.359663	0.999784
MYOCOS	0.0112427	0.0721971	30	0.155722	0.877295	0.999784
ALDH9A1	-0.0668857	0.0399467	30	-1.67437	0.104453	0.999784
H2BC18	-0.026361	0.111933	30	-0.235507	0.815415	0.999784
H2AC19	-0.103517	0.0818991	30	-1.26396	0.215979	0.999784
DCAF6	-0.16155	0.0727981	30	-2.21915	0.0341842	0.999784
H2AC18	-0.118079	0.0892205	30	-1.32345	0.195683	0.999784
H2BC21	-0.0705969	0.0704747	30	-1.00173	0.324484	0.999784
TRMT13	-0.0339526	0.0667472	30	-0.508675	0.614701	0.999784
KCNQ4	0.0988886	0.0819538	30	1.20664	0.237001	0.999784
CITED4	0.024209	0.108894	30	0.222317	0.825574	0.999784
SLFNL1	0.00574642	0.069317	30	0.0829006	0.934481	0.999784
PHLDA3	-0.135298	0.072904	30	-1.85584	0.0733241	0.999784
CSRP1	-0.0011988	0.0485037	30	-0.0247156	0.980445	0.999784
IPO9	-0.0659199	0.0496915	30	-1.32658	0.194657	0.999784
SHISA4	-0.173997	0.13008	30	-1.33762	0.191074	0.999784
NUDT17	0.00624531	0.0632869	30	0.0986825	0.922047	0.999784
PIAS3	0.0911973	0.042564	30	2.1426	0.0403789	0.999784
RBM8A	-0.0847346	0.0418417	30	-2.02512	0.0518329	0.999784
CAPZA1	-0.120147	0.0653303	30	-1.83906	0.075823	0.999784
RHOC	0.020206	0.12899	30	0.156648	0.876572	0.999784
MOV10	0.0106845	0.0786181	30	0.135904	0.892805	0.999784
TAF12	-0.0121996	0.0699345	30	-0.174443	0.86269	0.999784
TAF13	-0.0902276	0.0598639	30	-1.50721	0.142215	0.999784
EPRS1	-0.0599079	0.0527446	30	-1.13581	0.265028	0.999784
BPNT1	0.00176102	0.0686688	30	0.0256451	0.97971	0.999784
IARS2	-0.0446423	0.0430677	30	-1.03656	0.308225	0.999784
RAB3GAP2	0.00253927	0.064409	30	0.0394242	0.968813	0.999784
CDC42BPA	-0.209241	0.123117	30	-1.69954	0.099566	0.999784
HSD17B7	-0.127057	0.064195	30	-1.97923	0.0570318	0.999784
MACF1	0.0612638	0.102216	30	0.599356	0.553435	0.999784
PIK3R3	0.146764	0.0654093	30	2.24378	0.0323812	0.999784
RAD54L	0.0208452	0.0864095	30	0.241237	0.811012	0.999784
BLZF1	0.0151796	0.0503275	30	0.301616	0.765026	0.999784
SLC19A2	-0.0473076	0.0979638	30	-0.482909	0.632666	0.999784
F5	-0.162856	0.141917	30	-1.14754	0.260226	0.999784
GON4L	0.0155611	0.0545733	30	0.285142	0.777495	0.999784
PPCS	-0.0989743	0.0570987	30	-1.73339	0.0932948	0.999784
PPIAL4C	-0.0647371	0.100849	30	-0.64192	0.5258	0.999784
CSDE1	-0.0643172	0.0331285	30	-1.94145	0.0616483	0.999784
KLHL21	0.0797749	0.0726449	30	1.09815	0.280876	0.999784
PHF13	0.0223939	0.0602256	30	0.371834	0.71263	0.999784
KLHL12	0.0399078	0.0559832	30	0.712854	0.481444	0.999784
ADIPOR1	-0.145051	0.124317	30	-1.16678	0.252489	0.999784
CYB5R1	-0.020815	0.0551208	30	-0.377626	0.708367	0.999784
TMEM183A	-0.0970901	0.0454462	30	-2.13637	0.0409239	0.999784
MYBPH	0.0923913	0.079956	30	1.15553	0.256995	0.999784
CHI3L1	0.0710514	0.0969103	30	0.733167	0.469147	0.999784
UBR4	-0.0209076	0.102213	30	-0.204548	0.839306	0.999784
MRTO4	-0.0315731	0.0700312	30	-0.450843	0.655345	0.999784
SLC66A1	-0.0107902	0.0575889	30	-0.187366	0.852635	0.999784
RABIF	0.0287709	0.0557442	30	0.516123	0.609552	0.999784
CHIT1	-0.00727756	0.0767262	30	-0.094851	0.925064	0.999784
PPFIA4	0.0278496	0.0739288	30	0.376708	0.709042	0.999784
SETDB1	-0.00795283	0.0404028	30	-0.196839	0.845281	0.999784
DNAJC11	0.0594065	0.0512804	30	1.15846	0.255814	0.999784
PRDM2	-0.0112492	0.0611591	30	-0.183934	0.855303	0.999784
RHCE	-0.0758302	0.0952581	30	-0.79605	0.432258	0.999784
C1orf50	-0.0524449	0.0665306	30	-0.788283	0.436716	0.999784
TAL1	-0.120714	0.136029	30	-0.887408	0.381919	0.999784
ARPC5	-0.0107141	0.0857283	30	-0.124977	0.901375	0.999784
SMG7	-0.0196934	0.0703169	30	-0.280067	0.781348	0.999784
CLCC1	0.00768323	0.071276	30	0.107796	0.914876	0.999784
PRKCZ	-0.0140685	0.0653811	30	-0.215177	0.831085	0.999784
IPP	-0.0474787	0.0615503	30	-0.77138	0.446515	0.999784
PDE4B	0.0369154	0.0761675	30	0.48466	0.631437	0.999784
TMOD4	0.121601	0.0612174	29.9998	1.98638	0.0561932	0.999784
SMAP2	0.0493416	0.14972	30	0.329559	0.744024	0.999784
CALML6	-0.000112932	0.0688674	30	-0.00163985	0.998702	0.999784
HP1BP3	0.0442052	0.0674288	30	0.655584	0.517088	0.999784
EXO5	0.0147631	0.0678848	30	0.217473	0.829312	0.999784
PIK3C2B	0.0302529	0.0775791	30	0.389961	0.69932	0.999784
VPS72	0.00595481	0.059776	30	0.0996187	0.92131	0.999784
SEMA6C	0.0737237	0.072823	30	1.01237	0.319458	0.999784
OVGP1	-0.0233427	0.0875336	30	-0.266671	0.791547	0.999784
WDR77	0.0313475	0.0549275	30	0.570707	0.572449	0.999784
ATP5PB	-0.10129	0.061261	30	-1.65342	0.108674	0.999784
C1orf162	-0.102934	0.0944468	30	-1.08986	0.284452	0.999784
ADORA3	-0.0493853	0.0927294	30	-0.532575	0.598251	0.999784
RAP1A	-0.0832317	0.0468848	30	-1.77524	0.0860059	0.999784
FOXO6	0.0448244	0.0933987	30	0.479925	0.634761	0.999784
ATP1B1	-0.0637487	0.0582213	30	-1.09494	0.282257	0.999784
HS2ST1	0.000815211	0.0706822	30	0.0115335	0.990874	0.999784
HOOK1	-0.130898	0.108112	30	-1.21076	0.235438	0.999784
CYP2J2	-0.0877188	0.0587584	30	-1.49287	0.145914	0.999784
H2AC25	0.0197373	0.0914006	30	0.215943	0.830494	0.999784
H2BC26	0.136816	0.0905302	30	1.51127	0.141181	0.999784
RNF187	0.0209337	0.0986503	30	0.212201	0.833386	0.999784
AGTRAP	0.0214789	0.102644	30	0.209255	0.835663	0.999784
MTHFR	0.036266	0.0400745	30	0.904967	0.372694	0.999784
FAM177B	-0.0107157	0.062575	30	-0.171246	0.86518	0.999784
SLC44A5	-0.0211622	0.0710043	30	-0.298041	0.767726	0.999784
FAM229A	-0.0181976	0.0593788	30	-0.306465	0.761367	0.999784
THAP3	-0.0112088	0.0489491	30	-0.228989	0.820431	0.999784
S100A5	0.0105836	0.0736524	30	0.143697	0.886701	0.999784
FCGR2B	0.00361955	0.0870583	30	0.0415762	0.967112	0.999784
PPM1J	0.0259168	0.0725458	30	0.357247	0.723408	0.999784
PMF1	-0.00565879	0.0742272	30	-0.0762361	0.939737	0.999784
NFYC	0.0137303	0.0641705	30	0.213965	0.832022	0.999784
SPOCD1	-0.0993263	0.0912231	30	-1.08883	0.2849	0.999784
MOB3C	0.0313513	0.0509076	30	0.615847	0.54264	0.999784
SRSF11	-0.0441853	0.0652659	30	-0.677003	0.503591	0.999784
LNCATV	0.0422534	0.124359	30	0.339768	0.736398	0.999784
GPR137B	-0.118342	0.0736564	30	-1.60667	0.118602	0.999784
ERO1B	0.0251032	0.0628909	30	0.399155	0.692607	0.999784
MTARC2	0.01008	0.0783665	30	0.128626	0.898512	0.999784
MTARC1	-0.065948	0.179219	30	-0.367975	0.715476	0.999784
ATPAF1	0.0461806	0.0601802	30	0.767372	0.448858	0.999784
SCMH1	0.0293689	0.0546187	30	0.537708	0.594746	0.999784
SRGAP2B	-0.0809991	0.0841763	30	-0.962256	0.343614	0.999784
RGS16	-0.012079	0.0655624	30	-0.184236	0.855068	0.999784
SARS1	-0.0492683	0.0669374	30	-0.736036	0.467425	0.999784
CELSR2	-0.0849326	0.0925146	30	-0.918046	0.365917	0.999784
PSRC1	-0.048393	0.0653304	30	-0.740742	0.464608	0.999784
SORT1	-0.0482883	0.0994765	30	-0.485424	0.630902	0.999784
PSMA5	-0.0760914	0.0638933	30	-1.19091	0.243025	0.999784
ZBTB37	0.0529612	0.11136	30	0.475585	0.637815	0.999784
UAP1	0.0179317	0.0694982	30	0.258017	0.798156	0.999784
PYHIN1	-0.05326	0.0832031	30	-0.64012	0.526954	0.999784
IFI16	-0.151281	0.0948112	30	-1.59561	0.121059	0.999784
AK2	-0.01174	0.0473809	30	-0.247779	0.805993	0.999784
C1QA	-0.0285137	0.133338	30	-0.213846	0.832114	0.999784
C1QC	0.0604991	0.0962437	30	0.628604	0.534366	0.999784
C1QB	0.102421	0.159867	30	0.640661	0.526607	0.999784
CD46	0.038591	0.0935215	30	0.412643	0.682802	0.999784
G0S2	-0.0837798	0.102716	30	-0.815648	0.42113	0.999784
TRAF3IP3	-0.0492617	0.06349	30	-0.775897	0.443884	0.999784
IRF6	0.0702243	0.0694242	30	1.01153	0.319854	0.999784
UTP25	0.015633	0.0788689	30	0.198214	0.844214	0.999784
RIMKLA	0.054157	0.0930755	30	0.581861	0.565008	0.999784
ZMYND12	0.099761	0.0837891	30	1.19062	0.243139	0.999784
YARS1	0.0158745	0.0510072	30	0.311222	0.757784	0.999784
DCAF8	0.0213412	0.0303634	30	0.70286	0.487562	0.999784
PEX19	-0.0634204	0.0386275	30	-1.64184	0.111066	0.999784
SLAMF6	0.00177713	0.065934	30	0.0269532	0.978676	0.999784
CD84	-0.0259383	0.0633868	30	-0.409207	0.685295	0.999784
COPA	-0.00735562	0.0410808	30	-0.179053	0.8591	0.999784
PRKAB2	0.0632822	0.0706485	30	0.895733	0.377527	0.999784
NUDT4B	-0.16233	0.0694764	30	-2.33647	0.026337	0.999784
SLC25A34	0.0612776	0.0573732	30	1.06805	0.294017	0.999784
NBPF3	0.0963953	0.112447	30	0.857249	0.398104	0.999784
RAP1GAP	-0.00279713	0.124518	30	-0.0224637	0.982227	0.999784
USP48	-0.0126515	0.0459199	30	-0.275513	0.784811	0.999784
CCDC30	0.00855752	0.0593293	30	0.144238	0.886277	0.999784
SFPQ	-0.0165646	0.0346163	30	-0.478521	0.635749	0.999784
PPIE	-0.0375244	0.0728002	30	-0.515444	0.610021	0.999784
BMP8B	0.0626844	0.106834	30	0.586746	0.561764	0.999784
TRIT1	-0.0953617	0.0469461	30	-2.0313	0.0511659	0.999784
MFSD2A	-0.0375137	0.0805095	30	-0.465953	0.644614	0.999784
DNAI3	-0.0472205	0.0879112	30	-0.537138	0.595134	0.999784
MCOLN3	-0.0622232	0.0731903	30	-0.850156	0.401973	0.999784
SYDE2	-0.0220755	0.0863128	30	-0.255762	0.79988	0.999784
AQP10	0.00691481	0.0856174	30	0.080764	0.936166	0.999784
ATP8B2	0.106845	0.0794435	30	1.34492	0.188732	0.999784
RUSC1	0.129036	0.0617138	30	2.09088	0.0451116	0.999784
ARHGEF2	0.0396789	0.0541083	30	0.733325	0.469053	0.999784
FCRL5	-0.02625	0.0975537	30	-0.269082	0.789708	0.999784
FCRL3	0.0484382	0.126783	30	0.382055	0.705114	0.999784
FCRL2	0.108726	0.106796	30	1.01807	0.316785	0.999784
C1orf226	0.0822055	0.0945237	30	0.869681	0.39138	0.999784
SH2D1B	0.214079	0.143306	30	1.49386	0.145657	0.999784
UHMK1	0.0144528	0.0775051	30	0.186476	0.853327	0.999784
RASAL2	0.119755	0.074096	30	1.61622	0.116517	0.999784
C1orf220	-0.0067083	0.0917914	30	-0.0730821	0.942226	0.999784
ENAH	0.106881	0.0856454	30	1.24795	0.221701	0.999784
GFI1	0.124589	0.0805761	30	1.54622	0.132535	0.999784
UQCRHL	0.0695863	0.0627115	30	1.10962	0.275976	0.999784
COX20	-0.280828	0.1597	29.9999	-1.75848	0.0888654	0.999784
IL12RB2	0.00720248	0.0697022	30	0.103332	0.918387	0.999784
ALPL	0.0191166	0.137675	30	0.138853	0.890494	0.999784
IL10	-0.100623	0.0774003	30	-1.30003	0.203489	0.999784
CFH	-0.0018085	0.0665459	30	-0.0271767	0.978499	0.999784
KIF1B	0.0056636	0.103552	30	0.0546935	0.956745	0.999784
CTPS1	0.0226823	0.0693191	30	0.327216	0.745777	0.999784
EIF3I	-0.0433391	0.0683319	30	-0.634244	0.530729	0.999784
CFAP141	-0.0425059	0.0695901	29.9999	-0.610803	0.54593	0.999784
C1orf43	-0.0171007	0.0433255	30	-0.394703	0.695854	0.999784
BSDC1	0.0496497	0.0277994	30	1.786	0.0842118	0.999784
LAMTOR2	0.00247387	0.0763224	30	0.0324134	0.974357	0.999784
LCK	-0.00672493	0.0931348	30	-0.0722064	0.942917	0.999784
TPRG1L	-0.0242609	0.0626948	30	-0.386968	0.701512	0.999784
MEGF6	0.132905	0.0806288	30	1.64835	0.109716	0.999784
RSBN1	-0.0732486	0.0618992	30	-1.18335	0.245962	0.999784
PTPN22	-0.0178497	0.0625698	30	-0.285277	0.777393	0.999784
BCL2L15	0.0621766	0.0808536	30	0.769002	0.447905	0.999784
HIPK1	0.0677313	0.093353	30	0.72554	0.473743	0.999784
DCLRE1B	-0.0193548	0.0679139	29.9999	-0.284991	0.77761	0.999784
IL23R	0.0420919	0.0820286	30	0.513137	0.611614	0.999784
LYST	-0.0196824	0.115845	30	-0.169903	0.866227	0.999784
TACSTD2	-0.03394	0.0853892	30	-0.397474	0.693832	0.999784
MYSM1	0.00083033	0.122264	30	0.00679127	0.994626	0.999784
FBXO2	0.0915583	0.0938118	30	0.975979	0.33688	0.999784
FBXO44	0.154043	0.0714621	30	2.15559	0.0392619	0.999784
FBXO6	-0.177981	0.107049	30	-1.66261	0.106805	0.999784
DRAXIN	0.167052	0.0868421	30	1.92363	0.0639358	0.999784
RPF1	-0.13647	0.0820112	30	-1.66404	0.106517	0.999784
GNG5	-0.0214984	0.0710537	30	-0.302565	0.764309	0.999784
CTBS	-0.0193055	0.101618	30	-0.189982	0.850603	0.999784
SSX2IP	-0.0489738	0.0536035	30	-0.91363	0.368196	0.999784
ZBED6	-0.0526207	0.0788314	30	-0.66751	0.509549	0.999784
SLC2A1	-0.0636368	0.0808859	30	-0.786748	0.437601	0.999784
KCNA3	-0.0262732	0.107173	30	-0.245147	0.808012	0.999784
ZC3H11B	-0.111055	0.0778599	30	-1.42635	0.164093	0.999784
NCF2	-0.0212388	0.0951787	30	-0.223146	0.824934	0.999784
ALG6	0.0460909	0.0730692	30	0.630784	0.532958	0.999784
RORC	0.00947138	0.0691275	30	0.137013	0.891936	0.999784
CAPN2	-0.0361069	0.0521018	30	-0.693007	0.493636	0.999784
TP53BP2	0.0398872	0.0677003	30	0.589173	0.560156	0.999784
RGS2	-0.0639095	0.127674	30	-0.500566	0.620329	0.999784
HAX1	0.0233191	0.052024	30	0.448237	0.657203	0.999784
GLMP	0.0233038	0.0882925	30	0.263938	0.793632	0.999784
CRYBG2	0.125937	0.0811863	30	1.55121	0.131338	0.999784
TTC13	-0.0102492	0.0658001	30	-0.155762	0.877264	0.999784
ARV1	-0.156574	0.0808936	30	-1.93555	0.062397	0.999784
TMEM234	0.111105	0.0527844	30	2.10488	0.0437834	0.999784
GADD45A	-0.149941	0.109096	30	-1.3744	0.179498	0.999784
WLS	0.00167855	0.12183	30	0.0137778	0.989098	0.999784
S100A9	-0.124704	0.161667	30	-0.771364	0.446524	0.999784
S100A12	-0.309685	0.215775	30	-1.43522	0.161568	0.999784
S100A8	-0.344615	0.235886	30	-1.46094	0.154428	0.999784
NBPF8	-0.0248558	0.0995745	30	-0.24962	0.804582	0.999784
TNFRSF18	0.124525	0.106245	30	1.17206	0.250397	0.999784
SDF4	0.0174696	0.057995	30	0.301226	0.76532	0.999784
B3GALT6	0.00267669	0.0776689	30	0.0344628	0.972736	0.999784
C1QTNF12	0.0232252	0.0985881	30	0.235578	0.815361	0.999784
UBE2J2	0.020165	0.0606813	30	0.33231	0.741966	0.999784
SCNN1D	0.166196	0.0655605	30	2.535	0.0166955	0.999784
PLEKHO1	-0.038326	0.0875023	30	-0.438	0.664524	0.999784
ANP32E	-0.0578345	0.0638394	30	-0.905937	0.372188	0.999784
APH1A	0.0478309	0.0523921	30	0.912942	0.368552	0.999784
CIART	-0.149279	0.0776407	30	-1.92269	0.064058	0.999784
MRPS21	0.0112383	0.0916441	30	0.122629	0.903218	0.999784
PRPF3	-0.013392	0.0611127	30	-0.219136	0.828028	0.999784
ACAP3	0.128739	0.0637877	30	2.01824	0.0525855	0.999784
INTS11	0.0555117	0.0459087	30	1.20918	0.236039	0.999784
CPTP	-0.0382807	0.0631344	30	-0.606337	0.548852	0.999784
TAS1R3	-0.0564842	0.0771322	30	-0.732304	0.469666	0.999784
DVL1	0.00358643	0.0598143	30	0.0599594	0.952586	0.999784
MXRA8	0.039338	0.117116	30	0.335889	0.739292	0.999784
AURKAIP1	0.0209411	0.100963	30	0.207413	0.837088	0.999784
TMEM222	0.0325448	0.0548705	30	0.593119	0.557547	0.999784
SYTL1	0.103895	0.0507768	30	2.04612	0.0495972	0.999784
MAP3K6	0.131533	0.0758719	30	1.73362	0.0932536	0.999784
VPS45	-0.00828975	0.0486579	30	-0.170368	0.865865	0.999784
IL6R	0.00753651	0.087263	30	0.0863655	0.93175	0.999784
ACADM	-0.0847087	0.04459	30	-1.89972	0.0671204	0.999784
ZBTB18	0.129696	0.0883074	30	1.46869	0.152326	0.999784
PIK3CD-AS1	-0.00721803	0.0903598	30	-0.079881	0.936862	0.999784
CLSTN1	0.0756447	0.0801712	30	0.94354	0.352942	0.999784
CTNNBIP1	0.0360989	0.0626067	30	0.576598	0.568512	0.999784
LZIC	-0.089817	0.0407138	30	-2.20606	0.0351792	0.999784
PDZK1	0.160477	0.0809224	30	1.98309	0.0565771	0.999784
CD160	-0.0162553	0.1232	29.9998	-0.131942	0.895911	0.999784
RNF115	0.0204873	0.0255722	30	0.801155	0.429342	0.999784
POLR3C	-0.0463128	0.0443041	30	-1.04534	0.304216	0.999784
PIK3CD	0.0420466	0.0646946	30	0.649925	0.520687	0.999784
FASLG	0.000859858	0.0874268	30	0.00983518	0.992218	0.999784
NBPF9	0.0496836	0.0825484	30	0.601872	0.551781	0.999784
NBPF20	0.086546	0.078256	30	1.10594	0.277545	0.999784
NBPF12	0.0225728	0.0614891	30	0.367102	0.716119	0.999784
VAMP3	-0.111834	0.0578803	30	-1.93215	0.0628324	0.999784
PER3	0.0853076	0.084845	30	1.00545	0.322721	0.999784
UTS2	-0.108836	0.0618876	30	-1.7586	0.088844	0.999784
TNFRSF9	-0.0606034	0.0924144	30	-0.655779	0.516965	0.999784
PARK7	-0.0952534	0.0760069	30	-1.25322	0.219805	0.999784
CMPK1	0.00634184	0.082521	30	0.0768512	0.939252	0.999784
C1orf127	-0.0317713	0.0800712	30	-0.396787	0.694333	0.999784
RNU6-1176P	-0.0853792	0.100464	30	-0.849847	0.402142	0.999784
MIR3671	-0.052912	0.0803896	30	-0.658194	0.515433	0.999784
FCGR2A	-0.0336776	0.106197	30	-0.317125	0.753346	0.999784
JAK1	-0.0266799	0.081824	30	-0.326065	0.746639	0.999784
BCL10	-0.00369795	0.0535248	30	-0.0690887	0.945377	0.999784
UBE2T	0.0185807	0.0688687	30	0.269799	0.789162	0.999784
FCGR3A	0.0136526	0.163844	30	0.0833269	0.934145	0.999784
FCGR3B	-0.0925526	0.112054	30	-0.825965	0.415345	0.999784
NUAK2	0.0852294	0.0758735	30	1.12331	0.270215	0.999784
KLHDC8A	0.0336099	0.087041	30	0.386139	0.702119	0.999784
NCSTN	0.0405572	0.0581687	30	0.697234	0.491025	0.999784
CD55	-0.0689307	0.0964073	30	-0.714995	0.48014	0.999784
CR2	0.0550466	0.107316	30	0.51294	0.61175	0.999784
CR1	-0.00374874	0.147699	30	-0.025381	0.979919	0.999784
AGO1	-0.00406325	0.069581	30	-0.058396	0.95382	0.999784
AGO3	-0.000821626	0.0645789	30	-0.0127228	0.989933	0.999784
ARF1	0.018759	0.0639525	30	0.293326	0.771292	0.999784
PBX1	-0.14816	0.0930284	30	-1.59263	0.121727	0.999784
WDTC1	0.0357222	0.0721256	30	0.495278	0.624012	0.999784
WASF2	0.0145969	0.0479482	30	0.30443	0.762902	0.999784
NOTCH2NLB	-0.0663757	0.0753914	30	-0.880416	0.385633	0.999784
FCRLB	0.116078	0.0686711	30	1.69034	0.101329	0.999784
NOTCH2NLR	0.0202093	0.0854939	30	0.236383	0.814742	0.999784
NOTCH2NLA	-0.0872746	0.0899194	30	-0.970588	0.339514	0.999784
CLEC20A	-0.134841	0.108319	30	-1.24485	0.222823	0.999784
TTC34	0.084616	0.0973331	30	0.869345	0.391561	0.999784
NBPF14	-0.0427982	0.0639343	30	-0.669408	0.508355	0.999784
TAF5L	-0.0270352	0.0528141	30	-0.511894	0.612473	0.999784
TNFRSF4	0.128553	0.0729724	30	1.76166	0.088316	0.999784
NFIA	-0.0769192	0.0749841	30	-1.02581	0.313183	0.999784
CREG1	-0.0971559	0.0644708	30	-1.50697	0.142276	0.999784
CD247	0.103246	0.0866762	30	1.19117	0.242925	0.999784
CEPT1	0.136915	0.0827744	30	1.65407	0.108541	0.999784
UBIAD1	-0.0784174	0.0791458	30	-0.990797	0.329709	0.999784
ZNF687	0.0455186	0.0677483	30	0.671879	0.506803	0.999784
PI4KB	0.0358992	0.0357276	30	1.0048	0.323028	0.999784
RFX5	-0.0135517	0.0729176	30	-0.18585	0.853814	0.999784
SELENBP1	-0.181011	0.175583	30	-1.03092	0.310821	0.999784
PSMB4	-0.0813898	0.0682148	30	-1.19314	0.242165	0.999784
CGN	0.165266	0.0894567	30	1.84744	0.074567	0.999784
TUFT1	-0.0332233	0.0688116	30	-0.482815	0.632732	0.999784
RPS6KA1	0.0106873	0.09695	30	0.110236	0.912957	0.999784
TARDBP	0.0198399	0.0433907	30	0.45724	0.650793	0.999784
NSRP1P1	0.00204339	0.0847613	30	0.0241076	0.980926	0.999784
NEXN	-0.156541	0.108773	30	-1.43915	0.160461	0.999784
DNAJB4	-0.0769773	0.0717028	30	-1.07356	0.291579	0.999784
FUBP1	-0.0201697	0.0693593	30	-0.2908	0.773205	0.999784
INTS3	0.0126702	0.0692364	30	0.182998	0.85603	0.999784
SLC27A3	0.104831	0.0705412	30	1.4861	0.147688	0.999784
GATAD2B	0.0581006	0.0603237	30	0.963147	0.343174	0.999784
KCND3	0.0731353	0.0791189	30	0.924372	0.362668	0.999784
GNB1	-0.00151442	0.0552617	30	-0.0274044	0.978319	0.999784
GSTM4	-0.0455116	0.0695785	30	-0.654104	0.518028	0.999784
GSTM1	-0.116823	0.231305	30	-0.50506	0.617207	0.999784
GSTM3	-0.0869081	0.112545	30	-0.772205	0.446034	0.999784
MTND1P23	-0.153587	0.149146	30	-1.02978	0.311345	0.999784
MTND2P28	-0.11821	0.0730566	30	-1.61806	0.116117	0.999784
MTCO1P12	-0.14358	0.0941633	30	-1.5248	0.137783	0.999784
MTCO2P12	0.0835553	0.0612245	30	1.36474	0.182485	0.999784
MTATP6P1	-0.0773166	0.0640131	30	-1.20783	0.23655	0.999784
MTCO3P12	0.0480757	0.0766813	30	0.626954	0.535432	0.999784
USP24	0.0148988	0.0760386	30	0.195937	0.845981	0.999784
ODF2L	0.0484231	0.0691191	30	0.700574	0.488967	0.999784
CD1D	-0.0297213	0.0828321	30	-0.358814	0.722247	0.999784
ENO1	0.0161884	0.0581558	30	0.278362	0.782644	0.999784
CA6	0.10565	0.127292	30	0.829986	0.413103	0.999784
RERE	0.0493274	0.0823837	30	0.598752	0.553833	0.999784
RIT1	-0.0932824	0.063746	30	-1.46335	0.153772	0.999784
HNRNPU	-0.0620009	0.0317426	30	-1.95324	0.0601738	0.999784
SPEN	0.0169361	0.104571	30	0.161958	0.872425	0.999784
PRKCZ-AS1	0.0436306	0.0790968	30	0.551611	0.585301	0.999784
FAAP20	0.020925	0.0719042	30	0.291012	0.773045	0.999784
SKI	0.0699949	0.0651479	30	1.0744	0.291209	0.999784
WDR26	-0.0229539	0.0640683	30	-0.358272	0.722649	0.999784
KDM5B	-0.0413553	0.069189	30	-0.597714	0.554516	0.999784
PPP1R12B	0.00878164	0.113915	30	0.0770895	0.939064	0.999784
FAM20B	-0.070473	0.0611212	30	-1.15301	0.258013	0.999784
TOR3A	0.0368819	0.0322518	30	1.14356	0.261849	0.999784
ABL2	-0.0284253	0.0517429	30	-0.549357	0.586827	0.999784
TOR1AIP2	-0.00117877	0.0587483	30	-0.0200648	0.984125	0.999784
QSOX1	0.0218267	0.08988	30	0.242843	0.80978	0.999784
SH3GLB1	-0.105915	0.0767589	30	-1.37984	0.177833	0.999784
TPM3	0.0060873	0.0548686	30	0.110943	0.9124	0.999784
CLIC4	-0.0532827	0.0625014	30	-0.852504	0.40069	0.999784
SRRM1	0.0120021	0.0556018	30	0.215859	0.830559	0.999784
ATP2B4	0.0620588	0.0869992	30	0.713326	0.481157	0.999784
CAPZB	-0.0275159	0.0640805	30	-0.429395	0.670704	0.999784
MICOS10	-0.0649955	0.0743359	30	-0.874348	0.388875	0.999784
NBL1	-0.0309958	0.0969408	30	-0.31974	0.751382	0.999784
HTR6	0.00808497	0.0780058	30	0.103646	0.91814	0.999784
RUNX3	0.142894	0.0665874	30	2.14596	0.0400868	0.999784
CDC42	0.0342642	0.0585894	30	0.584819	0.563042	0.999784
FMO5	-0.0040822	0.0645099	30	-0.0632802	0.949963	0.999784
CCT8P1	0.0403415	0.0618707	29.9996	0.65203	0.519347	0.999784
SLC5A9	0.175758	0.101215	30	1.73648	0.0927399	0.999784
SPATA6	0.0645802	0.0512099	30	1.26109	0.216997	0.999784
EPS15	-0.0049362	0.0523721	30	-0.0942524	0.925535	0.999784
PHC2	0.0264128	0.160679	30	0.164382	0.870533	0.999784
EPB41	-0.0177358	0.0499668	30	-0.354952	0.725109	0.999784
BTG2	0.0922771	0.0432332	30	2.1344	0.0410979	0.999784
CHD5	0.0672541	0.0925558	30	0.726633	0.473083	0.999784
RPL22	-0.122057	0.0868926	30	-1.40468	0.170385	0.999784
RNF207	-0.0044537	0.078286	30	-0.0568901	0.95501	0.999784
ICMT	0.0281613	0.0560939	30	0.502038	0.619306	0.999784
GPR153	0.0543249	0.0818004	30	0.664116	0.511689	0.999784
PUSL1	0.0309913	0.0778202	30	0.398242	0.693272	0.999784
PDE4DIP	-0.00951678	0.0620766	30	-0.153307	0.879183	0.999784
CENPF	-0.0288552	0.120533	30	-0.239398	0.812425	0.999784
ENTREP3	0.014723	0.0481441	30	0.30581	0.761861	0.999784
UBXN10	-0.172606	0.0931718	30	-1.85255	0.0738083	0.999784
SSBP3	-0.0450715	0.0677911	30	-0.66486	0.511219	0.999784
NUP210L	-0.151633	0.104736	30.0005	-1.44776	0.158056	0.999784
EVI5	-0.0218462	0.0733134	30	-0.297983	0.76777	0.999784
GUK1	-0.185155	0.160999	30	-1.15004	0.259213	0.999784
IFFO2	0.0670919	0.0667355	30	1.00534	0.322773	0.999784
NTRK1	-0.067361	0.10241	30	-0.657756	0.515711	0.999784
ACOT7	-0.00460429	0.0742705	30	-0.0619935	0.950979	0.999784
ESPN	-0.0331664	0.17293	30	-0.19179	0.849199	0.999784
CACNA1E	-0.0521958	0.109282	30	-0.477625	0.636379	0.999784
SPATA1	0.110149	0.0898281	30	1.22622	0.229656	0.999784
UBAP2L	0.0172907	0.0747245	30	0.231392	0.818581	0.999784
AHCYL1	-0.00894886	0.0326531	30	-0.274058	0.785918	0.999784
STRIP1	-0.0106056	0.0456419	30	-0.232366	0.817831	0.999784
PRKACB	-0.006446	0.119081	30	-0.0541312	0.957189	0.999784
ST6GALNAC3	0.0715172	0.0765568	30	0.934171	0.357674	0.999784
NTPCR	0.0106567	0.0498018	30	0.213982	0.832009	0.999784
PCNX2	0.0145808	0.055583	30	0.262324	0.794864	0.999784
MAP3K21	-0.0484123	0.0773963	30	-0.625512	0.536365	0.999784
ADORA1	0.0703974	0.0604314	30	1.16491	0.253233	0.999784
NBPF19	-0.0712847	0.0635949	30	-1.12092	0.271216	0.999784
AZIN2	0.142126	0.0742311	30	1.91464	0.0651181	0.999784
GBP6	-0.0140465	0.0819561	30	-0.17139	0.865068	0.999784
KCNAB2	0.0884302	0.0527634	30	1.67598	0.104136	0.999784
POGZ	0.107697	0.0527182	30	2.04288	0.0499359	0.999784
FNBP1L	-0.00670197	0.0774461	30	-0.0865372	0.931614	0.999784
JUN	0.0673537	0.0757222	30	0.889483	0.380821	0.999784
CAMTA1	0.0270595	0.0531478	30	0.509136	0.614381	0.999784
ATAD3B	0.138272	0.0690828	30	2.00153	0.0544508	0.999784
TMEM240	-0.0332792	0.0836642	30	-0.397772	0.693615	0.999784
PTGER3	-0.130277	0.0829123	30	-1.57126	0.12661	0.999784
CLCN6	-0.0394289	0.0614418	30	-0.641727	0.525924	0.999784
KIAA2013	-0.0124325	0.0690741	30	-0.179987	0.858373	0.999784
AIRIM	0.025739	0.0659517	30	0.390271	0.699094	0.999784
CDCA8	0.0860749	0.0680781	30	1.26435	0.215838	0.999784
MANEAL	-0.00423346	0.0760622	30	-0.0556579	0.955983	0.999784
C1orf122	-0.180126	0.0830664	30	-2.16846	0.0381825	0.999784
MTF1	-0.0126867	0.0679004	30	-0.186843	0.853042	0.999784
INPP5B	-0.0337504	0.0444388	30	-0.75948	0.453492	0.999784
DMAP1	0.0406095	0.0418272	30	0.970887	0.339368	0.999784
ERI3	0.10744	0.0610586	30	1.75963	0.0886667	0.999784
RNF220	0.0423292	0.0419073	30	1.01007	0.320541	0.999784
ECHDC2	0.101489	0.0787154	30	1.28931	0.207142	0.999784
SCP2	-0.0232079	0.0465248	30	-0.49883	0.621538	0.999784
PODN	0.0810522	0.0807478	30	1.00377	0.323518	0.999784
SLC1A7	-0.152473	0.0875883	30	-1.74079	0.0919693	0.999784
TM2D1	-0.0186311	0.0614782	30	-0.303053	0.763941	0.999784
AMY2B	-0.0103052	0.0653368	30	-0.157725	0.875731	0.999784
TRIM33	-0.0245859	0.0628383	30	-0.391256	0.698373	0.999784
BCAS2	-0.101015	0.0684381	30	-1.476	0.150363	0.999784
DENND2C	-0.00377002	0.0658672	30	-0.0572367	0.954736	0.999784
HDGF	-0.0915427	0.103668	30	-0.883037	0.384238	0.999784
CHTOP	0.021035	0.0295984	30	0.710681	0.482771	0.999784
SUCO	0.0331793	0.0678526	30	0.488991	0.628404	0.999784
CACYBP	-0.0606869	0.0590634	30	-1.02749	0.312404	0.999784
MRPS14	-0.0850226	0.0470955	30	-1.80532	0.0810694	0.999784
KIAA0040	-0.0794903	0.0530874	30	-1.49735	0.144751	0.999784
LMOD1	0.00259271	0.0999004	30	0.0259529	0.979467	0.999784
TIMM17A	0.0572246	0.0535131	30	1.06936	0.293438	0.999784
RNPEP	-0.0444274	0.0599538	30	-0.741027	0.464438	0.999784
NENF	-0.00931833	0.080631	30	-0.115568	0.908765	0.999784
ATF3	-0.0425665	0.104344	30	-0.407946	0.68621	0.999784
BATF3	-0.0448387	0.101691	30	-0.44093	0.662425	0.999784
FBXO28	-0.0182208	0.0477587	30	-0.381518	0.705508	0.999784
DEGS1	-0.0426316	0.0639807	30	-0.66632	0.510299	0.999784
CNIH3	-0.131665	0.088718	30	-1.48408	0.148218	0.999784
TSNAX-DT	-0.101106	0.0711864	30	-1.4203	0.16583	0.999784
TSNAX	0.073169	0.075049	30	0.974949	0.337382	0.999784
DISC1	0.0121474	0.0623113	30	0.194947	0.846749	0.999784
GPR161	-0.0237839	0.0645032	30	-0.368725	0.714922	0.999784
TIPRL	-0.063632	0.0460857	30	-1.38073	0.177563	0.999784
PLXNA2	0.00854722	0.0870465	30	0.0981915	0.922433	0.999784
USP33	0.00924007	0.0608773	30	0.151782	0.880375	0.999784
MIGA1	-0.0699728	0.0748442	30	-0.934913	0.357298	0.999784
GNAI3	-0.0433311	0.0507299	30	-0.854152	0.39979	0.999784
GPATCH4	-0.396153	0.215004	30	-1.84254	0.0752988	0.999784
CSF3R	0.0742407	0.107053	30	0.693498	0.493332	0.999784
MYCL	0.0432343	0.065492	30	0.660146	0.514197	0.999784
HNRNPR	-0.033544	0.0468512	30	-0.715969	0.479547	0.999784
ZNF436	0.00745299	0.0607528	30	0.122677	0.903181	0.999784
TCEA3	-0.00911987	0.107561	30	-0.0847878	0.932993	0.999784
ASAP3	-0.00381182	0.073195	30	-0.0520777	0.958812	0.999784
GGPS1	-0.148955	0.0674149	30	-2.20952	0.0349139	0.999784
B3GALNT2	-0.00594745	0.0761693	30	-0.078082	0.938281	0.999784
DNAJC8	-0.0722129	0.0600313	30	-1.20292	0.238415	0.999784
ATP5IF1	0.0596569	0.0517129	30	1.15362	0.257765	0.999784
SESN2	0.0650156	0.0650992	30	0.998716	0.32592	0.999784
MED18	0.0180845	0.0687475	30	0.263057	0.794305	0.999784
SLC25A24	0.00945993	0.0881026	30	0.107374	0.915207	0.999784
NBPF26	-0.0309377	0.100011	30	-0.309343	0.759199	0.999784
NBPF1	0.00140571	0.0695112	30	0.0202228	0.984	0.999784
LOC100129534	0.140342	0.0598102	30	2.34646	0.0257511	0.999784
MINDY1	0.0361011	0.0796515	30	0.453238	0.653639	0.999784
F11R	0.062855	0.105216	30	0.597388	0.554731	0.999784
YIPF1	-0.0953791	0.0821645	30	-1.16083	0.254864	0.999784
IFT25	-0.0306634	0.0598132	30	-0.512653	0.611948	0.999784
LRRC42	-0.0164068	0.0546576	30	-0.300173	0.766115	0.999784
TMEM59	-0.072913	0.0675556	30	-1.0793	0.289054	0.999784
LAPTM5	-0.106426	0.0806726	30	-1.31924	0.197071	0.999784
SDC3	-0.00873508	0.118065	30	-0.0739853	0.941513	0.999784
PUM1	0.0423467	0.072995	30	0.580131	0.566159	0.999784
SNRNP40	0.0257892	0.0607613	30	0.424434	0.674278	0.999784
ZCCHC17	-0.0844719	0.0734556	30	-1.14997	0.25924	0.999784
SERINC2	0.077515	0.128285	30	0.604241	0.550226	0.999784
TP73	0.100475	0.0865045	30	1.1615	0.254597	0.999784
MAN1C1	0.0280765	0.0708265	30	0.396413	0.694606	0.999784
PDIK1L	-0.0166384	0.0714858	30	-0.232752	0.817535	0.999784
ZNF593	-0.268452	0.140914	30	-1.90507	0.0663964	0.999784
CNKSR1	-0.0166675	0.0708638	30	-0.235205	0.815648	0.999784
KIFAP3	-0.0611772	0.0564892	30	-1.08299	0.287441	0.999784
RC3H1	0.00153804	0.102009	30	0.0150775	0.98807	0.999784
CEP350	-0.0025546	0.0996584	30	-0.0256336	0.979719	0.999784
ADAR	0.00499576	0.0843631	30	0.0592174	0.953172	0.999784
AP4B1	0.110052	0.0542773	30	2.02758	0.0515665	0.999784
CDC73	-0.0455384	0.0509453	30	-0.893869	0.378507	0.999784
SOX13	0.180735	0.0716788	30	2.52145	0.0172326	0.999784
ETNK2	0.00699941	0.0691162	30	0.10127	0.92001	0.999784
PLEKHA6	-0.00748991	0.0780553	30	-0.0959565	0.924193	0.999784
LUZP1	-0.0345824	0.0749898	30	-0.461162	0.648009	0.999784
LYPLA2	0.0835591	0.0682078	30	1.22507	0.230082	0.999784
CEP170	-0.0918768	0.110024	30	-0.835062	0.410284	0.999784
ARID1A	0.0855852	0.0749729	30	1.14155	0.262672	0.999784
LMNA	0.108258	0.105225	30	1.02882	0.311789	0.999784
MUTYH	0.109013	0.0703017	30	1.55064	0.131475	0.999784
TOR1AIP1	-0.00379829	0.0511207	30	-0.0743003	0.941265	0.999784
DEPDC1	0.133099	0.122485	30	1.08665	0.285844	0.999784
TNR	0.102808	0.0838385	30	1.22626	0.229639	0.999784
SDHC	-0.0956336	0.051891	30	-1.84297	0.0752344	0.999784
ACKR1	-0.0297098	0.108567	30	-0.273654	0.786226	0.999784
SCAMP3	0.0614462	0.0635433	30	0.966996	0.341277	0.999784
TLR5	-0.15505	0.117127	30	-1.32377	0.195577	0.999784
MTOR	0.0636305	0.0952317	30	0.668165	0.509137	0.999784
PMVK	-0.0109568	0.0750995	30	-0.145897	0.884978	0.999784
TNFSF4	-0.0643728	0.0728478	30	-0.883662	0.383906	0.999784
PRDX6	-0.100156	0.109622	30	-0.913644	0.368189	0.999784
SNORA59B	-0.0553305	0.0766158	30	-0.722181	0.475775	0.999784
DHRS3	0.109202	0.0676762	30	1.6136	0.117085	0.999784
TIE1	0.0409981	0.0830537	30	0.493634	0.625159	0.999784
YY1AP1	-0.0578908	0.0676305	30	-0.855987	0.398791	0.999784
GSTM2	0.130206	0.0959238	30	1.35739	0.184782	0.999784
RNF2	-0.0908318	0.0498333	30	-1.82271	0.0783279	0.999784
TRMT1L	-0.0648556	0.0481167	30	-1.34788	0.187787	0.999784
KTI12	-0.0303647	0.0613278	30	-0.495121	0.624122	0.999784
RBBP5	-0.0376523	0.0466713	30	-0.806755	0.426157	0.999784
NUCKS1	-0.074716	0.0533888	30	-1.39947	0.171928	0.999784
RAB29	0.0240334	0.0428487	30	0.560891	0.579038	0.999784
SLC41A1	0.0814737	0.0791788	30	1.02898	0.311712	0.999784
PM20D1	-0.0653155	0.0677719	30	-0.963755	0.342874	0.999784
CROCCP3	0.140416	0.0833831	30	1.68399	0.102563	0.999784
CROCCP2	0.112565	0.0614999	30	1.83033	0.0771522	0.999784
DSTYK	0.0469491	0.0524586	30	0.894974	0.377926	0.999784
TMCC2	-0.0604536	0.140028	30	-0.431725	0.669028	0.999784
MFSD4A	0.111091	0.0693209	30	1.60256	0.119509	0.999784
ELK4	0.016109	0.0877936	30	0.183487	0.85565	0.999784
SLC45A3	-0.0151561	0.128971	30	-0.117516	0.907234	0.999784
SDHB	-0.0057851	0.0579781	30	-0.0997808	0.921182	0.999784
NECAP2	0.000102634	0.0511512	30	0.00200649	0.998412	0.999784
PIGM	-0.0355862	0.0539874	30	-0.659157	0.514823	0.999784
IGSF8	0.13834	0.0845949	30	1.63532	0.112432	0.999784
ATP1A4	0.0574843	0.0783042	30	0.734115	0.468578	0.999784
PEA15	0.0104022	0.0907256	30	0.114656	0.909482	0.999784
SLC22A15	0.0296006	0.090322	30	0.327724	0.745397	0.999784
NLRP3	0.0423556	0.0918108	30	0.461336	0.647885	0.999784
ARHGEF11	0.026983	0.0918086	30	0.293905	0.770855	0.999784
ALG14	0.0109253	0.0756141	30	0.144487	0.886082	0.999784
SLC16A1	0.0341845	0.0578361	30	0.591058	0.558909	0.999784
LRIG2	0.0761848	0.0706931	30	1.07768	0.289765	0.999784
DUSP10	0.118355	0.0588349	30	2.01165	0.0533142	0.999784
RHEX	0.0406232	0.0906735	30	0.448016	0.657361	0.999784
CD53	-0.0140388	0.0611938	30	-0.229415	0.820103	0.999784
WARS2-AS1	0.0102999	0.0612425	30	0.168182	0.867569	0.999784
CLK2	0.0331415	0.0457521	30	0.724372	0.474449	0.999784
SMYD2	0.0270401	0.0806046	30	0.335466	0.739608	0.999784
RAB4A	-0.0566084	0.0444222	30	-1.27433	0.212331	0.999784
RWDD3	-0.0605437	0.0640488	30	-0.945275	0.35207	0.999784
DPYD	-0.0280317	0.0660176	30	-0.42461	0.674151	0.999784
SFT2D2	0.0679666	0.0455607	30	1.49178	0.146198	0.999784
EDEM3	0.0523546	0.116435	30	0.449647	0.656197	0.999784
ALDH4A1	0.125784	0.0806037	30	1.56052	0.129125	0.999784
L1TD1	-0.0508423	0.070256	30	-0.723672	0.474873	0.999784
MAD2L2	0.158858	0.0622884	30	2.55036	0.0161055	0.999784
ITGB3BP	-0.0862615	0.0729711	30	-1.18213	0.246439	0.999784
EFCAB7	-0.0297851	0.0579879	30	-0.513644	0.611264	0.999784
PGM1	-0.108427	0.0729074	30	-1.48719	0.147401	0.999784
CDC14A	0.015056	0.0887642	30	0.169618	0.866449	0.999784
PFKFB2	0.0306298	0.162449	30	0.18855	0.851715	0.999784
YOD1	-0.0269146	0.109105	30	-0.246685	0.806832	0.999784
C4BPB	0.13871	0.0867289	30	1.59935	0.120222	0.999784
C4BPA	0.0189088	0.218003	30	0.0867363	0.931457	0.999784
ADAMTSL4-AS2	-0.0459016	0.103065	30	-0.445365	0.659253	0.999784
RPRD2	0.0200059	0.0869455	30	0.230097	0.819578	0.999784
ACBD6	-0.042302	0.0517306	30	-0.817736	0.419956	0.999784
RAB4A-AS1	0.0344076	0.0784379	30	0.43866	0.664051	0.999784
BTBD19	0.0863189	0.0661447	30	1.305	0.201814	0.999784
ASH1L-AS1	0.109749	0.0776218	29.9999	1.4139	0.167686	0.999784
AGRN	0.105161	0.0687313	30	1.53003	0.136486	0.999784
SLAMF1	0.0519631	0.0831246	30	0.625124	0.536616	0.999784
CD48	0.000771179	0.0680863	30	0.0113265	0.991038	0.999784
SLAMF7	0.0169733	0.0860835	30	0.197173	0.845022	0.999784
LY9	-0.0176866	0.104216	29.9999	-0.169712	0.866376	0.999784
CD244	0.0416412	0.109998	30	0.378562	0.707679	0.999784
ITLN1	-0.0751196	0.143116	30	-0.524886	0.60352	0.999784
MGST3	-0.0977025	0.0744074	30	-1.31307	0.199113	0.999784
TMCO1	-0.0929372	0.0788611	30	-1.17849	0.247863	0.999784
UCK2	-0.0581545	0.0706573	30	-0.82305	0.416974	0.999784
CASP9	0.0463092	0.0572588	30	0.80877	0.425015	0.999784
DNAJC16	0.133484	0.0876502	30	1.52292	0.138251	0.999784
AGMAT	0.0292959	0.0905348	30	0.323587	0.748496	0.999784
DDI2	0.00650208	0.0638665	30	0.101807	0.919587	0.999784
PLEKHM2	0.064727	0.0527851	30	1.22624	0.229648	0.999784
PTPRC	-0.0179501	0.066104	30	-0.271544	0.787833	0.999784
ISG20L2	-0.0207684	0.0483839	30	-0.429242	0.670814	0.999784
HDAC1	0.0217763	0.0313633	30	0.694323	0.492822	0.999784
KLHL20	-0.029438	0.0504357	30	-0.583674	0.563803	0.999784
LDLRAP1	-0.00756579	0.0875662	30	-0.0864008	0.931722	0.999784
HMGN2	0.014412	0.0540824	30	0.266482	0.791691	0.999784
IRF2BP2	-0.0192033	0.0549072	30	-0.34974	0.728977	0.999784
EPHA2	0.169913	0.0751191	30	2.26191	0.0311086	0.999784
ARHGEF19	0.0277562	0.0506389	30	0.54812	0.587665	0.999784
CPLANE2	0.177677	0.091792	30	1.93565	0.0623849	0.999784
FBXO42	0.0154516	0.0431627	30	0.357985	0.722861	0.999784
SZRD1	-0.0161906	0.0505366	30	-0.320374	0.750905	0.999784
NIPAL3	0.0276186	0.0757644	30	0.364533	0.718017	0.999784
FCRL1	0.0986794	0.117706	30	0.838354	0.408462	0.999784
ATP1A1-AS1	0.0579487	0.0768118	30	0.754424	0.456476	0.999784
LINC01762	-0.030977	0.0842694	30	-0.367595	0.715756	0.999784
CD58	-0.0618797	0.0899345	30	-0.688053	0.496706	0.999784
SWT1	-0.085652	0.0594775	30	-1.44008	0.160201	0.999784
IVNS1ABP	-0.0224182	0.0730993	30	-0.306681	0.761204	0.999784
BEST4	0.0815227	0.051048	30	1.59698	0.120751	0.999784
SH2D2A	0.163249	0.0813497	30	2.00676	0.0538612	0.999784
UBE2Q1	-0.0271656	0.0328505	30	-0.826948	0.414796	0.999784
KIAA0319L	-0.0188267	0.0778848	30	-0.241725	0.810638	0.999784
UQCRH	-0.0404431	0.0918164	30	-0.440478	0.662749	0.999784
NSUN4	0.0452385	0.0667954	30	0.677269	0.503425	0.999784
FAAH	0.11559	0.0907663	30	1.27349	0.212625	0.999784
LAX1	0.0228281	0.0851955	30	0.267949	0.790572	0.999784
CIMAP2	0.042945	0.0962165	30	0.446337	0.658559	0.999784
DHCR24	0.0394541	0.093628	30	0.421392	0.676473	0.999784
COA6-AS1	-0.0841601	0.0828388	29.9999	-1.01595	0.317777	0.999784
HIPK1-AS1	-0.00882626	0.0540177	30	-0.163396	0.871303	0.999784
GFOD3P	0.100992	0.0633773	30	1.5935	0.121532	0.999784
ZNF436-AS1	0.0655729	0.071427	30	0.918041	0.36592	0.999784
LINC02574	-0.129814	0.0936629	30	-1.38597	0.175973	0.999784
LINC02772	-0.0900124	0.116611	30	-0.771902	0.44621	0.999784
PPIEL	0.172231	0.148825	30	1.15727	0.256293	0.999784
ITPKB-IT1	0.0746355	0.0639872	30	1.16641	0.252636	0.999784
INKA2-AS1	-0.0465154	0.0838707	30	-0.554608	0.583274	0.999784
LINC01359	0.0354211	0.0927002	30	0.382104	0.705078	0.999784
LRRC8C-DT	0.072901	0.0903855	30	0.806556	0.42627	0.999784
CDC20-DT	0.106722	0.0680726	30	1.56776	0.127425	0.999784
LITATS1	-0.0792017	0.0601076	30	-1.31766	0.197591	0.999784
SPEN-AS1	-0.0308811	0.080704	30	-0.382647	0.70468	0.999784
LINC02884	0.0997193	0.0638022	30	1.56294	0.128554	0.999784
LINC01750	-0.0626516	0.0501138	30	-1.25019	0.220896	0.999784
RBM15-AS1	-0.0350887	0.0638719	30	-0.54936	0.586825	0.999784
SLC2A1-DT	0.107736	0.0692346	30	1.55611	0.13017	0.999784
DCAF8-DT	0.0140444	0.0874819	30	0.160541	0.873531	0.999784
ARHGEF2-AS2	0.115632	0.0573668	30	2.01567	0.0528688	0.999784
LINC02798	0.017223	0.0735835	30	0.234061	0.816528	0.999784
CRYZL2P	0.0254142	0.0758166	30	0.335207	0.739802	0.999784
LINC00862	-0.034456	0.0888994	30	-0.387584	0.70106	0.999784
PDE4DIPP6	0.219124	0.109611	30	1.99911	0.0547258	0.999784
LINC02805	0.0631166	0.0855119	30	0.738103	0.466187	0.999784
MTMR9LP	-0.0104929	0.0845921	30	-0.124041	0.90211	0.999784
SLC16A1-AS1	-0.0205957	0.0905758	30	-0.227386	0.821666	0.999784
LINC02608	0.0646067	0.0744641	30	0.867623	0.392488	0.999784
EFHD2-AS1	0.0542015	0.0870807	30	0.622428	0.538363	0.999784
HSD11B1-AS1	-0.102521	0.0613583	30	-1.67086	0.105151	0.999784
SNHG12	0.0679312	0.0549878	30	1.23539	0.226274	0.999784
LOC107985216	0.0296432	0.116852	30	0.253683	0.801471	0.999784
PRDX6-AS1	-0.0732119	0.083146	30	-0.880522	0.385576	0.999784
BTG2-DT	0.103436	0.0888064	30	1.16473	0.253306	0.999784
LINC01353	0.117937	0.0737598	30	1.59893	0.120317	0.999784
MRPL20-AS1	-0.0498247	0.0534106	30	-0.932862	0.358339	0.999784
RCAN3AS	0.120802	0.0984139	30	1.22749	0.229183	0.999784
GBP1P1	-0.0629532	0.0674684	30	-0.933076	0.35823	0.999784
LINC01781	-0.178302	0.0727885	30	-2.4496	0.0203565	0.999784
IL6R-AS1	0.105115	0.0618119	30	1.70057	0.0993701	0.999784
LOC105376805	-0.0765174	0.102665	30	-0.745315	0.461881	0.999784
GBA1LP	0.00778588	0.0718171	30	0.108413	0.91439	0.999784
EMBP1	-0.0299806	0.0867012	30.0239	-0.345792	0.73191	0.999784
RABGAP1L-DT	0.0598162	0.0711532	30	0.840668	0.407185	0.999784
LRP8-DT	0.00395648	0.093549	30	0.0422931	0.966545	0.999784
MIR9-1HG	-0.0210279	0.0812828	30	-0.258701	0.797633	0.999784
MDS2	-0.106076	0.0941604	30	-1.12654	0.268866	0.999784
POU2F1-DT	0.0484517	0.0779362	30	0.621684	0.538846	0.999784
LOC100288175	0.113658	0.0788351	30	1.44171	0.159742	0.999784
EXOSC10-AS1	-0.0321351	0.062831	30	-0.511453	0.612778	0.999784
JTB-DT	-0.0586462	0.059364	30	-0.987908	0.331099	0.999784
TFAP2E-AS1	0.0113572	0.0668962	30	0.169773	0.866329	0.999784
LINC02803	0.0733376	0.0678395	30	1.08105	0.288291	0.999784
LYPLAL1-DT	-0.0794823	0.0739316	30	-1.07508	0.29091	0.999784
LINC02811	0.00107369	0.0976379	30	0.0109967	0.991299	0.999784
LOC130932201	0.0315087	0.0696818	30	0.452179	0.654393	0.999784
ZNF496-DT	-0.0171606	0.0865857	30	-0.198192	0.844232	0.999784
LOC105373289	-0.100211	0.0615944	30	-1.62696	0.114206	0.999784
ZNF687-AS1	-0.0831581	0.0866967	30	-0.959184	0.345133	0.999784
LINC00853	-0.0869769	0.0772736	30	-1.12557	0.269271	0.999784
LINC00467	0.00339956	0.0639935	30	0.0531236	0.957986	0.999784
VAV3-AS1	-0.0251334	0.0793875	30	-0.316591	0.753746	0.999784
LINC01765	-0.00415509	0.0867365	30	-0.0479048	0.96211	0.999784
ANKRD13C-DT	-0.0186682	0.0654879	30	-0.285063	0.777555	0.999784
CLCA4-AS1	-0.0418074	0.0825582	30	-0.506399	0.616278	0.999784
FLVCR1-DT	-0.0808119	0.0871674	30	-0.927089	0.361279	0.999784
LINC02257	0.0470832	0.0727119	30	0.647531	0.522213	0.999784
GAS5	-0.0229662	0.0548421	30	-0.41877	0.678368	0.999784
LOC100996583	0.0753549	0.0729964	30	1.03231	0.310178	0.999784
MATN1-AS1	0.0802705	0.0788572	30	1.01792	0.316854	0.999784
ELOA-AS1	-0.0390648	0.0465563	30	-0.839087	0.408057	0.999784
CHRM3-AS2	0.0107032	0.0906221	30	0.118108	0.906769	0.999784
GNRHR2	0.0302707	0.0777193	30	0.389487	0.699667	0.999784
LOC107984948	-0.168377	0.141339	30	-1.1913	0.242877	0.999784
LAMTOR5-AS1	0.0971326	0.0744114	30	1.30534	0.201698	0.999784
LIX1L-AS1	0.0907639	0.0774536	30	1.17185	0.250481	0.999784
LOC107985211	0.14254	0.0945351	30	1.5078	0.142066	0.999784
LOC101926907	0.0806563	0.0792368	30	1.01792	0.316857	0.999784
LINC02777	0.110833	0.0930203	30	1.19149	0.242802	0.999784
LOC101927560	-0.0878954	0.0709414	30	-1.23899	0.224957	0.999784
GTF2B	-0.0527315	0.0882615	30	-0.597446	0.554693	0.999784
GBP3	-0.0252046	0.071466	30	-0.35268	0.726794	0.999784
S100A13	0.0249481	0.0688917	30	0.362135	0.71979	0.999784
ILF2	0.000363708	0.058209	30	0.00624831	0.995056	0.999784
MPZ	-0.0604116	0.0652185	30	-0.926296	0.361685	0.999784
PTPN7	0.0426621	0.0465274	30	0.916925	0.366495	0.999784
SF3A3	-0.010874	0.0359618	30	-0.302376	0.764452	0.999784
FHL3	-0.0752354	0.108143	30	-0.695702	0.49197	0.999784
UTP11	-0.109469	0.0655352	30	-1.67039	0.105245	0.999784
KIF14	-0.145837	0.0926224	30	-1.57454	0.125852	0.999784
DDX59	-0.0738033	0.0437062	30	-1.68862	0.101662	0.999784
CAMSAP2	-0.0446697	0.067344	30	-0.663306	0.5122	0.999784
TRNP1	-0.0418445	0.0758534	30	-0.55165	0.585275	0.999784
VANGL1	0.0220058	0.0696861	30	0.315785	0.754352	0.999784
PLK3	0.0264679	0.055299	30	0.478632	0.635671	0.999784
GLUL	0.0117649	0.0888093	30	0.132474	0.895494	0.999784
RNASEL	0.0583717	0.072455	30	0.805627	0.426798	0.999784
AIM2	-0.187294	0.104468	30	-1.79283	0.0830892	0.999784
DPH5	-0.128862	0.0706149	30	-1.82486	0.0779956	0.999784
DPH5-DT	-0.0159506	0.1132	30	-0.140906	0.888886	0.999784
EXTL2	0.0641268	0.107087	29.9707	0.598832	0.553785	0.999784
SLC30A7	0.0028107	0.0591526	30	0.0475161	0.962417	0.999784
LINC01409	0.124896	0.0872255	30	1.43187	0.162517	0.999784
LOC127239154	-0.0335618	0.101659	30	-0.330141	0.743588	0.999784
LINC01347	0.105278	0.0821072	30	1.2822	0.209592	0.999784
LINC01138	-0.000470268	0.0592166	30	-0.00794149	0.993716	0.999784
CSRP1-AS1	0.0610483	0.0677156	30	0.90154	0.374482	0.999784
NAV1	0.11556	0.076473	30	1.51112	0.14122	0.999784
AKR7A2	0.00276932	0.0674263	30	0.0410719	0.967511	0.999784
SCCPDH	-0.0534618	0.0829993	30	-0.644123	0.52439	0.999784
H2BP1	0.0873134	0.114929	30	0.75972	0.453351	0.999784
FCGR1BP	-0.214407	0.17362	30	-1.23492	0.226444	0.999784
DESI2	-0.0147175	0.0752473	30	-0.195589	0.846251	0.999784
GPR199P	-0.0456237	0.0768135	30	-0.593955	0.556995	0.999784
TMEM35B	-0.00615219	0.0607525	30	-0.101266	0.920013	0.999784
ZMYM6	-0.0221202	0.0525113	30	-0.421247	0.676578	0.999784
ZMYM1	0.01558	0.0713006	30	0.218512	0.82851	0.999784
STMN1	-0.0638746	0.0984181	30	-0.649012	0.521268	0.999784
LINC01145	-0.0121924	0.0699237	30	-0.174367	0.862748	0.999784
LINC01128	0.0459205	0.0651037	30	0.705343	0.486038	0.999784
LINC00869	0.0538762	0.0462441	30	1.16504	0.253184	0.999784
TPO	-0.0249068	0.0781878	30	-0.318551	0.752274	0.999784
TRAPPC12	-0.0705193	0.0488356	30	-1.44401	0.159098	0.999784
ADI1	-0.0850702	0.0427234	30	-1.99118	0.0556356	0.999784
SNTG2	-0.0636022	0.0820484	30	-0.775179	0.444302	0.999784
RNASEH1	0.00139324	0.0556376	30	0.0250413	0.980188	0.999784
LOC124907726	0.0854024	0.0761651	30	1.12128	0.271064	0.999784
RPS7	-0.120766	0.146403	30	-0.824887	0.415947	0.999784
SMC6	-0.0998714	0.069367	30	-1.43975	0.160292	0.999784
HS1BP3-IT1	0.066044	0.0768908	30	0.858933	0.397189	0.999784
RPS25P3	-0.0471305	0.0592673	30	-0.795219	0.432733	0.999784
HADHA	-0.0236545	0.0488155	30	-0.48457	0.6315	0.999784
TTC32	-0.017243	0.0672589	30	-0.256367	0.799417	0.999784
GEN1	-0.0704762	0.0712336	30	-0.989367	0.330397	0.999784
LDAH	-0.067909	0.065078	30	-1.0435	0.305053	0.999784
HS1BP3	0.0256366	0.0760557	30	0.337076	0.738406	0.999784
ATAD2B	0.0046245	0.0872607	30	0.0529964	0.958086	0.999784
SRBD1	-0.0134681	0.0540457	30	-0.249199	0.804905	0.999784
LTBP1	-0.074881	0.0942822	30	-0.794222	0.433304	0.999784
CAPN14	0.0890966	0.0651657	30	1.36723	0.181711	0.999784
GDF7	-0.060364	0.0567358	30	-1.06395	0.295841	0.999784
PRKCE	0.0144757	0.0771759	30	0.187568	0.852478	0.999784
EHD3	0.0502113	0.0795067	30	0.631536	0.532473	0.999784
PAPOLG	0.0368603	0.0797108	30	0.462425	0.647113	0.999784
HADHB	-0.0334772	0.0490657	30	-0.682293	0.500288	0.999784
FEZ2	-0.02558	0.067196	30	-0.380677	0.706125	0.999784
ANXA4	0.0333963	0.0436121	30	0.765758	0.449803	0.999784
WDPCP	0.0169433	0.0547929	30	0.309224	0.759289	0.999784
COX7A2L	-0.0595461	0.0576475	30	-1.03294	0.30989	0.999784
PPP4R3B	-0.0884038	0.0582365	29.9997	-1.51801	0.13948	0.999784
USP34	-0.104645	0.0901506	30	-1.16078	0.254884	0.999784
LBH	0.067158	0.0928736	30	0.723112	0.475212	0.999784
DNAAF10	-0.0994114	0.0750601	30	-1.32442	0.195364	0.999784
TRABD2A	0.014958	0.11452	30	0.130615	0.896952	0.999784
RPLP0P6	-0.0638982	0.0661758	30	-0.965582	0.341973	0.999784
HNRNPLL	-0.0696949	0.0549345	30	-1.26869	0.214308	0.999784
PNO1	0.029956	0.0657199	30	0.455814	0.651806	0.999784
PNPT1	0.0211396	0.0501224	30	0.421759	0.676208	0.999784
GEMIN6	-0.0216905	0.0651726	30	-0.332816	0.741588	0.999784
ASB3	-0.0207617	0.0526921	30	-0.394019	0.696354	0.999784
EPAS1	-0.0143593	0.0947388	30	-0.151567	0.880543	0.999784
ADD2	0.038865	0.0952711	30	0.407941	0.686214	0.999784
KCMF1	-0.0875277	0.0429947	30	-2.03578	0.0506873	0.999784
BCL11A	-0.0188015	0.0538439	30	-0.349186	0.729389	0.999784
TMSB10	-0.0553092	0.113248	30	-0.488391	0.628824	0.999784
MRPL19	-0.0744728	0.0692128	30	-1.076	0.290506	0.999784
PAIP2B	0.0421568	0.0966684	30	0.436097	0.665889	0.999784
TCF7L1	0.140377	0.105281	30	1.33335	0.192453	0.999784
GALNT14	-0.168375	0.105755	30	-1.59212	0.121841	0.999784
CNOT11	-0.00622966	0.0336759	30	-0.184989	0.854483	0.999784
MRPS9	-0.0200348	0.0704222	30	-0.284495	0.777986	0.999784
RPL31	-0.221015	0.215648	30	-1.02488	0.313611	0.999784
TMEM131	-0.00195001	0.0963116	30	-0.0202469	0.98398	0.999784
RNF149	0.0240056	0.114419	30	0.209805	0.835238	0.999784
GCFC2	0.0349779	0.0731212	30	0.478356	0.635865	0.999784
DNAH6	0.00139759	0.117075	30	0.0119376	0.990554	0.999784
LAPTM4A	-0.0448921	0.0794756	30	-0.564853	0.576373	0.999784
KRCC1	-0.0312244	0.0631558	30	-0.494403	0.624623	0.999784
FAM110C	0.137919	0.0623013	30	2.21375	0.0345919	0.999784
OTX1	-0.0205522	0.102873	30	-0.199783	0.842998	0.999784
DUXAP1	-0.0607266	0.0884637	30	-0.686458	0.497696	0.999784
TGFA	0.00757141	0.111287	30	0.0680349	0.946209	0.999784
SRSF7	0.0620225	0.0562627	30	1.10237	0.279065	0.999784
PPP1R21	0.00480741	0.0413692	30	0.116207	0.908263	0.999784
TSGA10	0.0938761	0.0637717	30	1.47206	0.151417	0.999784
MFSD9	-0.0209018	0.0699623	30	-0.298758	0.767185	0.999784
IL1B	0.0325067	0.113262	30	0.287005	0.776082	0.999784
CRIM1	0.0678002	0.0949636	30	0.71396	0.48077	0.999784
SUCLG1	-0.029382	0.0522139	30	-0.562724	0.577804	0.999784
EML4	-0.0543886	0.0726614	30	-0.748521	0.459975	0.999784
SH3RF3	0.0161586	0.102897	30	0.157037	0.876268	0.999784
TMEM182	0.0789753	0.0662585	30	1.19193	0.242634	0.999784
GALM	0.0153429	0.048426	30	0.316833	0.753565	0.999784
DDX18	-0.0296808	0.0525947	30	-0.56433	0.576725	0.999784
RDH14	-0.163406	0.0910849	30	-1.794	0.0828989	0.999784
MAP3K20	-0.163056	0.0845274	30	-1.92904	0.0632341	0.999784
TMEM185B	-0.0298937	0.0599178	30	-0.498911	0.621481	0.999784
SOWAHC	-0.0162789	0.075585	30	-0.215372	0.830935	0.999784
NCK2	0.0152191	0.0609807	30	0.249573	0.804619	0.999784
MGAT4A	0.0575291	0.105775	30	0.543882	0.590542	0.999784
NPAS2	0.107054	0.0910139	30	1.17624	0.248748	0.999784
FHL2	-0.0315893	0.0644509	30	-0.49013	0.627608	0.999784
PTPN4	-0.00897809	0.0859469	30	-0.104461	0.917499	0.999784
IMP4	0.0767402	0.0659131	29.9968	1.16426	0.253493	0.999784
PTPN18	-0.012832	0.0760089	30	-0.168823	0.867069	0.999784
MGAT5	0.0934168	0.0747216	30	1.2502	0.220892	0.999784
HNMT	-0.159868	0.0851309	30	-1.8779	0.070146	0.999784
COPS8	-0.0712371	0.0664195	30	-1.07253	0.292033	0.999784
SEPTIN10	0.0565727	0.101708	30	0.556229	0.58218	0.999784
ADAM23	-0.00401775	0.0909573	30	-0.0441719	0.96506	0.999784
TMEM163	0.0579914	0.0669554	30	0.86612	0.393299	0.999784
HECW2	-0.0149343	0.107393	30	-0.139062	0.89033	0.999784
INHBB	-0.0280015	0.107241	30	-0.261108	0.795793	0.999784
LNPK	-0.0193123	0.0743708	30	-0.259676	0.796888	0.999784
RALB	-0.0638486	0.124208	30	-0.514044	0.610987	0.999784
ARL4C	0.0744011	0.0720318	30	1.03289	0.309909	0.999784
EDAR	0.038171	0.0992013	30	0.384783	0.703112	0.999784
ICOS	-0.0192425	0.104797	30	-0.183616	0.85555	0.999784
BARD1	-0.127	0.0722605	30	-1.75753	0.0890288	0.999784
UBE2E3	-0.0215549	0.0607832	30	-0.354619	0.725356	0.999784
LY75	-0.000251695	0.0781995	30	-0.00321863	0.997453	0.999784
FAM124B	0.00212529	0.0928086	30	0.0228997	0.981882	0.999784
ITPRID2	0.00804657	0.0839262	30	0.0958767	0.924256	0.999784
DNAH7	0.00666922	0.0896697	30	0.0743754	0.941205	0.999784
PIKFYVE	0.0635194	0.105185	30	0.60388	0.550463	0.999784
EPB41L5	0.113961	0.0805855	30	1.41416	0.167608	0.999784
GYPC	-0.238899	0.197632	30	-1.20881	0.236177	0.999784
ANAPC1	-0.0757563	0.0919002	30	-0.824332	0.416257	0.999784
SGPP2	0.081635	0.0742685	30	1.09919	0.280429	0.999784
CRACDL	0.00908626	0.0836286	30	0.10865	0.914203	0.999784
TANC1	0.0120538	0.0945908	30	0.127431	0.89945	0.999784
TBC1D8-AS1	0.0548998	0.0920173	30	0.596625	0.555234	0.999784
FASTKD2	0.0170235	0.0520106	30	0.327309	0.745707	0.999784
TANK	-0.0593557	0.061009	30	-0.972901	0.338382	0.999784
CALCRL	-0.138166	0.0710069	30	-1.94581	0.0610988	0.999784
ANKRD44	0.0313387	0.0868066	30	0.361017	0.720616	0.999784
C2orf88	-0.0530805	0.105414	30	-0.503541	0.618262	0.999784
PSMD14	-0.113	0.0766685	30	-1.47387	0.150932	0.999784
SH3BP4	0.0501903	0.0835963	30	0.600389	0.552756	0.999784
SLC4A10	0.137316	0.106533	30	1.28895	0.207267	0.999784
ITM2C	0.138459	0.0702861	30	1.96993	0.0581387	0.999784
TLK1	-0.0329216	0.0877767	30	-0.375061	0.710254	0.999784
GPR55	-0.0278612	0.11532	30	-0.241599	0.810735	0.999784
SLC39A10	0.044712	0.0813949	30	0.549322	0.586851	0.999784
TFPI	-0.03668	0.079815	30	-0.459563	0.649143	0.999784
BOK	0.121662	0.0876017	30	1.38881	0.175116	0.999784
CCDC115	0.0631855	0.05439	30	1.16171	0.254512	0.999784
SLC25A12	0.0781197	0.0656393	30	1.19014	0.243326	0.999784
OSBPL6	-0.0237892	0.0812116	30	-0.292928	0.771594	0.999784
DTYMK	0.103108	0.0577154	30	1.78649	0.0841305	0.999784
PPP3R1	-0.0672634	0.0648849	30	-1.03666	0.30818	0.999784
RBM43	-0.0304529	0.0694113	30	-0.438732	0.664	0.999784
SP100	-0.10724	0.0538339	30	-1.99205	0.0555351	0.999784
ZRANB3	0.0879397	0.0750989	30	1.17098	0.250822	0.999784
SPATS2L	-0.0488893	0.0779221	30	-0.627412	0.535136	0.999784
PLEKHM3	-0.0258408	0.0780573	30	-0.331049	0.742909	0.999784
IQCA1	0.0305199	0.0919644	30	0.331866	0.742298	0.999784
INPP5D	0.0624196	0.0640143	30	0.975089	0.337314	0.999784
B3GNT2	0.0356282	0.0739686	30	0.481667	0.633538	0.999784
CCDC93	0.0335036	0.0738753	30	0.453516	0.653441	0.999784
MTX2	-0.00176987	0.06702	30	-0.0264081	0.979107	0.999784
WDR75	-0.108803	0.0545492	30	-1.99458	0.0552448	0.999784
FARP2	0.0440151	0.083524	30	0.526976	0.602086	0.999784
STK25	0.080879	0.0463224	30	1.746	0.0910452	0.999784
ATG4B	0.070042	0.0382384	30	1.83172	0.0769394	0.999784
MYO1B	0.00652834	0.0869206	30	0.0751069	0.940628	0.999784
SEPTIN2	0.0139398	0.0313669	30	0.444412	0.659935	0.999784
SNORD89	0.0149939	0.112903	30	0.132803	0.895236	0.999784
RN7SL834P	-0.0400084	0.0807124	30	-0.495691	0.623724	0.999784
RN7SL32P	-0.118143	0.0871321	30	-1.3559	0.185249	0.999784
CIMIP5	0.10122	0.0590818	30	1.71321	0.0969913	0.999784
SLC66A3	-0.0887201	0.0393868	30	-2.25253	0.0317612	0.999784
E2F6	-0.063538	0.0553716	30	-1.14748	0.260251	0.999784
NAB1	0.00874315	0.080138	30	0.109101	0.913849	0.999784
RPL18AP6	-0.0708098	0.0703598	30	-1.0064	0.322274	0.999784
ATP6V1E2	-0.0430429	0.0584377	30	-0.73656	0.467111	0.999784
RHOQ	-0.0462488	0.0654451	30	-0.70668	0.485218	0.999784
HJURP	0.0974539	0.0979685	30	0.994748	0.327815	0.999784
FAM168B	0.0522465	0.0537601	30	0.971845	0.338899	0.999784
HEATR5B	0.0128483	0.0927046	30	0.138594	0.890697	0.999784
CEBPZOS	-0.0640124	0.0663227	30	-0.965166	0.342178	0.999784
CEBPZ	-0.0728709	0.0476398	30	-1.52962	0.136588	0.999784
PRKD3	0.0462355	0.0679426	30	0.680508	0.501401	0.999784
QPCT	-0.108559	0.13602	30	-0.798112	0.431078	0.999784
CDC42EP3	-0.0609872	0.104186	30	-0.585369	0.562677	0.999784
RAPH1	-0.0650671	0.112275	30	-0.579531	0.566558	0.999784
WDR54	0.0976868	0.0687098	30.0004	1.42173	0.165418	0.999784
INO80B	-0.100082	0.088513	30	-1.1307	0.267138	0.999784
WBP1	0.147296	0.0583737	30	2.52332	0.0171576	0.999784
TTC31	-0.0715864	0.0555089	30	-1.28964	0.20703	0.999784
PCGF1	0.0960369	0.0527966	30	1.819	0.078907	0.999784
AUP1	0.00886726	0.0468492	30	0.189272	0.851154	0.999784
ATIC	-0.0124716	0.0720017	30	-0.173213	0.863648	0.999784
SPC25	0.194353	0.100955	30	1.92514	0.0637385	0.999784
ZNF804A	0.0241028	0.0923514	30	0.26099	0.795884	0.999784
CD8B2	-0.0194002	0.0707125	30	-0.274354	0.785693	0.999784
PTCD3	-0.012189	0.0616717	30	-0.197643	0.844657	0.999784
SNORD94	-0.000384126	0.0731486	30	-0.00525131	0.995845	0.999784
MRPL35	-0.0738067	0.0647542	30	-1.1398	0.26339	0.999784
KDM3A	0.0177147	0.0692176	30	0.255928	0.799753	0.999784
SCLY	0.122492	0.0964109	30	1.27052	0.213663	0.999784
ESPNL	0.0297592	0.0787447	30	0.37792	0.708151	0.999784
KLHL30	0.0742006	0.0626649	30	1.18409	0.245676	0.999784
ILKAP	0.00772141	0.0347118	30	0.222443	0.825476	0.999784
HES6	-0.011326	0.0727709	30	-0.155638	0.877361	0.999784
TRAF3IP1	-0.0151168	0.0641324	30	-0.235712	0.815258	0.999784
PDE6D	-0.0885356	0.0553252	30	-1.60028	0.120017	0.999784
DIS3L2	-0.0513316	0.0675811	30	-0.759556	0.453448	0.999784
VPS54	-0.0526855	0.0681084	30	-0.773554	0.445248	0.999784
PELI1	0.0134615	0.132177	30	0.101845	0.919558	0.999784
MZT2A	-0.0418822	0.0851997	30	-0.491577	0.626596	0.999784
RGPD3	0.0998093	0.0993692	30	1.00443	0.323205	0.999784
PREPL	-0.00732897	0.0919706	30	-0.0796882	0.937014	0.999784
PDK1	-0.0617137	0.0826511	30	-0.746677	0.46107	0.999784
SLC40A1	-0.0647462	0.0771409	30	-0.839324	0.407927	0.999784
EXOC6B	-0.074077	0.0777693	30	-0.952523	0.348444	0.999784
ING5	0.0831921	0.0526163	30	1.58111	0.12434	0.999784
RGPD4	-0.0309465	0.0730572	30	-0.423593	0.674885	0.999784
NMUR1	0.1934	0.100384	30	1.92661	0.0635476	0.999784
RNPEPL1	0.0873888	0.07001	30	1.24823	0.2216	0.999784
CAPN10	0.135004	0.054032	30	2.49859	0.0181749	0.999784
WNT10A	0.0232141	0.0615126	30	0.377387	0.708543	0.999784
SLC23A3	0.0520302	0.0742972	30	0.700299	0.489136	0.999784
CNPPD1	0.00273647	0.0908008	30	0.0301371	0.976157	0.999784
RETREG2	-0.0121712	0.0605705	30	-0.200943	0.842099	0.999784
ZFAND2B	-0.0100833	0.0671663	30	-0.150124	0.881672	0.999784
ABCB6	-0.0366818	0.0801244	30	-0.457811	0.650387	0.999784
ATG9A	-0.00235631	0.108853	30	-0.0216467	0.982873	0.999784
ANKZF1	0.072086	0.0483026	30	1.49238	0.146041	0.999784
GLB1L	0.0263994	0.0588429	30	0.448641	0.656915	0.999784
STK16	-0.0356214	0.0622412	30	-0.572313	0.571374	0.999784
PTPRN	0.0111172	0.0716749	30	0.155106	0.877777	0.999784
ECRG4	-0.126434	0.0715619	30	-1.76678	0.087439	0.999784
UXS1	-0.0724463	0.06089	29.9997	-1.18979	0.24346	0.999784
MZT2B	-0.199732	0.121247	30	-1.64732	0.109929	0.999784
DUSP28	0.0344646	0.0563199	30	0.611943	0.545186	0.999784
DPY30	-0.088323	0.101124	30	-0.87341	0.389378	0.999784
SLC30A6	0.0486724	0.0535975	30	0.908109	0.371058	0.999784
FBXO36	0.0495142	0.0538455	30	0.919562	0.365137	0.999784
SLC16A14	-0.0258036	0.069644	30	-0.370508	0.713608	0.999784
SP140	-0.0859455	0.050479	30	-1.7026	0.0989843	0.999784
DYTN	0.022478	0.086479	30	0.259924	0.796698	0.999784
LPIN1	0.0311673	0.0629844	30	0.494842	0.624317	0.999784
CLHC1	0.0623557	0.0861461	30	0.723836	0.474773	0.999784
MTIF2	-0.14743	0.0566058	30	-2.6045	0.0141754	0.999784
MDH1	-0.0636805	0.0777549	30	-0.81899	0.419251	0.999784
TPRKB	-0.145583	0.0722648	30	-2.01457	0.05299	0.999784
SNX17	0.020419	0.0702276	30	0.290755	0.773239	0.999784
ZNF513	0.07291	0.0669563	30	1.08892	0.28486	0.999784
PPM1G	0.00405301	0.0422769	30	0.0958683	0.924263	0.999784
NRBP1	-0.0124072	0.054403	30	-0.22806	0.821147	0.999784
KRTCAP3	-0.0818643	0.0615109	30	-1.33089	0.193252	0.999784
IFT172	0.0278102	0.0725066	30	0.383554	0.704014	0.999784
TSN	0.0730734	0.0398408	30	1.83413	0.0765709	0.999784
ACVR2A	0.0355842	0.0636688	30	0.558896	0.580381	0.999784
ORC4	-0.0647681	0.0534854	30	-1.21095	0.235368	0.999784
MBD5	-0.0218698	0.0475858	30	-0.459586	0.649126	0.999784
RGPD5	-0.037442	0.0773537	30	-0.484037	0.631875	0.999784
NPHP1	0.0195036	0.0965359	30	0.202035	0.841253	0.999784
LCLAT1	-0.0178974	0.0787658	30	-0.227223	0.821791	0.999784
EHBP1	-0.0907123	0.064164	30	-1.41376	0.167727	0.999784
VRK2	-0.180991	0.0901038	30	-2.00869	0.0536449	0.999784
STON1	-0.0200746	0.0584365	30	-0.343528	0.733597	0.999784
CERS6	-0.112032	0.0978281	30	-1.14519	0.261185	0.999784
UBE2F	-0.179846	0.0734483	30	-2.4486	0.0204031	0.999784
DYNC1I2	-0.0572974	0.0436679	30	-1.31212	0.199432	0.999784
MTA3	-0.088987	0.0928135	30	-0.958773	0.345337	0.999784
IDH1	-0.0326529	0.0501183	30	-0.651517	0.519673	0.999784
EIPR1	-0.0525327	0.0673726	30	-0.779734	0.441656	0.999784
MYO3B	0.0505364	0.0915872	30	0.551784	0.585183	0.999784
TIGD1	-0.120599	0.0718762	29.9999	-1.67787	0.103762	0.999784
CFAP36	-0.0555315	0.0761504	30	-0.729235	0.471513	0.999784
GTF3C3	-0.0737811	0.0785414	30	-0.939391	0.355033	0.999784
PGAP1	0.113902	0.078636	30	1.44847	0.157857	0.999784
IL1R1	-0.0169779	0.11459	30	-0.148161	0.883207	0.999784
IL1RL1	-0.0261939	0.110889	30	-0.236217	0.81487	0.999784
LIPT1	0.0359878	0.0635625	30	0.56618	0.575482	0.999784
MITD1	-0.0835007	0.0533195	30	-1.56605	0.127827	0.999784
MRPL30	0.0273981	0.0606904	30	0.45144	0.654919	0.999784
LYG1	0.0247368	0.0859663	30	0.28775	0.775517	0.999784
TXNDC9	-0.075122	0.0696407	30	-1.07871	0.289315	0.999784
C2orf69	-0.0522839	0.0825298	30	-0.633516	0.531197	0.999784
TYW5	-0.0318438	0.0741087	30	-0.429691	0.670491	0.999784
TFCP2L1	-0.0343676	0.0778574	30	-0.441417	0.662076	0.999784
SF3B1	0.000183125	0.07289	30	0.00251234	0.998012	0.999784
HSPE1	-0.160314	0.0926444	30	-1.73042	0.0938315	0.999784
MOB4	-0.0606514	0.0522282	30	-1.16128	0.254686	0.999784
PHOSPHO2	-0.0305428	0.0745689	30	-0.409591	0.685016	0.999784
SSB	-0.113405	0.101871	30	-1.11322	0.274456	0.999784
METTL5	-0.186043	0.094568	30	-1.96729	0.058457	0.999784
HSPD1	0.0111619	0.0406343	30	0.274692	0.785435	0.999784
UBR3	0.00260786	0.0833164	30	0.0313006	0.975237	0.999784
IFT70B	0.032196	0.0838862	30	0.383806	0.703829	0.999784
IFT70A	-0.0898039	0.0765208	30	-1.17359	0.249793	0.999784
DPP4	-0.0776614	0.0825916	30	-0.940306	0.354571	0.999784
DDX1	-0.0580738	0.0507381	30	-1.14458	0.261434	0.999784
NCL	0.0167037	0.0532214	30	0.313853	0.755805	0.999784
COPS9	-0.152468	0.0780192	30	-1.95424	0.0600497	0.999784
NDUFA10	-0.0268565	0.0534443	30	-0.502514	0.618975	0.999784
PRKRA	-0.0991521	0.0568466	30	-1.7442	0.0913631	0.999784
PJVK	-0.132225	0.0656498	30	-2.01409	0.0530428	0.999784
PLEKHA3	0.0182766	0.0622432	30	0.293632	0.771061	0.999784
SNRPG	-0.136784	0.115187	30	-1.18749	0.244351	0.999784
PSMD1	-0.0488128	0.0338921	30	-1.44024	0.160154	0.999784
FASTKD1	-0.0478113	0.061991	30	-0.771262	0.446584	0.999784
PPIG	-0.172796	0.11756	30	-1.46986	0.152011	0.999784
TAF1B	-0.00318558	0.0489414	30	-0.0650896	0.948534	0.999784
GRHL1	0.0116771	0.0604261	30	0.193245	0.848069	0.999784
KLF11	0.0836304	0.0687601	30	1.21626	0.233368	0.999784
RRM2	0.132015	0.157419	30	0.838618	0.408316	0.999784
HPCAL1	0.0110924	0.0631037	30	0.175781	0.861647	0.999784
[truncated: 13,587 more rows]

## Sheet: State_Main
gene	Estimate	Std..Error	df	t.value	p_val_raw	p_val_adj
PDK4	-1.61052	0.160598	30	-10.0283	4.28396e-11	6.32441e-07
PLIN2	-0.471376	0.0571867	30	-8.24275	3.35415e-09	2.47587e-05
CAPZA2	0.387179	0.0505861	30	7.65386	1.54708e-08	6.21306e-05
S1PR3	0.64769	0.0861212	30	7.52068	2.19906e-08	6.21306e-05
ZNF267	0.463448	0.0609578	30	7.60277	1.77008e-08	6.21306e-05
AARSD1	-0.418781	0.0560727	30	-7.46854	2.52512e-08	6.21306e-05
LEPROT	0.305724	0.0422308	30	7.23936	4.65405e-08	8.58848e-05
AP1S2	0.367031	0.0504408	30	7.27648	4.21353e-08	8.58848e-05
MIER1	0.439447	0.0622366	30	7.06092	7.52285e-08	0.000111582
CLK1	0.465178	0.0662277	30	7.02392	8.31402e-08	0.000111582
KAT2B	0.347858	0.0494734	30	7.03121	8.15177e-08	0.000111582
PPARGC1B	0.638594	0.0917638	30	6.95911	9.90928e-08	0.000113201
LILRA4	-0.590788	0.0849194	29.9982	-6.95704	9.96826e-08	0.000113201
OSBPL11	0.454205	0.0659245	30	6.88977	1.19622e-07	0.000126141
SPATA6	0.347741	0.0512099	30	6.79049	1.56769e-07	0.000154292
MARCHF7	0.398127	0.0588389	30	6.7664	1.6743e-07	0.000154486
EXOC8	0.437802	0.0651272	30	6.72225	1.88904e-07	0.000155518
RAB8B	0.411168	0.0613582	30	6.70112	2.00152e-07	0.000155518
SERPINF1	-0.367529	0.0547256	30	-6.71586	1.9224e-07	0.000155518
ZFAND5	0.370905	0.0557173	30	6.65692	2.25924e-07	0.000166766
TFEC	0.707189	0.107018	30	6.60811	2.58309e-07	0.000181591
FPGT	0.311886	0.0477298	30	6.5344	3.16358e-07	0.000212291
TRMT2A	-0.265674	0.041042	30	-6.47322	3.74466e-07	0.000240358
CPEB4	0.643819	0.100736	30	6.39118	4.6972e-07	0.000268843
ATG9B	-0.489944	0.0768581	30	-6.37466	4.91686e-07	0.000268843
USP15	0.445957	0.069902	30	6.37974	4.84824e-07	0.000268843
TMX4	0.446961	0.0699477	30	6.38993	4.71344e-07	0.000268843
FGL2	0.487906	0.0772673	30	6.31452	5.80811e-07	0.000285817
RMI1	0.432502	0.0684835	30	6.31542	5.79367e-07	0.000285817
FAR1	0.621276	0.0982533	30	6.32321	5.66984e-07	0.000285817
SLC22A15	0.565684	0.090322	30	6.26297	6.70108e-07	0.00029526
ARHGEF19	-0.317	0.0506389	30	-6.26	6.7566e-07	0.00029526
DAAM2	1.16663	0.186256	30	6.26359	6.68962e-07	0.00029526
AMD1	0.287024	0.0458674	30	6.2577	6.80001e-07	0.00029526
RGS18	0.611893	0.0985167	30	6.21106	7.74076e-07	0.000298634
B3GNT2	0.46106	0.0739686	30	6.23319	7.27904e-07	0.000298634
GASK1B	0.585385	0.0940249	30	6.22585	7.42896e-07	0.000298634
PKD2	0.369024	0.0597158	30	6.17967	8.44708e-07	0.000298634
CLEC5A	0.551765	0.0892775	30	6.18034	8.43143e-07	0.000298634
SORBS3	-0.371767	0.0599588	30	-6.20037	7.97438e-07	0.000298634
ATP11A	0.682744	0.110671	30	6.16914	8.69827e-07	0.000298634
RB1	0.431651	0.0698749	30	6.17749	8.49864e-07	0.000298634
ARGLU1	0.497039	0.0804925	30	6.17497	8.55838e-07	0.000298634
REEP3	0.362541	0.0588914	30	6.15609	9.02027e-07	0.00030265
ELOA-AS1	-0.2861	0.0465563	30	-6.14526	9.29639e-07	0.000304984
STX11	0.473629	0.0777097	30	6.09486	1.06985e-06	0.000309538
PLEKHF2	0.401117	0.0659707	30	6.08023	1.11441e-06	0.000309538
MMAB	-0.315756	0.0518849	30	-6.0857	1.09753e-06	0.000309538
C2CD5	0.390222	0.064053	30	6.09217	1.0779e-06	0.000309538
KCTD12	0.641769	0.105215	30	6.09958	1.05587e-06	0.000309538
HAPSTR1	0.427087	0.0698097	30	6.11788	1.00335e-06	0.000309538
GPS2	-0.370837	0.0610478	30	-6.07455	1.13222e-06	0.000309538
TSPOAP1-AS1	-0.290146	0.047563	30	-6.10025	1.05389e-06	0.000309538
LINC01801	-0.381925	0.0623099	30	-6.12944	9.71536e-07	0.000309538
RABGAP1L	0.252925	0.0419492	30	6.02931	1.28462e-06	0.000341085
CLK4	0.446148	0.0740278	30	6.02676	1.29383e-06	0.000341085
FAM8A1	0.441769	0.0734156	30	6.01737	1.32822e-06	0.000344008
ZSWIM6	0.511214	0.0851432	30	6.00417	1.37813e-06	0.000344837
DSE	0.400341	0.0666437	30	6.00719	1.36653e-06	0.000344837
IL1RAP	0.771662	0.128682	30	5.99665	1.40738e-06	0.000346286
CD46	0.558207	0.0935215	30	5.96876	1.52157e-06	0.000368245
EGLN1	0.540375	0.0909368	30	5.94231	1.63841e-06	0.000377935
STAG2	0.42727	0.0718454	30	5.94707	1.61673e-06	0.000377935
NEK8	-0.281856	0.0474009	30	-5.94621	1.62064e-06	0.000377935
GPATCH2L	0.290522	0.0489808	30	5.93134	1.68954e-06	0.000383733
TMEM167B	0.22865	0.0385921	30	5.92478	1.72085e-06	0.000384923
RCSD1	0.298745	0.0505343	30	5.91172	1.78494e-06	0.000386017
PLAGL1	0.517353	0.0875699	30	5.90789	1.80418e-06	0.000386017
C9orf72	0.498454	0.0842849	30	5.91392	1.77399e-06	0.000386017
WDFY1	0.334586	0.0568402	30	5.88644	1.91593e-06	0.00040407
SAMD8	0.489263	0.0833307	30	5.87134	1.99875e-06	0.000415599
NDUFV1	-0.287278	0.0490005	30	-5.86275	2.04744e-06	0.000419811
PPP1R15B	0.414841	0.0709373	30	5.848	2.13393e-06	0.000420042
ZNF354A	0.369451	0.063128	30	5.85241	2.1077e-06	0.000420042
PLD4	-0.487069	0.0831529	30	-5.85751	2.07776e-06	0.000420042
SPIDR	0.287628	0.0492296	30	5.84259	2.16655e-06	0.000420852
ACSL4	0.633007	0.108434	30	5.83771	2.19638e-06	0.000421106
ZBTB34	0.548342	0.0942794	30	5.81614	2.3334e-06	0.00044164
PKN2	0.635128	0.109304	30	5.81063	2.36975e-06	0.000442843
ADAM17	0.34252	0.059029	30	5.80256	2.42403e-06	0.000447324
ANKS3	-0.285399	0.0492803	30	-5.79135	2.50157e-06	0.000455935
NSUN5P1	-0.494388	0.0855345	30	-5.77998	2.58266e-06	0.000464974
CMTM1	0.614557	0.10642	30	5.77483	2.62031e-06	0.000466068
CAB39	0.381896	0.066207	30	5.76821	2.66948e-06	0.000469161
BBIP1	0.367073	0.0637262	30	5.76015	2.73057e-06	0.000474251
PGBD2	0.265723	0.0461992	30	5.75167	2.79639e-06	0.000480036
IDH1	0.287412	0.0501183	30	5.73467	2.93327e-06	0.00048656
MFSD1	0.291282	0.0507686	30	5.73743	2.91056e-06	0.00048656
CFAP54	0.369823	0.0644757	30	5.73584	2.92358e-06	0.00048656
PDE9A	-0.412739	0.0721075	30	-5.72394	3.02303e-06	0.000495878
FUT4	0.323782	0.0566232	30	5.71819	3.07231e-06	0.000498423
METTL2A	-0.325138	0.0569547	30	-5.70872	3.15521e-06	0.000506308
CCR2	0.531505	0.0933257	30	5.69517	3.27772e-06	0.000520311
GASK1B-AS1	0.502163	0.0882573	30	5.68976	3.32792e-06	0.00052266
ZNF217	0.573919	0.100958	30	5.68475	3.37519e-06	0.000524504
LAMTOR3	0.332323	0.0584997	30	5.68076	3.41327e-06	0.000524897
GPA33	-0.38963	0.0687625	30	-5.6663	3.5549e-06	0.000541042
PRKAA1	0.44208	0.0781228	30	5.65879	3.63086e-06	0.000545939
MEGF9	0.696966	0.123229	30	5.65585	3.66104e-06	0.000545939
NXT1	-0.248631	0.0440027	30	-5.65037	3.71789e-06	0.000548872
TOR1AIP1	0.2881	0.0511207	30	5.63568	3.87484e-06	0.000556594
QKI	0.508301	0.0902279	30	5.63353	3.89834e-06	0.000556594
RNF141	0.447658	0.0794922	30	5.63147	3.92101e-06	0.000556594
TRAPPC6A	-0.442469	0.078473	30	-5.63849	3.84429e-06	0.000556594
GALNT1	0.25342	0.0450359	30	5.62707	3.96989e-06	0.000558166
NOP56	-0.300923	0.0535524	30	-5.61922	4.05857e-06	0.000565251
CHROMR	0.375037	0.0668477	30	5.61033	4.16147e-06	0.000573474
HIPK3	0.614097	0.109514	30	5.60745	4.1953e-06	0.000573474
ST6GALNAC3	0.428641	0.0765568	30	5.599	4.29634e-06	0.000581898
RBM33	0.447888	0.080232	30	5.58241	4.50177e-06	0.000598844
NAPG	0.241411	0.0432454	30	5.58235	4.50259e-06	0.000598844
ATXN7	0.400143	0.0718334	30	5.57042	4.6564e-06	0.000612809
MACROH2A1	0.39508	0.0709577	30	5.56782	4.6906e-06	0.000612809
TARS2	-0.223903	0.0402915	30	-5.55708	4.8347e-06	0.000618281
ITPRID2	0.466241	0.0839262	30	5.55537	4.85813e-06	0.000618281
SLFN11	0.360719	0.0648648	30	5.56109	4.78044e-06	0.000618281
FAM91A1	0.42936	0.077394	30	5.54771	4.96408e-06	0.000621057
AAAS	-0.282186	0.0508575	30	-5.54857	4.95207e-06	0.000621057
FAM120A	0.315029	0.0569018	30	5.53636	5.12538e-06	0.000635849
VCPIP1	0.401416	0.0727545	30	5.51741	5.40665e-06	0.000658506
CELF2	0.389365	0.0705853	30	5.51623	5.42457e-06	0.000658506
CARD8	0.389235	0.0705761	30	5.51511	5.44183e-06	0.000658506
ACAA2	-0.32842	0.0596936	30	-5.50176	5.65039e-06	0.000678185
RBM47	0.622317	0.113268	30	5.49421	5.77209e-06	0.000687205
ILKAP	-0.190574	0.0347118	30	-5.49019	5.83786e-06	0.000689474
IL31RA	0.372351	0.0678701	30	5.48623	5.90333e-06	0.000691673
CERT1	0.389003	0.0710397	30	5.47585	6.07864e-06	0.000706606
USP48	0.251231	0.0459199	30	5.47106	6.16136e-06	0.000708291
CDC42EP3	0.569393	0.104186	30	5.46516	6.26478e-06	0.000708291
RAB10	0.257494	0.0472403	30	5.45073	6.52493e-06	0.000708291
RREB1	0.379674	0.069541	30	5.45971	6.36178e-06	0.000708291
HEBP2	0.3084	0.0565435	30	5.45421	6.46131e-06	0.000708291
GRB10	0.399366	0.0730732	30	5.46528	6.26262e-06	0.000708291
HACD4	0.377069	0.0690248	30	5.4628	6.3065e-06	0.000708291
APAF1	0.630133	0.115439	30	5.4586	6.38179e-06	0.000708291
NOB1	-0.262543	0.0481457	30	-5.45309	6.48168e-06	0.000708291
JAK2	0.450005	0.0826952	30	5.44173	6.69272e-06	0.000710825
MPP7	0.310874	0.0571118	30	5.44325	6.66403e-06	0.000710825
NPTN	0.328106	0.0602652	30	5.44436	6.64323e-06	0.000710825
POLK	0.351544	0.0646712	30	5.43587	6.80437e-06	0.000717521
RFX3	0.299686	0.0551846	30	5.43061	6.90604e-06	0.000723078
NPTN-IT1	0.479769	0.0885303	30	5.41927	7.1306e-06	0.000731035
TRIM28	-0.255356	0.0470794	30	-5.42394	7.03714e-06	0.000731035
ABCG1	0.448649	0.0827769	30	5.41997	7.11637e-06	0.000731035
TMED5	0.369536	0.0682809	30	5.412	7.2783e-06	0.000732864
KBTBD2	0.30453	0.0563027	30	5.40879	7.34452e-06	0.000732864
FMR1	0.402524	0.0744221	30	5.40867	7.34701e-06	0.000732864
MFSD14B	0.375401	0.0693533	30	5.41288	7.2603e-06	0.000732864
DR1	0.272963	0.0505198	30	5.40308	7.46376e-06	0.000734583
IDS	0.486258	0.0899784	30	5.40416	7.44116e-06	0.000734583
ST8SIA4	0.438535	0.0813572	30	5.39024	7.73916e-06	0.000751666
PTAR1	0.644828	0.119594	30	5.39182	7.70484e-06	0.000751666
PEBP1	-0.327285	0.0608148	30	-5.38167	7.92871e-06	0.000760967
LIG4	0.369036	0.0686164	30	5.37825	8.00551e-06	0.000760967
GCH1	0.253586	0.047164	30	5.37668	8.04111e-06	0.000760967
NFAT5	0.623444	0.115945	30	5.37705	8.03276e-06	0.000760967
MGAM2	0.730466	0.136382	30	5.35603	8.52377e-06	0.000773704
CYSLTR1	0.304442	0.0568485	30	5.35533	8.54058e-06	0.000773704
OXR1	0.402296	0.075074	30	5.35866	8.46057e-06	0.000773704
CSGALNACT2	0.483248	0.0900251	30	5.36793	8.2422e-06	0.000773704
FGD4	0.763918	0.142648	30	5.35525	8.54255e-06	0.000773704
RELCH	0.440756	0.0821826	30	5.36313	8.35449e-06	0.000773704
RIN2	0.421719	0.0787307	30	5.35647	8.51316e-06	0.000773704
P2RY11	-0.31869	0.0595354	30	-5.35295	8.5982e-06	0.000773995
GAS5	-0.292925	0.0548421	30	-5.34124	8.88723e-06	0.000774763
FOSL2	0.551161	0.103207	30	5.34036	8.90917e-06	0.000774763
FBXO30	0.377046	0.0706331	30	5.3381	8.96635e-06	0.000774763
HSP90AB1	-0.260145	0.0487406	30	-5.33733	8.98569e-06	0.000774763
SNX16	0.378935	0.0710037	30	5.33684	8.99826e-06	0.000774763
TCP11L2	0.348272	0.0652525	30	5.3373	8.98662e-06	0.000774763
JKAMP	0.312038	0.0584786	30	5.33594	9.02112e-06	0.000774763
RHOT1	0.296599	0.0555873	30	5.33572	9.02657e-06	0.000774763
RPE	0.307266	0.0576934	30	5.32584	9.28206e-06	0.000786648
SNX13	0.383444	0.0720734	30	5.32018	9.43146e-06	0.000786648
TGFBR1	0.397339	0.0746184	30	5.32495	9.30548e-06	0.000786648
FBLN5	-0.410313	0.0771051	30	-5.32147	9.39724e-06	0.000786648
ABCA5	0.378517	0.0711431	30	5.3205	9.42299e-06	0.000786648
ARFIP1	0.416661	0.0784297	30	5.31254	9.63717e-06	0.000799289
SCAMP3	-0.33723	0.0635433	30	-5.30708	9.78683e-06	0.000805866
SLC25A20	-0.399791	0.0753516	30	-5.30568	9.82563e-06	0.000805866
TP53INP1	0.53621	0.101167	30	5.30023	9.97794e-06	0.000809722
TMED8	0.395462	0.0746143	30	5.30008	9.98234e-06	0.000809722
SUMF2	-0.231906	0.0438252	30	-5.29161	1.02238e-05	0.000824774
CPEB2	0.677967	0.128475	30	5.27704	1.06532e-05	0.000850127
COL6A2	-0.406715	0.0770601	30	-5.2779	1.06275e-05	0.000850127
SENP6	0.293381	0.0557322	30	5.26413	1.10489e-05	0.000876965
SIGIRR	-0.33424	0.0635828	30	-5.25677	1.12808e-05	0.000890583
C16orf87	0.272799	0.0520117	30	5.24495	1.16639e-05	0.000915924
PNPLA8	0.20233	0.0385943	30	5.24248	1.17453e-05	0.00091744
PIK3IP1	-0.50983	0.0973655	30	-5.23625	1.19541e-05	0.000928834
PCED1B-AS1	-0.420899	0.0804651	30	-5.23083	1.21385e-05	0.000938224
DDX27	-0.23371	0.0447219	30	-5.22585	1.23104e-05	0.000946556
OTULINL	0.287959	0.0552053	30	5.21615	1.26522e-05	0.000967797
KATNAL1	0.339308	0.0651409	30	5.20884	1.29163e-05	0.000982905
TMOD3	0.250626	0.0481597	30	5.20406	1.30917e-05	0.000991143
TRBV5-1	-0.471734	0.0907989	30	-5.19538	1.34168e-05	0.00100036
ZDHHC17	0.466932	0.0898706	30	5.19561	1.34081e-05	0.00100036
KCNJ2-AS1	0.418607	0.0805471	30	5.19704	1.33539e-05	0.00100036
SPRY3	0.412738	0.0794773	30	5.19315	1.35014e-05	0.00100161
STK38L	0.422568	0.0814395	30	5.18874	1.36707e-05	0.0010091
MRPL9	-0.301882	0.058329	30	-5.1755	1.41917e-05	0.00102821
CCT4P2	-0.368234	0.0711716	30	-5.17389	1.42564e-05	0.00102821
LINC01410	0.494949	0.0957083	30	5.17143	1.43556e-05	0.00102821
IPMK	0.650993	0.125919	30	5.16992	1.44171e-05	0.00102821
PDIA3	-0.146246	0.0282836	30	-5.1707	1.43853e-05	0.00102821
SEPTIN1	-0.386155	0.0745934	30	-5.1768	1.41397e-05	0.00102821
C21orf91	0.386222	0.0745862	30	5.17819	1.40842e-05	0.00102821
SP3	0.439944	0.0851279	30	5.16803	1.4494e-05	0.00102873
KRAS	0.354575	0.0687371	30	5.15843	1.48928e-05	0.00105197
LINC01779	0.568409	0.110443	30	5.14664	1.5397e-05	0.00108241
MBOAT1	0.368759	0.071702	30	5.14294	1.55587e-05	0.00108859
ZCCHC24	0.341661	0.0665386	30	5.13477	1.59218e-05	0.00110874
RNF212	-0.343586	0.0670156	30	-5.12696	1.62773e-05	0.00112291
DICER1	0.567941	0.110759	30	5.12773	1.62415e-05	0.00112291
CMTM4	0.428789	0.0837016	30	5.12284	1.64678e-05	0.00113076
DEK	0.179554	0.0351164	30	5.11312	1.69257e-05	0.00115683
OGFRL1	0.616502	0.120647	30	5.10999	1.70763e-05	0.00116174
HNRNPLL	0.280509	0.0549345	30	5.10624	1.7258e-05	0.00116872
P2RY13	0.481218	0.0943142	30	5.10229	1.74517e-05	0.00117644
POLH	-0.217521	0.0426616	30	-5.09875	1.7627e-05	0.00118285
CSF1	0.325522	0.0639118	30	5.0933	1.79007e-05	0.0011834
TANK	0.310741	0.061009	30	5.09336	1.78976e-05	0.0011834
SEPTIN7	0.190266	0.0373487	30	5.09432	1.78491e-05	0.0011834
ARK2N	0.331749	0.0651484	30	5.09221	1.79557e-05	0.0011834
LMBR1	0.23698	0.0465632	30	5.08943	1.80974e-05	0.00118743
WASHC4	0.497839	0.0978743	30	5.08652	1.82468e-05	0.00119194
TGFA	0.56551	0.111287	30	5.08154	1.85049e-05	0.00119819
RNF19A	0.355921	0.0700411	30	5.0816	1.85019e-05	0.00119819
KLF4	0.507951	0.100061	30	5.07641	1.87751e-05	0.00121038
CCNT2	0.447295	0.088293	30	5.06603	1.93334e-05	0.00123558
GSK3B	0.316455	0.0624626	30	5.06632	1.9318e-05	0.00123558
UBASH3B	0.299377	0.0591172	30	5.06413	1.94378e-05	0.00123606
PIK3IP1-DT	-0.37529	0.0741263	30	-5.06284	1.95084e-05	0.00123606
SIGLEC12	0.427782	0.0845303	30	5.06069	1.96274e-05	0.00123829
NEK7	0.552207	0.109336	30	5.05055	2.01977e-05	0.00126347
SLC30A1	0.465254	0.0920977	30	5.05174	2.01299e-05	0.00126347
FGFR1OP2	0.312867	0.0620633	30	5.0411	2.07442e-05	0.00129218
ZBTB37	0.560342	0.11136	30	5.0318	2.12957e-05	0.00130705
DCUN1D1	0.340486	0.0676566	30	5.03256	2.12504e-05	0.00130705
RNF13	0.359944	0.0715435	30	5.03112	2.13371e-05	0.00130705
DAPK1	0.497016	0.0987049	30	5.03537	2.10821e-05	0.00130705
MAGED2	-0.241273	0.0479824	30	-5.02837	2.1503e-05	0.00131177
PRKAR1A	0.501855	0.0998784	30	5.02466	2.17298e-05	0.00132015
EDEM3	0.583907	0.116435	30	5.01488	2.23383e-05	0.00132976
TET2	0.664499	0.132356	30	5.02055	2.19836e-05	0.00132976
ZNF117	0.710172	0.141542	30	5.0174	2.21795e-05	0.00132976
NECAP1	0.279185	0.0556664	30	5.01533	2.231e-05	0.00132976
CAPS	-0.394319	0.078576	30	-5.01831	2.2123e-05	0.00132976
TBK1	0.256258	0.0511595	30	5.00901	2.27118e-05	0.00134656
SYNE3	0.35421	0.0707864	30	5.00393	2.30396e-05	0.00136054
ABI1	0.232308	0.0464633	30	4.99981	2.3309e-05	0.00137096
LPGAT1	0.436323	0.0873661	30	4.99419	2.36817e-05	0.00138057
PPP1CB	0.295663	0.0592817	30	4.98743	2.41382e-05	0.00138057
NFKBIZ	0.418478	0.0839518	30	4.98475	2.43219e-05	0.00138057
MOB1B	0.312277	0.0626629	30	4.98344	2.44115e-05	0.00138057
FBXL4	0.250331	0.0502449	30	4.98222	2.44962e-05	0.00138057
STXBP5	0.474922	0.095232	30	4.98701	2.41672e-05	0.00138057
C1GALT1	0.354254	0.0711008	30	4.98243	2.44818e-05	0.00138057
AGO2	0.372648	0.074817	30	4.9808	2.45947e-05	0.00138057
UROS	-0.210815	0.0423199	30	-4.98147	2.4548e-05	0.00138057
PRH1	-0.270016	0.0540551	30	-4.99521	2.36142e-05	0.00138057
LPCAT2	0.504106	0.101102	30	4.9861	2.4229e-05	0.00138057
MORC3	0.280359	0.0562293	30	4.986	2.42359e-05	0.00138057
CCT3	-0.294823	0.0592771	30	-4.97365	2.50962e-05	0.00140081
SF3B1	0.362313	0.07289	30	4.97068	2.53072e-05	0.00140081
SPAST	0.280242	0.0563762	30	4.97092	2.52899e-05	0.00140081
TRIQK	0.31222	0.0628171	30	4.9703	2.53347e-05	0.00140081
MAP4K1	-0.28885	0.0581446	30	-4.96779	2.55143e-05	0.00140547
DDX56	-0.220823	0.0444994	30	-4.96239	2.59065e-05	0.00141451
CCNY	0.193172	0.0389239	30	4.96281	2.58754e-05	0.00141451
CPNE1	-0.122037	0.0245963	30	-4.96158	2.59657e-05	0.00141451
NPRL2	-0.209875	0.0423114	30	-4.96025	2.60632e-05	0.0014146
WAPL	0.281239	0.0567853	30	4.95268	2.6626e-05	0.00143985
ST3GAL5	0.226766	0.0459061	30	4.93978	2.7614e-05	0.00145183
KLF7	0.387381	0.0783446	30	4.94457	2.72428e-05	0.00145183
FAM241A	0.202142	0.0409067	30	4.94154	2.74771e-05	0.00145183
ABCF1	-0.269096	0.0544783	30	-4.93952	2.76343e-05	0.00145183
SERINC1	0.249439	0.0504684	30	4.94249	2.74035e-05	0.00145183
FAS	0.349574	0.0707055	30	4.94408	2.72802e-05	0.00145183
DDX24	-0.261977	0.0530149	30	-4.94157	2.74746e-05	0.00145183
NUFIP2	0.448089	0.0906058	30	4.94548	2.71726e-05	0.00145183
SLC36A4	0.298532	0.0604738	30	4.93655	2.78668e-05	0.0014537
BLTP3B	0.424431	0.0859662	30	4.93719	2.78164e-05	0.0014537
ANKRD44	0.428076	0.0868066	30	4.93138	2.82759e-05	0.00145615
KLHL2	0.614942	0.124776	30	4.92837	2.8517e-05	0.00145615
NHS	0.558321	0.113206	30	4.9319	2.82348e-05	0.00145615
NCOA2	0.537077	0.109	30	4.92729	2.86041e-05	0.00145615
CREBZF	0.423744	0.0859719	30	4.92886	2.84779e-05	0.00145615
LCOR	0.364173	0.0738081	30	4.93405	2.80637e-05	0.00145615
MTMR6	0.380334	0.0771698	30	4.92854	2.8504e-05	0.00145615
TMEM30A	0.394352	0.0800609	30	4.92565	2.87373e-05	0.0014574
FLI1	0.315082	0.0639819	30	4.92455	2.88261e-05	0.0014574
CHMP1B	0.417499	0.0849039	30	4.91732	2.94207e-05	0.00148238
SESTD1	0.281494	0.05727	30	4.91521	2.95962e-05	0.00148615
ACTR2	0.294391	0.0599525	30	4.9104	3.00011e-05	0.00150024
CTSW	-0.429383	0.0874602	30	-4.90947	3.008e-05	0.00150024
B3GNT5	0.535895	0.109264	30	4.90461	3.04948e-05	0.00151581
GATD1-DT	-0.245696	0.0501117	30	-4.90297	3.06366e-05	0.00151775
PAXBP1	0.285662	0.0583653	30	4.89439	3.13871e-05	0.00154973
TCOF1	-0.305564	0.0624871	30	-4.89003	3.1776e-05	0.00156369
CNTNAP3	0.653049	0.133611	30	4.8877	3.19852e-05	0.00156876
CASTOR2	0.256059	0.0524323	30	4.88361	3.23564e-05	0.00158171
FHDC1	0.391492	0.0802316	30	4.87953	3.27308e-05	0.00159473
NCBP3	0.261194	0.0536071	30	4.87238	3.33973e-05	0.00162186
NCOA4	0.299149	0.0614259	30	4.87009	3.36144e-05	0.00162704
GALNT7	0.403367	0.0828716	30	4.86738	3.38721e-05	0.00163416
CD2	-0.352749	0.072527	30	-4.86369	3.42262e-05	0.00163774
DDX60L	0.45665	0.0939442	30	4.86086	3.4501e-05	0.00163774
PARP8	0.35645	0.0732678	30	4.86503	3.40972e-05	0.00163774
SPDYE18	0.361115	0.0742659	30	4.86247	3.43447e-05	0.00163774
CYTB	-0.274934	0.0565504	30	-4.86175	3.44138e-05	0.00163774
PLA2G4A	0.340136	0.070075	30	4.85388	3.51869e-05	0.00164813
MRTO4	-0.339469	0.0700312	30	-4.84739	3.58364e-05	0.00164813
ZEB2	0.430445	0.0887154	30	4.85197	3.53762e-05	0.00164813
IFRD1	0.535808	0.11034	30	4.85599	3.4978e-05	0.00164813
SNX10	0.482101	0.0993572	30	4.85221	3.5353e-05	0.00164813
DDX3X	0.399847	0.0825057	30	4.84629	3.59479e-05	0.00164813
ZBTB6	0.336962	0.0694424	30	4.85239	3.53343e-05	0.00164813
PTBP3	0.264644	0.0545878	30	4.84805	3.57698e-05	0.00164813
NACC2	0.38717	0.0798232	30	4.85034	3.55391e-05	0.00164813
LDHB	-0.467419	0.0963684	30	-4.85034	3.55396e-05	0.00164813
KCNJ2	0.611655	0.126202	30	4.84663	3.5913e-05	0.00164813
TMEM33	0.297204	0.0614219	30	4.83873	3.67223e-05	0.00167813
LOC728743	-0.337641	0.0697938	30	-4.8377	3.68295e-05	0.00167813
PPFIA1	0.355348	0.0734801	30	4.83597	3.70088e-05	0.00168111
HECW2	0.518566	0.107393	30	4.82868	3.77778e-05	0.00169814
TTC31	-0.267881	0.0555089	30	-4.82591	3.80738e-05	0.00169814
FMNL2	0.49972	0.103468	29.9997	4.82972	3.76683e-05	0.00169814
CPNE8	0.365496	0.0757236	30	4.82671	3.79887e-05	0.00169814
JAG1	0.393513	0.0814986	30	4.82846	3.78016e-05	0.00169814
LGALS4	-0.382967	0.0793477	30	-4.82644	3.80176e-05	0.00169814
PPP1R12B	0.549074	0.113915	30	4.82003	3.87102e-05	0.00170591
TMF1	0.351511	0.0728814	30	4.82305	3.83822e-05	0.00170591
SKAP1	-0.354751	0.0735981	30	-4.82011	3.87014e-05	0.00170591
ZNF516	0.540024	0.112033	30	4.82024	3.86877e-05	0.00170591
VAV3	0.411655	0.0856337	30	4.80716	4.01403e-05	0.00176366
DIP2B	0.406199	0.0845458	30	4.80449	4.04442e-05	0.00177174
KNOP1	-0.289358	0.0602694	30	-4.80108	4.08341e-05	0.00177304
VEZF1	0.304544	0.0634258	30	4.80158	4.07767e-05	0.00177304
CACNA1I	-0.403657	0.0840398	30	-4.80316	4.05955e-05	0.00177304
RHOB	0.47246	0.0986776	30	4.78792	4.23776e-05	0.00179459
AGFG1	0.301906	0.0630335	30	4.78962	4.21749e-05	0.00179459
BCL6	0.623327	0.130237	30	4.78611	4.25942e-05	0.00179459
SNX18	0.407459	0.0851044	30	4.78776	4.23968e-05	0.00179459
TCP1	-0.148338	0.0309576	30	-4.79165	4.19343e-05	0.00179459
BRWD3	0.437111	0.0912844	30	4.78845	4.23142e-05	0.00179459
FAM76B	0.394016	0.0822488	30	4.79054	4.2066e-05	0.00179459
TMX1	0.313078	0.0654222	30	4.7855	4.26675e-05	0.00179459
SPRED1	0.40797	0.0852359	30	4.78636	4.25639e-05	0.00179459
CCR7	-0.627765	0.131178	30	-4.78559	4.2657e-05	0.00179459
PIGP	-0.289248	0.0604055	30	-4.78844	4.23153e-05	0.00179459
ANGPT1	0.37323	0.0781126	30	4.7781	4.35657e-05	0.00182199
SGMS1	0.294268	0.0615751	30	4.77901	4.34543e-05	0.00182199
PMAIP1	0.446158	0.0934231	30	4.77567	4.3866e-05	0.00182936
TET3	0.516151	0.108198	30	4.77041	4.45201e-05	0.00185141
BTN2A3P	0.312309	0.0655293	30	4.76594	4.50843e-05	0.0018696
IGF1R	0.4239	0.0890326	30	4.76118	4.56931e-05	0.00188955
TARBP2	-0.272238	0.0572289	30	-4.757	4.6234e-05	0.00190657
YPEL5	0.259517	0.0546033	30	4.75277	4.67883e-05	0.00190989
ATP11B	0.391234	0.0822902	30	4.75432	4.6585e-05	0.00190989
NIPBL-DT	0.380316	0.0800419	30	4.75146	4.69613e-05	0.00190989
ITGB7	-0.414136	0.0871362	30	-4.75275	4.67914e-05	0.00190989
PHLDB3	-0.270361	0.0568921	30	-4.75216	4.68689e-05	0.00190989
FHIP2A	0.525401	0.110797	30	4.74201	4.82282e-05	0.00195602
SCAMP5	-0.341097	0.0719942	30	-4.73783	4.87986e-05	0.00197374
GAB1	0.39211	0.0828145	30	4.73481	4.92165e-05	0.0019852
ATXN1L	0.345468	0.0729966	30	4.73266	4.95143e-05	0.00199177
SEPTIN6	-0.293912	0.0621407	30	-4.72978	4.99185e-05	0.00200257
CTSS	0.344461	0.0729055	30	4.72476	5.06276e-05	0.00202032
PRMT1	-0.246288	0.0521276	30	-4.72472	5.06346e-05	0.00202032
AFF1	0.429358	0.0910035	30	4.71803	5.15963e-05	0.00205314
SIPA1L2	0.616993	0.13097	30	4.71096	5.26335e-05	0.00207207
WDR26	0.301855	0.0640683	30	4.71146	5.25598e-05	0.00207207
TMPPE	0.400083	0.0848819	30	4.71341	5.22724e-05	0.00207207
SLK	0.251026	0.0532688	30	4.71244	5.24146e-05	0.00207207
RIT1	0.300142	0.063746	30	4.70841	5.30123e-05	0.00208144
SPRED2	0.388292	0.0824988	30	4.70664	5.32772e-05	0.00208629
PDK2	-0.259331	0.055129	30	-4.70407	5.3664e-05	0.00209588
LBR	0.595639	0.126673	30	4.70218	5.39509e-05	0.00209599
KBTBD7	0.449109	0.0954949	30	4.70297	5.38309e-05	0.00209599
CREB5	0.567299	0.12071	29.9997	4.69967	5.4334e-05	0.00210533
RRM2B	0.422037	0.0898713	30	4.69602	5.48946e-05	0.00212149
EVI5	0.343856	0.0733134	30	4.69022	5.57968e-05	0.00214402
ECHDC2	-0.369227	0.0787154	30	-4.69066	5.57279e-05	0.00214402
CCNG2	0.542753	0.11576	30	4.6886	5.60524e-05	0.00214402
TAB2	0.30947	0.0660312	30	4.68672	5.6349e-05	0.00214402
TTYH3	0.396696	0.0846415	30	4.68678	5.63397e-05	0.00214402
PAFAH1B2	0.211609	0.0451349	30	4.68838	5.60874e-05	0.00214402
AK5	-0.439043	0.0937377	30	-4.68374	5.68245e-05	0.00215532
NAB1	0.375289	0.080138	30	4.68303	5.6938e-05	0.00215532
KIRREL3	-0.351449	0.0751291	30	-4.67793	5.77598e-05	0.00218084
MIR590	0.322924	0.0691312	30	4.67118	5.88672e-05	0.00219905
DOCK5	0.605732	0.129705	30	4.67007	5.90522e-05	0.00219905
AGTPBP1	0.41221	0.0882759	30	4.66956	5.9136e-05	0.00219905
LRRK2	0.575416	0.123138	29.9997	4.67292	5.85814e-05	0.00219905
MIS18BP1	0.291382	0.0623547	30	4.67298	5.85705e-05	0.00219905
INTS14	-0.256316	0.0548898	30	-4.66965	5.91215e-05	0.00219905
DGKA	-0.359464	0.077006	30	-4.668	5.93961e-05	0.00220318
SLC35A5	0.219184	0.0469945	30	4.66403	6.0064e-05	0.00222237
TRMT1	-0.319133	0.0684579	30	-4.66174	6.04514e-05	0.00223111
PAICS	-0.277387	0.0595631	30	-4.65703	6.1258e-05	0.00224509
PRDM10	0.383399	0.0823269	30	4.65704	6.12562e-05	0.00224509
ZNF518A	0.361222	0.0775676	30	4.65686	6.12865e-05	0.00224509
PLAC8	-0.263722	0.056713	30	-4.65012	6.24592e-05	0.00227675
STING1	-0.174657	0.0375554	30	-4.65064	6.23678e-05	0.00227675
PJA2	0.450234	0.0968492	30	4.64882	6.26887e-05	0.00227949
TLR1	0.422582	0.0909342	30	4.64712	6.29879e-05	0.00228474
BCL10	0.248545	0.0535248	30	4.64356	6.36225e-05	0.00228808
RIC1	0.381311	0.0821237	30	4.64312	6.36998e-05	0.00228808
SSRP1	-0.227205	0.0489152	30	-4.64489	6.3385e-05	0.00228808
QTRT1	-0.291389	0.0627408	30	-4.64432	6.34856e-05	0.00228808
BTBD7	0.239166	0.051528	30	4.64148	6.39946e-05	0.00229309
DDX51	-0.275039	0.0593746	30	-4.63227	6.56737e-05	0.00234591
SCYL2	0.354549	0.076549	30	4.63166	6.57866e-05	0.00234591
UBXN4	0.276975	0.059858	30	4.6272	6.66163e-05	0.00236749
PDK3	0.274728	0.0594009	30	4.62498	6.70333e-05	0.00236749
RENO1	0.337221	0.0729075	30	4.62533	6.69666e-05	0.00236749
NR1D1	-0.305009	0.0659347	30	-4.62593	6.68537e-05	0.00236749
SEMA3C	0.437934	0.0947278	30	4.62308	6.73914e-05	0.00237446
ARRDC4	0.600159	0.129954	30	4.61825	6.83132e-05	0.00240121
ZNF691-DT	-0.251981	0.0545865	30	-4.61618	6.8711e-05	0.00240375
FBF1	-0.258105	0.0559077	30	-4.61663	6.8624e-05	0.00240375
FNIP2	0.29491	0.0639011	30	4.6151	6.89194e-05	0.00240534
PIKFYVE	0.48527	0.105185	30	4.61347	6.92357e-05	0.00241004
XRCC6	-0.233405	0.0506002	30	-4.61273	6.93806e-05	0.00241004
SETD7	0.30465	0.0660759	30	4.61061	6.97941e-05	0.00241305
BACH1	0.492825	0.106872	30	4.61138	6.96431e-05	0.00241305
DAPP1	0.332854	0.0722485	30	4.60708	7.04908e-05	0.00241493
VEGFA	0.472303	0.1025	30	4.60784	7.03398e-05	0.00241493
MAP3K8	0.228883	0.0496903	30	4.60619	7.06664e-05	0.00241493
TCF7L2	0.408237	0.0886255	30	4.60631	7.06427e-05	0.00241493
RAB18	0.321643	0.0698035	30	4.60784	7.03399e-05	0.00241493
ASMTL	-0.244803	0.053195	30	-4.60199	7.15056e-05	0.00243796
FCMR	-0.403815	0.0877664	30	-4.60102	7.16994e-05	0.00243894
TMOD2	0.368201	0.0800809	30	4.59787	7.23377e-05	0.00245499
MDS2	-0.432742	0.0941604	30	-4.59579	7.27604e-05	0.00246368
SLC37A3	0.428091	0.0931862	29.9998	4.59393	7.31432e-05	0.00247097
INTS11	-0.210799	0.0459087	30	-4.5917	7.36018e-05	0.00247919
FYN	-0.188838	0.0411332	30	-4.59089	7.37703e-05	0.00247919
AKR1B1	-0.333186	0.0725937	30	-4.58974	7.40087e-05	0.00247919
STEAP4	0.555651	0.12107	30	4.5895	7.40582e-05	0.00247919
C6orf62	0.215056	0.046872	30	4.58816	7.43378e-05	0.00248292
GMPPA	-0.156855	0.034222	30	-4.58344	7.53279e-05	0.00248922
CCNL1	0.327114	0.071357	30	4.58419	7.51699e-05	0.00248922
TRAK1	0.192286	0.0419379	30	4.58502	7.49959e-05	0.00248922
PCMTD1	0.437536	0.0954594	30	4.58348	7.532e-05	0.00248922
TPM2	-0.411376	0.0897565	30	-4.58325	7.53697e-05	0.00248922
MAFB	0.519061	0.113315	30	4.58069	7.5912e-05	0.00250154
ITGAV	0.413461	0.0902865	30	4.57943	7.61816e-05	0.00250483
ZXDC	0.247418	0.0540451	30	4.57799	7.64911e-05	0.0025067
PELI2	0.324499	0.0708887	30	4.57758	7.65781e-05	0.0025067
NABP1	0.526159	0.115043	30	4.57357	7.74446e-05	0.00252946
CREB1	0.294842	0.0644949	30	4.57156	7.7884e-05	0.00253239
GATD1	-0.24427	0.0534422	30	-4.57073	7.8065e-05	0.00253239
PIK3AP1	0.417441	0.091359	30	4.56924	7.8392e-05	0.00253239
AOC2	0.46149	0.100982	30	4.57	7.82254e-05	0.00253239
BCAT2	-0.313201	0.0685206	30	-4.57091	7.80263e-05	0.00253239
GLIPR1	0.309264	0.0677038	30	4.56789	7.86896e-05	0.00253645
ERBIN	0.401008	0.0878115	30	4.56669	7.89545e-05	0.00253945
BNIP2	0.314441	0.0688715	30	4.56562	7.9192e-05	0.00254155
TRIM25	0.420071	0.0920579	30	4.56312	7.97507e-05	0.0025484
ZNF24	0.268909	0.058922	30	4.56382	7.95948e-05	0.0025484
HHEX	0.405135	0.0888147	30	4.56157	8.00974e-05	0.00255395
MIR646HG	0.468036	0.102628	30	4.5605	8.03383e-05	0.00255611
SOS2	0.416517	0.0913975	30	4.5572	8.10856e-05	0.00257434
HAX1	-0.236913	0.052024	30	-4.55392	8.18371e-05	0.00258707
TMEM43	0.251436	0.0552061	30	4.5545	8.17032e-05	0.00258707
CSNK1A1	0.235616	0.0517528	30	4.55272	8.21124e-05	0.00259023
FCHO2	0.620433	0.136367	30	4.54974	8.28011e-05	0.00260638
MICU2	0.231762	0.0509604	30	4.54787	8.32365e-05	0.00260896
TIMM44	-0.327223	0.0719408	30	-4.5485	8.30895e-05	0.00260896
LARP4B	0.261913	0.057608	30	4.54648	8.35626e-05	0.00261363
CPSF3	-0.207501	0.0456739	30	-4.54309	8.43605e-05	0.00262431
LMTK2	0.489335	0.107695	30	4.54373	8.42102e-05	0.00262431
CDKN1B	0.182192	0.040106	30	4.54277	8.44371e-05	0.00262431
MFGE8	-0.3946	0.0869442	30	-4.53854	8.54444e-05	0.00265003
WIPF1	0.283979	0.06262	30	4.53496	8.63059e-05	0.00266394
MYLIP	0.29158	0.0642988	30	4.53477	8.63521e-05	0.00266394
N4BP2L2	0.294877	0.0650306	30	4.53443	8.64341e-05	0.00266394
CMTM6	0.398069	0.0878738	30	4.53001	8.75144e-05	0.00268602
PCNX1	0.401141	0.0885497	30	4.53012	8.74866e-05	0.00268602
MAP4K3	0.287751	0.0635467	30	4.52818	8.7964e-05	0.00269422
CD247	-0.392321	0.0866762	30	-4.52629	8.8432e-05	0.00270294
DMAP1	-0.189104	0.0418272	30	-4.52107	8.97339e-05	0.00272894
TTC32	0.304005	0.0672589	30	4.51993	9.0022e-05	0.00272894
BAG4	0.302519	0.066924	30	4.52034	8.99197e-05	0.00272894
DBH-AS1	-0.395818	0.0875509	30	-4.521	8.97527e-05	0.00272894
MPZL2	0.349302	0.0773414	30	4.51637	9.09242e-05	0.00274502
CDK10	-0.233557	0.0517104	30	-4.51664	9.08571e-05	0.00274502
BIN1	-0.311512	0.0690878	30	-4.50893	9.28419e-05	0.00276894
LMBRD1	0.27848	0.0617425	30	4.51034	9.24745e-05	0.00276894
SGK1	0.35497	0.0787177	30	4.50941	9.27159e-05	0.00276894
NECTIN1	0.447972	0.0993518	30	4.50895	9.28361e-05	0.00276894
PLBD1-AS1	0.361024	0.0800416	30	4.51045	9.24455e-05	0.00276894
SUN2	-0.195372	0.0432974	30	-4.51232	9.19617e-05	0.00276894
ADAM10	0.336434	0.0746869	30	4.5046	9.39745e-05	0.00279707
THAP5	0.279228	0.0620128	30	4.50275	9.44616e-05	0.00280027
ITFG2	-0.246608	0.0547629	30	-4.50319	9.43476e-05	0.00280027
PPM1G	-0.190263	0.0422769	30	-4.50041	9.50854e-05	0.00280749
RPSA	-0.407876	0.0906268	30	-4.50061	9.50306e-05	0.00280749
HIPK1	0.419754	0.093353	30	4.49642	9.61527e-05	0.00282124
ACSL3	0.224034	0.0498216	30	4.49672	9.60728e-05	0.00282124
POU5F1B	-0.348986	0.0775906	30	-4.49779	9.57859e-05	0.00282124
KIF27	0.624212	0.138843	30	4.49582	9.63156e-05	0.00282124
ACBD3	0.204798	0.045564	30	4.49472	9.66113e-05	0.0028243
MPZL3	0.375019	0.0834682	30	4.49295	9.70923e-05	0.00283275
DAPK2	0.469503	0.104538	30	4.49123	9.75616e-05	0.00284083
PTENP1	0.358123	0.0797572	30	4.49017	9.78516e-05	0.00284367
ZBTB18	0.396343	0.0883074	30	4.48822	9.8387e-05	0.00284802
ZFYVE16	0.531373	0.118391	30	4.48828	9.83712e-05	0.00284802
ZNF107	0.347225	0.077407	30	4.48571	9.90832e-05	0.00285238
LINC00540	-0.352411	0.0785656	30	-4.48556	9.91234e-05	0.00285238
ARF6	0.140838	0.0314012	30	4.48513	9.92432e-05	0.00285238
DPY19L3	0.507436	0.113144	30	4.48489	9.93108e-05	0.00285238
MME	0.659236	0.147097	30	4.48165	0.000100215	0.00287276
CREBRF	0.363764	0.0812002	30	4.47984	0.000100725	0.0028818
ZNF281	0.396892	0.0886452	30	4.47731	0.00010144	0.00289103
FXYD7	-0.274507	0.0613017	30	-4.47798	0.000101252	0.00289103
EYS	0.251496	0.0562283	30	4.47277	0.000102739	0.0029214
TRBV20-1	-0.502432	0.112363	30	-4.47152	0.000103099	0.0029214
EIF3F	-0.246837	0.0551984	30	-4.47181	0.000103016	0.0029214
IMPA1	0.262124	0.0586441	30	4.46974	0.000103615	0.00292299
OSGIN2	0.310792	0.0695396	30	4.46927	0.000103749	0.00292299
SMCHD1	0.522719	0.116933	30	4.47025	0.000103466	0.00292299
ZDHHC20	0.378462	0.0847432	29.9998	4.46599	0.00010471	0.00294445
PCNX2	-0.248125	0.055583	30	-4.46404	0.00010528	0.00295291
RAB12	0.335789	0.0752284	30	4.4636	0.000105411	0.00295291
SFRP5	-0.36163	0.0810719	30	-4.46061	0.000106297	0.0029721
FNDC3B	0.502827	0.11278	30	4.45849	0.00010693	0.00298413
PGAP3	-0.240352	0.053938	30	-4.45608	0.000107651	0.0029986
PAPOLA	0.225725	0.0506788	30	4.45404	0.000108268	0.0030101
RPS6KA5	0.38517	0.0865066	30	4.4525	0.000108738	0.00301748
ARMT1	0.232024	0.0521547	30	4.44877	0.000109878	0.0030434
VNN3P	0.613018	0.137819	30	4.44799	0.000110118	0.00304432
MTF1	0.301936	0.0679004	30	4.44674	0.000110503	0.0030485
NBN	0.247567	0.0556978	30	4.44483	0.000111095	0.0030485
FCHSD2	0.247603	0.0557051	30	4.44488	0.000111079	0.0030485
KSR1	0.321034	0.0722124	30	4.44569	0.000110827	0.0030485
PPOX	-0.239491	0.0539049	30	-4.44285	0.000111713	0.00305979
SLC40A1	0.34263	0.0771409	30	4.44162	0.000112099	0.00306466
TOP6BL	-0.244005	0.0549446	30	-4.44093	0.000112315	0.0030649
SNRK	0.398612	0.0898186	29.9998	4.43797	0.000113251	0.00308473
TBC1D23	0.277418	0.0625294	30	4.43661	0.000113681	0.00309073
BICD2	0.31387	0.0707719	30	4.43495	0.000114207	0.00309935
RPN2	-0.163635	0.0369082	30	-4.43356	0.000114654	0.00310576
GOT2	-0.228058	0.0514566	30	-4.43205	0.000115139	0.00311319
SLC35C2	-0.172188	0.038859	30	-4.43109	0.000115449	0.00311586
HOMEZ	-0.210069	0.047419	30	-4.43007	0.000115779	0.00311907
ZBED6	0.348928	0.0788314	30	4.42626	0.000117019	0.00313312
PPP4R2	0.357919	0.0808369	30	4.42767	0.000116559	0.00313312
PSMA3-AS1	0.324851	0.0733905	30	4.42634	0.000116993	0.00313312
DRG2	-0.210628	0.0475903	30	-4.42586	0.00011715	0.00313312
ZNF589	-0.261205	0.0590858	30	-4.42078	0.000118826	0.0031722
PRAG1	-0.339759	0.0768783	30	-4.41944	0.000119273	0.00317838
PGS1	0.321102	0.0727034	30	4.4166	0.000120221	0.00319788
LTBP3	-0.446841	0.101205	30	-4.41521	0.000120689	0.00320456
FDPS	-0.185862	0.042145	30	-4.41007	0.000122438	0.00323235
PPIL4	0.205858	0.0466828	30	4.40971	0.000122559	0.00323235
TRBC1	-0.446934	0.101385	30	-4.40828	0.00012305	0.00323235
POLD2	-0.310906	0.0705186	30	-4.40885	0.000122854	0.00323235
MYO1E	-0.39381	0.0893146	30	-4.40925	0.000122719	0.00323235
MTMR10	0.379508	0.0860391	30	4.41088	0.00012216	0.00323235
ADAM19	0.4515	0.10244	30	4.40748	0.000123328	0.0032339
ATP6V1A	0.398325	0.0904712	30	4.40279	0.000124954	0.00326079
IRAK3	0.619524	0.140717	30	4.40261	0.000125016	0.00326079
CCNB1IP1	-0.23946	0.0543759	30	-4.40378	0.000124608	0.00326079
NOSIP	-0.412243	0.0936647	30	-4.40127	0.000125486	0.00326729
QARS1	-0.18231	0.0414582	30	-4.39743	0.000126837	0.00326788
RNF146	0.279837	0.0636298	30	4.3979	0.000126672	0.00326788
HCG25	-0.298479	0.067857	30	-4.39864	0.00012641	0.00326788
TUT1	-0.278035	0.0631895	30	-4.40001	0.000125926	0.00326788
CD3E	-0.3592	0.0816451	30	-4.39953	0.000126097	0.00326788
RAB22A	0.195671	0.0444815	30	4.39893	0.000126308	0.00326788
SUZ12	0.305456	0.0694777	30	4.39645	0.000127185	0.00327115
HP1BP3	0.296354	0.0674288	30	4.39507	0.000127677	0.00327807
ELK3	0.216169	0.0491921	30	4.39439	0.000127922	0.00327867
ADAM9	0.381531	0.0868365	30	4.39367	0.000128179	0.00327923
OGFOD3	-0.206987	0.0471232	30	-4.39247	0.00012861	0.00327923
FOXJ1	-0.382609	0.0870955	30	-4.39298	0.000128425	0.00327923
KCTD20	0.202608	0.046134	30	4.39173	0.000128875	0.00328032
DNAJB14	0.393572	0.0896611	30	4.38955	0.000129662	0.00328395
ERCC2	-0.206807	0.0471141	30	-4.38949	0.000129685	0.00328395
MAPK1	0.361142	0.0822727	30	4.38957	0.000129653	0.00328395
RESF1	0.499564	0.113844	30	4.38815	0.000130171	0.00329062
CCHCR1	-0.217825	0.0496537	30	-4.38689	0.00013063	0.00329604
UBXN2B	0.351711	0.0801833	29.9998	4.38634	0.000130833	0.00329604
JARID2	0.335032	0.0764086	30	4.38475	0.000131413	0.00329942
MCM7	-0.248952	0.0567757	30	-4.38483	0.000131381	0.00329942
ENTPD1	0.490224	0.111844	30	4.3831	0.000132021	0.00330343
PREX1	0.421536	0.09617	30	4.38324	0.000131967	0.00330343
DGKG	0.354419	0.0809326	30	4.37919	0.000133469	0.00331668
RAB33B	0.480146	0.109646	30	4.37907	0.000133514	0.00331668
WDR44	0.227144	0.0518894	30	4.37746	0.000134114	0.00331668
CD6	-0.371334	0.0848078	30	-4.37853	0.000133714	0.00331668
APBB1	-0.359761	0.0821694	30	-4.37829	0.000133806	0.00331668
RASSF3	0.25283	0.0577436	30	4.37849	0.00013373	0.00331668
MAN2C1	-0.179502	0.0410062	30	-4.37744	0.000134123	0.00331668
AVL9	0.362681	0.0829033	30	4.37475	0.000135134	0.00333608
ABCC5	0.44783	0.102391	30	4.3737	0.000135529	0.00334026
ATP8A1	0.485065	0.110935	30	4.3725	0.000135987	0.00334039
PCED1B	-0.417212	0.0954072	30	-4.37296	0.000135809	0.00334039
CBL	0.448304	0.102658	30	4.36698	0.000138095	0.00338654
NOC2L	-0.22787	0.0522176	30	-4.36386	0.000139303	0.0034105
CCT7	-0.266824	0.0611564	30	-4.36298	0.000139647	0.00341327
TRBV19	-0.476341	0.109374	30	-4.35515	0.000142732	0.00348291
ZNF33A	0.308381	0.0708684	30	4.35145	0.000144211	0.0035074
TECR	-0.263584	0.0605705	30	-4.35168	0.00014412	0.0035074
SYTL1	-0.220727	0.0507768	30	-4.34701	0.000146012	0.00353372
AP1AR	0.286142	0.0658105	30	4.34798	0.000145617	0.00353372
B4GALT5	0.531423	0.12225	30	4.34702	0.000146005	0.00353372
LATS2	0.373285	0.085902	30	4.34548	0.000146636	0.00354301
MAP3K2	0.486864	0.112091	30	4.34349	0.000147451	0.00355689
METTL26	-0.300386	0.0691726	30	-4.34256	0.000147834	0.00356032
SLC39A13	-0.222721	0.0513189	30	-4.33995	0.000148914	0.00358048
DPYD	0.286467	0.0660176	30	4.33925	0.000149206	0.00358167
KPNA4	0.175513	0.0404723	30	4.33662	0.000150304	0.00359634
SLCO4C1	0.525633	0.121202	30	4.33683	0.000150217	0.00359634
TXK	-0.310074	0.0715561	30	-4.33329	0.000151703	0.00362393
SNX27	0.369397	0.0852948	30	4.33082	0.000152751	0.00363388
RICTOR	0.450123	0.103935	30	4.33081	0.000152757	0.00363388
LPAR6	0.303114	0.069994	30	4.33057	0.000152858	0.00363388
CD164	0.313898	0.072504	30	4.32939	0.000153366	0.00364009
EIF2B4	-0.192516	0.044504	30	-4.32583	0.000154895	0.0036646
ANKRD34B	0.418255	0.0966853	30	4.32594	0.000154844	0.0036646
PPIH	-0.201378	0.0465792	30	-4.32334	0.000155971	0.00367327
ZBTB11	0.416254	0.0963175	30	4.32169	0.000156691	0.00367327
LEF1-AS1	-0.408306	0.0944563	30	-4.3227	0.000156251	0.00367327
TMEM164	0.354712	0.0820798	30	4.32154	0.000156754	0.00367327
LINC01089	-0.279274	0.0645891	30	-4.32386	0.000155744	0.00367327
LZTR1	-0.263234	0.0609076	30	-4.32186	0.000156616	0.00367327
RPP30	-0.185835	0.0430162	30	-4.32013	0.000157373	0.00368193
PRPF6	-0.216366	0.0500915	30	-4.31941	0.000157692	0.00368354
CYB5R4	0.335564	0.0777161	30	4.31782	0.00015839	0.0036882
EIF3B	-0.212111	0.0491234	30	-4.31792	0.000158347	0.0036882
RNF111	0.376131	0.0871231	29.9998	4.31724	0.000158648	0.00368838
GMPPB	-0.193495	0.04483	30	-4.3162	0.000159105	0.00369319
GZMM	-0.354546	0.082184	30	-4.31406	0.00016006	0.00370951
IL18R1	0.557884	0.129336	30	4.31343	0.000160338	0.00371013
TMEM170B	0.522983	0.121304	30	4.31135	0.000161273	0.00372594
PITPNC1	-0.145207	0.0336869	30	-4.31049	0.000161656	0.00372895
MOB1A	0.190395	0.0442063	30	4.30697	0.000163249	0.00375958
SUSD6	0.403327	0.0936568	30	4.30644	0.000163493	0.00375958
RNF157	-0.351037	0.0815316	30	-4.30553	0.000163906	0.00376321
ADRB2	0.342286	0.0795555	30	4.30248	0.000165304	0.00378407
SPAG9	0.381876	0.0887581	30	4.30243	0.000165327	0.00378407
PQBP1	-0.228718	0.0532127	30	-4.29818	0.000167297	0.00382324
GPAT3	0.527018	0.122636	30	4.29741	0.000167656	0.0038255
ZYG11B	0.381367	0.0887617	30	4.29653	0.000168069	0.00382902
ST3GAL6	0.386979	0.0901533	30	4.29245	0.000169986	0.00386673
EXT1	0.346855	0.080909	30	4.28697	0.000172601	0.00391414
HAL	0.491509	0.11464	30	4.2874	0.000172396	0.00391414
PAN3	0.366497	0.0855026	30	4.28638	0.000172882	0.0039145
CEP135	0.316692	0.0739517	30	4.28242	0.0001748	0.00395187
RACK1	-0.299423	0.0699686	30	-4.27939	0.00017628	0.00397924
UTP14A	-0.253474	0.0592656	30	-4.27692	0.000177497	0.0040006
DCTN4	0.228557	0.0534787	30	4.2738	0.000179043	0.00402316
USP25	0.281369	0.0658332	29.9998	4.27397	0.000178959	0.00402316
PURB	0.315027	0.0737437	30	4.27192	0.000179984	0.00403816
SUCO	0.289746	0.0678526	30	4.27023	0.000180833	0.00403917
ITM2C	-0.300109	0.0702861	30	-4.26982	0.000181037	0.00403917
PSMD6-AS2	0.392783	0.0920059	30	4.26911	0.000181397	0.00403917
HSD17B8	-0.370432	0.0867286	30	-4.27117	0.000180361	0.00403917
SUPV3L1	-0.238311	0.0558197	30	-4.26929	0.000181304	0.00403917
INO80D	0.314208	0.0736117	30	4.26845	0.000181727	0.00404042
SEPTIN2	0.133818	0.0313669	30	4.26621	0.000182865	0.0040535
PPP6R3	0.254723	0.0597041	30	4.26643	0.000182753	0.0040535
CHSY1	0.39914	0.093593	30	4.26463	0.000183669	0.00406523
PCGF3	0.291948	0.0684952	30	4.26231	0.000184861	0.00408339
IKBIP	0.345115	0.0809759	30	4.26195	0.000185043	0.00408339
PRDM5	0.470411	0.110393	30	4.26124	0.000185412	0.00408542
NIN	0.326396	0.0766242	30	4.2597	0.000186204	0.00409068
ZNF500	-0.210458	0.0494036	30	-4.25997	0.000186065	0.00409068
CYP1B1	0.599062	0.140711	30	4.25738	0.000187412	0.00411109
CDK19	0.412105	0.0969052	30	4.25266	0.000189885	0.00415762
SLFN12	0.308364	0.0725176	30	4.25226	0.000190096	0.00415762
RPS5	-0.426051	0.100216	30	-4.25133	0.000190591	0.00416228
RRP36	-0.175254	0.0412494	30	-4.24865	0.000192016	0.0041872
PDE3B	0.38244	0.0900276	30	4.24803	0.000192345	0.00418818
AFF4	0.415071	0.097726	30	4.24729	0.00019274	0.00419061
TRAV39	-0.308088	0.0725984	30	-4.24373	0.000194657	0.00422605
PTPN12	0.367351	0.0865774	30	4.24303	0.000195034	0.00422804
OSTM1	0.325848	0.0768195	30	4.24174	0.000195739	0.00423704
MIR22HG	0.322644	0.0760821	30	4.24074	0.000196282	0.00423704
DDX17	0.394742	0.0930843	30	4.24069	0.000196311	0.00423704
MEF2A	0.3112	0.0734222	30	4.2385	0.00019751	0.00425669
ERAL1	-0.23449	0.0553404	30	-4.23723	0.000198206	0.00426548
MIDEAS	0.337075	0.0796478	30	4.23206	0.000201071	0.00432083
USP22	0.21664	0.0512136	30	4.23012	0.000202157	0.00433786
GIPC3	-0.290129	0.0686221	30	-4.22793	0.000203394	0.0043461
ZNF333	0.255177	0.0603545	30	4.22797	0.000203368	0.0043461
ANKRD54	-0.204194	0.0482971	29.9998	-4.22788	0.000203424	0.0043461
RPS4X	-0.325816	0.0771244	30	-4.22455	0.000205309	0.00437964
FBXO32	-0.28552	0.0675936	30	-4.22406	0.000205588	0.00437964
MUS81	-0.175799	0.0416542	30	-4.22045	0.000207661	0.00441489
MIB1	0.444881	0.105419	30	4.22014	0.00020784	0.00441489
ZNF277	-0.194038	0.0459867	30	-4.21943	0.000208253	0.0044173
MTARC1	0.75554	0.179219	30	4.21574	0.000210395	0.0044394
TRBC2	-0.429028	0.10181	30	-4.21402	0.0002114	0.0044394
NAT10	-0.247087	0.0586243	30	-4.21476	0.000210968	0.0044394
RUBCNL	0.400128	0.0949087	30	4.21593	0.000210286	0.0044394
NOD2	0.330323	0.0783832	30	4.21421	0.000211289	0.0044394
SERPINB8	0.252295	0.0598682	30	4.21417	0.000211315	0.0044394
YJEFN3	-0.325534	0.077213	30	-4.21605	0.000210213	0.0044394
BROX	0.261458	0.0620798	30	4.21165	0.0002128	0.00445966
ACAP2	0.40991	0.0973344	30	4.21136	0.000212969	0.00445966
USP33	0.25628	0.0608773	30	4.20978	0.000213904	0.00447289
SAMTOR	0.326888	0.0776696	29.9998	4.2087	0.000214549	0.00448005
TRBV13	-0.259608	0.0617082	30	-4.20702	0.00021555	0.00449458
CNKSR1	-0.297958	0.0708638	30	-4.20466	0.000216965	0.00451197
RP2	0.584746	0.139073	30	4.20461	0.000216995	0.00451197
MFAP3	0.208392	0.0496048	30	4.20105	0.000219148	0.00455033
TPST1	0.643585	0.153249	30	4.19961	0.000220024	0.00455855
BRD3	0.225322	0.0536558	30	4.19939	0.000220161	0.00455855
RUSC2	0.345657	0.0823569	30	4.19705	0.000221592	0.00457467
CHUK	0.285646	0.068066	30	4.1966	0.00022187	0.00457467
GPCPD1	0.353373	0.084202	30	4.19673	0.000221792	0.00457467
LIN7A	0.415271	0.099068	30	4.19178	0.000224859	0.00462985
STS	0.405481	0.0967477	30	4.19112	0.000225272	0.00463188
FAM20C	0.28607	0.0682725	30	4.19012	0.000225894	0.00463822
RPSAP15	-0.289279	0.0690679	30	-4.18833	0.000227019	0.00464911
DMXL2	0.502873	0.120067	30	4.18827	0.000227055	0.00464911
EFHD1	-0.314411	0.0750943	30	-4.18689	0.00022793	0.00466056
IPO13	-0.190156	0.0454274	30	-4.18593	0.000228532	0.00466641
AGO4	0.393101	0.0939361	30	4.18477	0.000229268	0.00466853
ZNF106	0.390162	0.0932256	30	4.18513	0.00022904	0.00466853
SLC35F5	0.367433	0.0878827	30	4.18094	0.000231717	0.00469894
SEC61A1	-0.134321	0.0321264	30	-4.18102	0.000231667	0.00469894
MFSD14CP	0.25745	0.0615638	30	4.18185	0.000231135	0.00469894
IREB2	0.271445	0.0649409	30	4.17987	0.000232404	0.00470641
NUP50	0.288737	0.0690962	30	4.17876	0.00023312	0.00471444
ZNF683	-0.353764	0.0846957	30	-4.17688	0.000234338	0.0047256
GTF2H5	-0.368001	0.0881177	30	-4.17625	0.000234752	0.0047256
SRRT	-0.188261	0.0450819	30	-4.17599	0.000234919	0.0047256
HDHD3	-0.327078	0.0783243	30	-4.17594	0.000234952	0.0047256
BTN2A1	0.219553	0.052595	30	4.17441	0.000235951	0.00473827
ROBO3	-0.326577	0.0782409	30	-4.17399	0.000236224	0.00473827
TNPO1	0.322061	0.0772067	30	4.17141	0.000237918	0.00476579
PSMD1	-0.141304	0.0338921	30	-4.16922	0.00023937	0.00478613
SKAP2	0.364144	0.0873477	30	4.1689	0.000239582	0.00478613
FBXL5	0.315062	0.0755985	30	4.16757	0.000240464	0.00479726
VPS37A	0.231249	0.0555084	30	4.16601	0.000241506	0.00481083
PRPF19	-0.296147	0.071094	30	-4.16558	0.000241796	0.00481083
ABCA1	0.532049	0.127833	30	4.16206	0.000244165	0.00485142
SLC45A4	0.330336	0.0794225	29.9998	4.15923	0.000246088	0.00487353
RPL36	-0.403497	0.0970188	30	-4.15896	0.000246268	0.00487353
MIA	-0.305062	0.0733471	30	-4.15916	0.000246133	0.00487353
TRBV4-1	-0.358793	0.0862875	30	-4.1581	0.000246853	0.00487856
RLIM	0.278891	0.067099	30	4.15641	0.000248016	0.004895
EML3	-0.188037	0.0452605	30	-4.15456	0.00024929	0.00491357
MAP3K7	0.19227	0.0463037	30	4.15237	0.000250805	0.00493685
TUT7	0.428507	0.103223	30	4.15127	0.000251567	0.00493853
SIRT1	0.258255	0.062218	30	4.1508	0.000251894	0.00493853
TESPA1	-0.419338	0.101004	30	-4.15168	0.000251284	0.00493853
TSNAX	0.31144	0.075049	30	4.14982	0.000252577	0.00493879
DVL2	-0.265147	0.0638936	30	-4.14983	0.000252576	0.00493879
C5orf15	0.207081	0.0499317	30	4.1473	0.00025435	0.00494726
TLR4	0.508095	0.122498	30	4.14777	0.000254015	0.00494726
CMIP	0.320023	0.077158	30	4.14764	0.000254111	0.00494726
CPD	0.507193	0.122258	30	4.14856	0.000253462	0.00494726
NDRG2	-0.273163	0.065888	30	-4.14588	0.000255351	0.00496019
FARSA	-0.215702	0.0520738	30	-4.14223	0.000257939	0.00500388
SLC5A6	-0.250161	0.0604944	30	-4.13527	0.000262954	0.00508348
GALNT3	0.322714	0.0780457	30	4.13493	0.000263202	0.00508348
DCTD	-0.170393	0.0412112	30	-4.13464	0.00026342	0.00508348
ZNF200	0.201157	0.048649	30	4.13487	0.00026325	0.00508348
STRN	0.361471	0.0874888	30	4.13162	0.000265624	0.00511466
SDAD1	-0.226971	0.0549392	30	-4.13131	0.000265855	0.00511466
BIRC2	0.238367	0.0577019	30	4.13101	0.000266075	0.00511466
ARHGEF10L	0.364004	0.0882317	30	4.12555	0.000270123	0.00514627
MACO1	-0.195094	0.0472685	30	-4.12737	0.000268769	0.00514627
SLC25A24	0.363467	0.0881026	30	4.1255	0.000270159	0.00514627
WDFY3	0.539236	0.130677	29.9997	4.12648	0.00026943	0.00514627
IFT56	0.311421	0.0754417	30	4.12797	0.000268318	0.00514627
TSPAN32	-0.207168	0.0501885	30	-4.12781	0.00026844	0.00514627
GNG2	0.298971	0.0724551	30	4.1263	0.000269566	0.00514627
CCT4	-0.254345	0.0616684	30	-4.1244	0.000270982	0.00515529
FOSB	-0.424913	0.10309	30	-4.12175	0.000272977	0.00518656
SLC2A11	-0.319282	0.0775019	30	-4.11967	0.000274552	0.00520978
PIRAT1	0.473333	0.114923	30	4.11871	0.000275279	0.00521688
INTS6-AS1	0.227578	0.0552641	30	4.11801	0.000275811	0.00522025
KIAA0232	0.336503	0.0817419	30	4.11665	0.000276852	0.00523324
TMEM116	-0.259944	0.0631575	30	-4.1158	0.000277502	0.00523883
FAM111A	0.316554	0.076922	30	4.11526	0.000277918	0.00523997
MAML3	0.409308	0.0995088	30	4.11328	0.000279444	0.00525454
CTSF	-0.280057	0.0680827	30	-4.11348	0.000279286	0.00525454
KIF22	-0.232427	0.056512	30	-4.11287	0.000279758	0.00525454
TMCC1	0.310166	0.0754543	30	4.11064	0.000281489	0.00528033
MAN1A1	0.470279	0.114461	30	4.10863	0.000283059	0.0052942
ASAH1	0.278162	0.0677005	30	4.10871	0.000282995	0.0052942
CORO1C	0.338406	0.082371	30	4.10831	0.000283304	0.0052942
SLAMF6	-0.270698	0.065934	30	-4.10559	0.000285447	0.0053151
REPS2	0.548236	0.133536	30	4.10552	0.000285502	0.0053151
PELP1	-0.31376	0.0764219	30	-4.10563	0.000285413	0.0053151
ZNF665	-0.27502	0.0670093	30	-4.10421	0.000286531	0.00532753
PPP2R5A	0.262617	0.0640161	30	4.10236	0.000288003	0.0053376
UBE2D3	0.202036	0.0492409	30	4.103	0.000287492	0.0053376
CCDC149	0.317467	0.0773902	30	4.10217	0.000288157	0.0053376
HEXD	-0.236215	0.0576094	30	-4.10028	0.00028966	0.00535872
ARHGAP12	0.328437	0.080146	30	4.09798	0.000291507	0.00537939
VPS4B	0.272125	0.0664033	30	4.09806	0.000291441	0.00537939
TRAC	-0.384876	0.0939329	30	-4.09735	0.000292018	0.00538211
PRPSAP2	-0.172354	0.0420878	30	-4.0951	0.000293832	0.00540879
CLEC7A	0.396426	0.0968769	30	4.09206	0.000296313	0.00544304
ME2	0.208856	0.0510412	30	4.09192	0.00029643	0.00544304
SCAF11	0.270011	0.066042	30	4.08847	0.000299264	0.00548824
GPR160	0.418835	0.102555	30	4.08399	0.00030299	0.00554968
RNF11	0.345796	0.0847165	30	4.0818	0.00030482	0.00557628
IL1R1	0.467585	0.11459	30	4.08049	0.00030593	0.00558967
SRPRB	-0.238205	0.0584001	30	-4.07884	0.000307324	0.00559436
RAP2C	0.324388	0.0795125	30	4.07971	0.000306587	0.00559436
GHDC	-0.217236	0.0532546	30	-4.07919	0.000307024	0.00559436
ZBED4	0.208898	0.0512251	30	4.07804	0.000308003	0.00559981
GPR183	-0.341966	0.0838765	30	-4.07702	0.000308875	0.00560876
USP20	-0.226221	0.0555105	30	-4.07528	0.000310358	0.00561497
ESYT1	-0.32401	0.0795057	30	-4.0753	0.000310336	0.00561497
SLC24A4	0.448201	0.109978	30	4.07536	0.000310288	0.00561497
IFIT2	0.412867	0.101357	30	4.07342	0.000311957	0.00563699
KLHL24	0.240617	0.0591038	29.9998	4.07109	0.00031397	0.00563885
FAM153CP	-0.327554	0.0804578	30	-4.07113	0.000313932	0.00563885
PIP4P2	0.418249	0.102722	30	4.07164	0.000313487	0.00563885
PVT1	-0.258537	0.0634915	30	-4.072	0.000313181	0.00563885
TM9SF3	0.199247	0.04894	30	4.07124	0.000313834	0.00563885
SNTB2	0.327976	0.0805834	30	4.07001	0.000314898	0.00564865
ARMH1	-0.327398	0.080523	30	-4.06589	0.000318497	0.00570628
CGGBP1	0.290307	0.0714482	30	4.06319	0.000320884	0.00574207
ZAP70	-0.277103	0.0682182	30	-4.06201	0.000321925	0.00575372
UBA3	0.1947	0.0479556	30	4.06001	0.000323708	0.00576466
SLC44A1	0.283473	0.0698099	30	4.06064	0.000323146	0.00576466
ABHD13	0.262753	0.0647135	30	4.06025	0.000323488	0.00576466
MRNIP	-0.284391	0.0700555	30	-4.05951	0.000324152	0.00576561
RALGPS1	0.245259	0.0604304	30	4.05854	0.000325022	0.00577412
PPP1R21	0.167758	0.0413692	30	4.05513	0.000328085	0.0058033
ANKZF1	-0.195869	0.0483026	30	-4.05504	0.000328168	0.0058033
STX7	0.249663	0.0615733	30	4.05473	0.000328449	0.0058033
HERC4	0.243763	0.0601301	30	4.05392	0.000329181	0.0058033
TAOK1	0.427396	0.105434	30	4.05367	0.000329416	0.0058033
CD93	0.411093	0.101358	30	4.05587	0.000327421	0.0058033
GRAMD4	0.275479	0.0679571	30	4.05371	0.000329373	0.0058033
WDR74	-0.330068	0.0814642	30	-4.05169	0.000331215	0.00582805
RPL29	-0.347227	0.0857375	30	-4.04988	0.000332868	0.00584703
UBN2	0.34146	0.0843185	30	4.04964	0.000333086	0.00584703
PTPRE	0.330834	0.0817051	30	4.04912	0.000333565	0.00584848
RUNX3	-0.269504	0.0665874	30	-4.04738	0.000335176	0.00585236
JAGN1	-0.259137	0.0640183	30	-4.04785	0.000334736	0.00585236
FEM1C	0.319203	0.0788606	30	4.04768	0.000334891	0.00585236
GALC	0.202128	0.0499433	30	4.04716	0.000335372	0.00585236
GEMIN8	-0.25277	0.0624651	30	-4.04658	0.000335915	0.00585492
PASK	-0.326975	0.0808256	30	-4.04544	0.000336965	0.00585662
SEL1L	0.347918	0.0860044	30	4.04535	0.000337046	0.00585662
LMF1	-0.233815	0.0578007	30	-4.04519	0.000337203	0.00585662
UBTD2	0.20157	0.0498352	30	4.04472	0.000337633	0.00585721
REXO4	-0.196704	0.0486596	30	-4.04245	0.000339753	0.00588706
CARMIL2	-0.357727	0.0885847	30	-4.03824	0.000343713	0.00594869
SNRPA	-0.229488	0.0568721	30	-4.03516	0.000346644	0.00599239
CDK5RAP2	-0.20904	0.0518492	30	-4.0317	0.000349961	0.00604265
LOXHD1	0.333072	0.0826711	30	4.02888	0.000352686	0.00608259
PRLR	0.312592	0.0776445	30	4.02594	0.000355557	0.00612496
EPS15	0.210702	0.0523721	30	4.02316	0.00035828	0.00616468
ECH1	-0.278242	0.0691743	30	-4.02234	0.000359097	0.00617153
C6orf120	0.225884	0.0561699	30	4.02144	0.000359988	0.00617965
LONRF1	0.293697	0.0730562	30	4.02015	0.000361265	0.00619437
PANK3	0.379757	0.0945168	30	4.01788	0.000363529	0.00622597
DHRS3	-0.271773	0.0676762	30	-4.01579	0.000365624	0.00624364
MTPN	0.251939	0.0627373	30	4.01578	0.000365637	0.00624364
ZFP91	0.156721	0.0390317	30	4.01523	0.000366185	0.00624364
MYO5A	0.363845	0.0906178	30	4.01516	0.000366253	0.00624364
FOXN2	0.380067	0.0947395	30	4.01171	0.000369752	0.00629601
TLE4	0.306361	0.0763933	30	4.01032	0.000371167	0.00631217
IL32	-0.355031	0.0885379	30	-4.00994	0.000371555	0.00631217
ZBTB7B	0.32243	0.0804414	30	4.00826	0.000373274	0.006327
RNF139	0.199759	0.0498404	30	4.00797	0.000373573	0.006327
CD81	-0.224956	0.0561291	30	-4.00783	0.000373714	0.006327
THRB	0.219564	0.054812	30	4.00578	0.000375831	0.00635555
LNCATV	0.497988	0.124359	30	4.00442	0.000377231	0.00637192
CENPT	-0.236204	0.0589982	30	-4.00357	0.000378113	0.00637953
ATXN1	0.363173	0.0907638	30	4.0013	0.000380481	0.00640768
PCED1A	-0.201762	0.0504262	30	-4.00114	0.00038065	0.00640768
RPS6KA3	0.300927	0.0752204	30	4.00061	0.000381204	0.00640969
LAMP2	0.347862	0.0869878	30	3.99898	0.00038292	0.00643118
FLT3	0.591261	0.147868	30	3.99857	0.000383353	0.00643118
MIR9-3HG	-0.26315	0.0658448	30	-3.99652	0.000385515	0.00646011
TMEM154	0.35408	0.0886286	30	3.9951	0.000387025	0.00647806
SFI1	-0.220249	0.0551494	30	-3.99368	0.000388532	0.00649591
SMAD5	0.323465	0.0810083	30	3.99299	0.000389277	0.00650101
FBXW4	-0.206377	0.0517015	30	-3.9917	0.000390657	0.00651603
OSBPL1A	0.297368	0.0745037	30	3.99132	0.000391059	0.00651603
AGO3	0.257645	0.0645789	30	3.98961	0.0003929	0.00652112
ABHD14B	-0.287809	0.0721299	30	-3.99015	0.000392326	0.00652112
H1-10	-0.361397	0.0905986	29.9998	-3.98899	0.000393573	0.00652112
LATS1	0.409507	0.10263	30	3.99013	0.00039234	0.00652112
DRAM1	0.264621	0.0663342	30	3.9892	0.000393346	0.00652112
MKNK1	0.358624	0.0899409	30	3.98733	0.000395373	0.00654295
TTN-AS1	0.377569	0.0947055	30	3.98677	0.000395976	0.00654295
ERGIC1	0.37718	0.0946132	30	3.98655	0.00039622	0.00654295
TMEM167A	0.223378	0.056062	30	3.98448	0.000398477	0.00657163
TRBV3-1	-0.367424	0.0922216	30	-3.98414	0.000398847	0.00657163
H2BC7	0.257067	0.0645934	30	3.97976	0.000403672	0.00664371
ARRDC1-AS1	-0.212851	0.0535396	30	-3.97557	0.000408343	0.0067131
FAM199X	0.364644	0.0917447	30	3.97455	0.000409487	0.00671584
FBXL20	0.322602	0.0811738	30	3.97421	0.000409874	0.00671584
ZNF575	-0.21459	0.0539851	30	-3.97499	0.000408994	0.00671584
RIPOR2	0.297769	0.0749479	30	3.97301	0.000411225	0.00673051
AFTPH	0.150849	0.0379976	30	3.96997	0.000414675	0.00674139
MBNL1	0.350134	0.0881684	30	3.97119	0.000413281	0.00674139
RELT	0.311449	0.0784342	30	3.97083	0.000413689	0.00674139
SGF29	-0.253063	0.0637501	30	-3.9696	0.000415086	0.00674139
NFS1	-0.223154	0.0562144	30	-3.96969	0.00041499	0.00674139
PTPRS	-0.3281	0.0826037	30	-3.97198	0.000412391	0.00674139
SARS2	-0.214778	0.0541044	30	-3.9697	0.000414978	0.00674139
MARCHF5	0.236431	0.0595782	30	3.96842	0.000416443	0.00675598
REL	0.350058	0.088229	30	3.96761	0.000417366	0.00675679
UCP2	-0.256913	0.0647608	30	-3.96711	0.000417932	0.00675679
EIF4EBP2	0.154577	0.0389692	30	3.96664	0.000418477	0.00675679
C1QBP	-0.283337	0.0714255	30	-3.96689	0.000418191	0.00675679
PIH1D1	-0.222952	0.0562106	30	-3.96637	0.000418781	0.00675679
MDM2	0.373628	0.0942476	30	3.96432	0.000421147	0.00678755
EIF5B	-0.308171	0.0777597	30	-3.96313	0.000422529	0.0068024
PXK	0.369571	0.0932863	30	3.96168	0.000424203	0.00681448
NAA50	0.275122	0.0694439	30	3.96179	0.000424083	0.00681448
EIF3D	-0.30369	0.0766725	30	-3.96087	0.000425154	0.00682233
IL27RA	-0.212693	0.0537443	30	-3.9575	0.0004291	0.00687818
CCL28	-0.287312	0.0726196	30	-3.95639	0.000430403	0.00688412
GMFB	0.329057	0.0831641	30	3.95672	0.000430017	0.00688412
APC	0.425583	0.107592	30	3.95551	0.000431443	0.00689328
PBLD	0.217243	0.0549337	30	3.95463	0.000432485	0.00690246
BLTP1	0.464943	0.117605	30	3.95345	0.000433894	0.00691
MRPL2	-0.222869	0.0563681	30	-3.95381	0.00043346	0.00691
MOB3B	0.234658	0.0593663	30	3.9527	0.000434778	0.00691663
CLEC2B	0.295544	0.0747954	30	3.95136	0.000436381	0.0069272
PRR22	-0.23347	0.0590837	30	-3.95152	0.000436195	0.0069272
ANKS1A	0.338637	0.0857256	30	3.95024	0.000437723	0.00692885
STX3	0.438712	0.111055	30	3.95042	0.000437508	0.00692885
C11orf54	0.224226	0.0567716	30	3.94962	0.000438465	0.00692885
TMCO3	0.316142	0.0800497	30	3.94932	0.000438832	0.00692885
RPL3	-0.403592	0.102192	30	-3.94935	0.000438792	0.00692885
DLEU7	0.302898	0.0767186	29.9997	3.94817	0.000440217	0.00694329
METTL13	-0.183251	0.0464267	30	-3.94711	0.000441497	0.00695605
MON1B	0.159499	0.0404156	30	3.94647	0.000442277	0.00696091
STK17B	0.24561	0.0622883	30	3.94311	0.000446356	0.00700078
REEP5	0.23412	0.0593753	30	3.94305	0.000446432	0.00700078
TMEM71	0.27769	0.070443	30	3.94205	0.000447656	0.00700078
SLC25A45	-0.237751	0.060304	30	-3.94254	0.000447058	0.00700078
FBXL3	0.335329	0.0850636	30	3.94209	0.000447608	0.00700078
CD7	-0.330889	0.0839013	30	-3.94378	0.000445542	0.00700078
GLI4	-0.217088	0.0550755	30	-3.94164	0.000448167	0.00700136
SERAC1	0.254686	0.0646249	30	3.94098	0.000448972	0.00700652
MYSM1	0.481592	0.122264	30	3.93894	0.000451491	0.00700873
CFLAR	0.370553	0.0940908	30	3.93825	0.000452343	0.00700873
DHRS9	0.342998	0.0870811	30	3.93884	0.00045162	0.00700873
VEZT	0.247188	0.0627535	30	3.93903	0.000451381	0.00700873
CRISPLD2	0.617168	0.156661	30	3.9395	0.000450799	0.00700873
USP32	0.345837	0.0878167	30	3.93818	0.000452437	0.00700873
CRKL	0.181446	0.0460714	30	3.93837	0.0004522	0.00700873
ELF2	0.240914	0.0611886	30	3.93724	0.000453592	0.00701927
OSBPL8	0.511061	0.129873	30	3.93508	0.000456282	0.00703214
MED13	0.362374	0.0920905	30	3.93498	0.000456409	0.00703214
PPP4R1	0.327566	0.0832513	30	3.93467	0.000456806	0.00703214
ARID3A	0.357204	0.0907712	30	3.93521	0.000456128	0.00703214
FBL	-0.351707	0.0893754	30	-3.93516	0.000456183	0.00703214
PHF2	0.283556	0.0720868	30	3.93354	0.000458218	0.00704654
SULT1B1	0.420458	0.106918	30	3.93251	0.000459509	0.00705903
AEBP1	-0.32833	0.0835398	30	-3.93022	0.0004624	0.00709607
LRRIQ3	-0.216715	0.055151	30	-3.9295	0.000463319	0.00710149
SESN3	0.246154	0.0626476	30	3.92918	0.000463716	0.00710149
SKI	0.255679	0.0651479	30	3.9246	0.000469571	0.00715119
KLHL8	0.361997	0.0922434	30	3.92437	0.000469868	0.00715119
KIFC2	-0.295284	0.0752348	30	-3.92483	0.000469278	0.00715119
CYRIB	0.278903	0.0710403	30	3.92598	0.000467794	0.00715119
C16orf54	0.217002	0.0552798	30	3.92553	0.00046838	0.00715119
ZFP36	0.327019	0.0833265	30	3.92455	0.000469631	0.00715119
HACD2	0.264306	0.0673578	30	3.92392	0.00047045	0.00715268
RPL14	-0.36498	0.0930354	30	-3.92302	0.000471605	0.00716287
XAB2	-0.212768	0.0542542	30	-3.92168	0.000473339	0.00718181
GABPA	0.314406	0.0802028	30	3.92014	0.000475337	0.00720472
BUD23	-0.27784	0.0709067	30	-3.91839	0.000477612	0.00722534
CYBB	0.258441	0.0659566	30	3.91835	0.000477676	0.00722534
PCF11	0.267295	0.0682329	30	3.9174	0.000478916	0.00722928
KRI1	-0.21051	0.0537365	30	-3.91745	0.000478844	0.00722928
ATIC	-0.281765	0.0720017	30	-3.91331	0.0004843	0.00729563
BAZ2B-AS1	0.401099	0.102491	30	3.9135	0.000484053	0.00729563
LDLRAP1	-0.3422	0.0875662	30	-3.90789	0.000491528	0.00739697
NT5C3A	0.249172	0.0637874	30	3.90629	0.000493687	0.00741434
TLR8	0.423006	0.108284	30	3.90644	0.00049349	0.00741434
AARS1	-0.271573	0.0695329	30	-3.90568	0.000494511	0.00741917
PRKDC	0.36854	0.0944004	30	3.90401	0.00049678	0.00743056
EDC3	-0.191088	0.0489392	30	-3.9046	0.000495969	0.00743056
RBM39	0.165892	0.0424894	30	3.90431	0.000496372	0.00743056
NAT9	-0.200135	0.0512772	30	-3.90301	0.000498137	0.00744332
STEEP1	-0.188959	0.0484297	30	-3.90172	0.000499894	0.00746202
TLE5	-0.304248	0.0779855	30	-3.90134	0.000500411	0.00746218
GIMAP1	-0.195743	0.0501878	30	-3.90022	0.000501946	0.00747752
PRKD3	0.264914	0.0679426	30	3.89909	0.000503505	0.00747887
KANSL1L	0.310739	0.0797014	30	3.89879	0.000503913	0.00747887
HNRNPAB	-0.150841	0.0386903	30	-3.89868	0.000504062	0.00747887
HEATR5A	0.28958	0.0742671	30	3.89917	0.000503396	0.00747887
SMIM14	0.157594	0.0404457	30	3.89644	0.000507165	0.00751735
FNIP1	0.431207	0.110712	30	3.89487	0.000509343	0.00752928
DUSP6	0.344385	0.0884227	30	3.89476	0.0005095	0.00752928
NUMB	0.379409	0.097398	30	3.89545	0.000508528	0.00752928
CDH26	0.253895	0.0651987	30	3.89417	0.000510313	0.00753376
SLC9A7P1	0.376614	0.0967394	30	3.89308	0.000511833	0.00754865
FTSJ3	-0.251005	0.0644953	30	-3.89183	0.000513583	0.00755977
MSL1	0.341275	0.0876904	30	3.89181	0.000513612	0.00755977
PDPK1	0.362916	0.0932669	30	3.89115	0.000514538	0.00756587
SLC25A38	-0.233534	0.060029	30	-3.89035	0.000515662	0.00757485
WEE2-AS1	-0.290338	0.074661	30	-3.88875	0.000517931	0.00760061
ATP5MC1	-0.264333	0.0679835	30	-3.88819	0.000518721	0.00760465
SLC38A2	0.393936	0.101335	30	3.88745	0.000519772	0.0076125
CEP131	-0.24433	0.0628718	30	-3.88617	0.000521595	0.00763078
RPL19	-0.351196	0.0903782	30	-3.88584	0.000522054	0.00763078
DPY19L1	0.256322	0.0659744	30	3.88516	0.000523023	0.00763709
SCT	-0.263914	0.0679346	29.9998	-3.88482	0.000523521	0.00763709
FAM3A	-0.233552	0.0601352	30	-3.88378	0.000524998	0.00765108
SAMD4A	0.293532	0.0756115	30	3.88211	0.000527404	0.00767857
MPZL1	0.393688	0.101437	30	3.88111	0.000528851	0.00769204
APEX1	-0.248404	0.0640179	30	-3.88023	0.000530121	0.00770292
RBM12B	0.247146	0.0637125	30	3.87908	0.000531789	0.00771198
RPL28	-0.332403	0.0856874	30	-3.87926	0.000531524	0.00771198
PTEN	0.381124	0.0982956	30	3.87733	0.000534332	0.00774127
CCSAP	0.370178	0.0954873	30	3.87672	0.000535218	0.00774528
GSTM2	-0.371841	0.0959238	30	-3.87642	0.000535659	0.00774528
NHLRC2	0.393849	0.101615	30	3.87589	0.000536432	0.00774887
EXTL3-AS1	-0.152451	0.0393458	30	-3.87466	0.000538244	0.00776717
ZNF580	-0.254086	0.0655822	30	-3.87431	0.000538751	0.00776717
PTGR3	0.190271	0.0491201	30	3.87359	0.000539819	0.00777498
PLXNC1	0.434791	0.112312	30	3.87128	0.000543219	0.00781632
PIDD1	-0.254929	0.0658645	30	-3.8705	0.000544382	0.00782542
UBA7	-0.134667	0.0347965	30	-3.87013	0.000544937	0.00782578
MAP2K1	0.210418	0.0543857	30	3.86899	0.000546626	0.0078424
CEACAM1	0.320237	0.0827784	30	3.86861	0.000547203	0.00784307
ANGEL2	0.232943	0.0602569	30	3.86583	0.000551357	0.00788729
CD27	-0.387797	0.100313	30	-3.86586	0.000551309	0.00788729
PLCXD1	-0.212473	0.05504	30	-3.86033	0.000559694	0.0079988
LMO2	0.354418	0.091904	30	3.85639	0.000565733	0.00806948
SIRPG	-0.342057	0.0886975	30	-3.85644	0.000565654	0.00806948
ELAC2	-0.23638	0.0613492	30	-3.85303	0.00057095	0.00813603
CYP2J2	-0.226303	0.0587584	30	-3.85142	0.000573451	0.00815148
C2orf42	-0.225139	0.0584538	30	-3.85157	0.000573221	0.00815148
ARHGAP19	0.278157	0.0722247	30	3.85127	0.00057369	0.00815148
MPV17	-0.187291	0.0486448	30	-3.85017	0.000575415	0.00816812
RPLP0	-0.353494	0.0918452	30	-3.8488	0.000577566	0.00818433
SSH2	0.428133	0.11124	30	3.84873	0.000577665	0.00818433
STXBP3	0.271284	0.0705281	30	3.84646	0.000581254	0.00822491
SP1	0.258074	0.0670983	30	3.84621	0.000581643	0.00822491
THADA	-0.172101	0.0447687	30	-3.84423	0.0005848	0.00826163
RANGAP1	-0.197058	0.0512663	30	-3.84382	0.000585457	0.008263
SRPK2	0.267429	0.0695811	30	3.84341	0.000586103	0.00826422
RAP1B	0.185351	0.0482317	30	3.84292	0.000586894	0.00826748
HSPA9	-0.200581	0.0522045	30	-3.84221	0.000588015	0.0082675
TRBV25-1	-0.252636	0.0657477	30	-3.8425	0.000587556	0.0082675
PUM2	0.260913	0.0679333	30	3.84073	0.000590405	0.0082932
HNRNPA1	-0.217142	0.056544	30	-3.84023	0.000591197	0.00829642
CD160	-0.473051	0.1232	29.9998	-3.83969	0.000592076	0.00830087
RP9	-0.208127	0.0542749	30	-3.83469	0.000600191	0.00840666
AKIRIN2	0.313149	0.0817454	30	3.83079	0.000606599	0.00843704
PIK3CG	0.302517	0.0789904	30	3.82979	0.000608243	0.00843704
CHN2	0.23177	0.0604874	30	3.83171	0.000605076	0.00843704
PRKAG2	0.158499	0.0413995	30	3.82851	0.000610361	0.00843704
GK	0.357282	0.0933143	30	3.8288	0.000609887	0.00843704
USP11	-0.289124	0.0754708	30	-3.83094	0.00060635	0.00843704
ANKK1	-0.206171	0.0538422	30	-3.82918	0.000609264	0.00843704
GXYLT1	0.251021	0.0655464	30	3.82966	0.000608453	0.00843704
PCCA	-0.218942	0.0571721	30	-3.82952	0.000608695	0.00843704
ELF1	0.260341	0.0679818	30	3.82957	0.000608606	0.00843704
SNAPC5	-0.223588	0.0583981	30	-3.8287	0.000610058	0.00843704
PRNP	0.185433	0.0484002	30	3.83123	0.000605861	0.00843704
TP53INP2	0.463777	0.121135	30	3.82859	0.000610241	0.00843704
NIPSNAP1	-0.218933	0.0571263	30	-3.83245	0.000603864	0.00843704
NR3C1	0.287406	0.0750968	30	3.82714	0.000612645	0.00846069
GSR	0.233246	0.0609942	30	3.82407	0.000617785	0.00851731
NOP53	-0.362637	0.0948317	30	-3.824	0.000617899	0.00851731
PPP1R14B	-0.257794	0.0674281	30	-3.82325	0.000619173	0.00852691
KDM6A	0.246373	0.0644568	30	3.8223	0.000620776	0.00854102
LCK	-0.355508	0.0931348	30	-3.81713	0.000629559	0.00865379
KATNIP	0.302965	0.0794145	30	3.81499	0.000633235	0.00869623
PIGA	0.217447	0.0570459	30	3.81179	0.000638764	0.00876401
SPOPL	0.414521	0.108781	30	3.8106	0.000640829	0.00876789
UQCC2	-0.215015	0.0564165	30	-3.81121	0.000639772	0.00876789
IFIT5	0.276965	0.0726769	30	3.81091	0.0006403	0.00876789
ACAT2	-0.24883	0.0653086	30	-3.81006	0.000641775	0.00877271
STAM2	0.266437	0.0699507	30	3.80892	0.000643764	0.00879175
AZIN1	0.265966	0.0698698	30	3.8066	0.000647845	0.00883932
FOXO3	0.321637	0.0845141	30	3.80572	0.000649383	0.00884395
SPTSSA	0.277228	0.0728385	30	3.80606	0.000648785	0.00884395
NBEAL1	0.266523	0.0700509	30	3.8047	0.000651186	0.00885461
KDM7A	0.429292	0.112835	30	3.8046	0.000651365	0.00885461
MGAM	0.597307	0.157011	30	3.80424	0.000651997	0.00885504
AKAP8L	-0.164428	0.0432384	30	-3.80282	0.000654517	0.00888109
ICAM2	-0.337087	0.0886556	30	-3.80221	0.000655611	0.00888777
PLEKHA2	0.213511	0.0562207	30	3.79772	0.000663652	0.00898853
RAB27A	0.305475	0.080454	30	3.79689	0.000665148	0.00900053
TBC1D17	-0.152117	0.0400977	30	-3.79366	0.00067101	0.00907154
RNU6-942P	-0.291498	0.0768504	30	-3.79305	0.000672118	0.00907821
COX3	-0.27128	0.0715369	30	-3.79216	0.000673745	0.00909186
ZNF292	0.331131	0.0873477	30	3.79096	0.000675957	0.00911338
CD58	0.340829	0.0899345	30	3.78975	0.000678167	0.00912564
MCTP1	0.285174	0.0752546	30	3.78945	0.000678721	0.00912564
RPS2	-0.332269	0.0876809	30	-3.78953	0.000678582	0.00912564
SHOC2	0.294697	0.0777874	30	3.78849	0.000680488	0.00913935
HIRIP3	-0.282356	0.0745351	30	-3.78823	0.000680979	0.00913935
TRBV18	-0.410037	0.10825	30	-3.78788	0.000681626	0.00913973
SMARCA4	-0.152988	0.040402	30	-3.78665	0.000683905	0.00916197
TENT5A	0.310589	0.0820507	30	3.78533	0.000686364	0.00918657
PRXL2C	0.224521	0.0593308	30	3.78422	0.00068843	0.00920589
HGF	0.263294	0.0695971	30	3.78312	0.000690492	0.00922509
CEP170	0.415937	0.110024	30	3.78042	0.000695557	0.00928437
PPIP5K2	0.325816	0.0862111	30	3.77928	0.000697706	0.00930464
FH	-0.182023	0.0481775	30	-3.77818	0.000699803	0.00932418
PNMA3	-0.283016	0.0749389	30	-3.77663	0.000702753	0.00935505
SRGN	0.465311	0.123258	30	3.7751	0.000705672	0.00938544
TRPS1	0.247391	0.0655536	30	3.77388	0.000708013	0.00939119
RNFT1	0.296128	0.0784616	30	3.77418	0.000707437	0.00939119
MEI1	-0.260672	0.069066	30	-3.77425	0.000707303	0.00939119
STK26	0.28475	0.0754599	30	3.77353	0.000708676	0.00939154
SAE1	-0.159466	0.042269	30	-3.77264	0.000710386	0.00940576
DDB2	-0.209839	0.0556515	30	-3.77059	0.000714346	0.00944972
NUP58	0.322262	0.0854823	30	3.76993	0.000715638	0.00945834
PRDX3	0.18784	0.0498397	30	3.76888	0.000717661	0.0094766
ARL15	0.173492	0.046045	30	3.76789	0.000719602	0.00949373
PSMC3	-0.241456	0.0641024	30	-3.76672	0.000721879	0.0094983
TDRD9	0.308314	0.0818382	30	3.76736	0.000720638	0.0094983
RGS9	-0.281358	0.0746934	30	-3.76684	0.000721648	0.0094983
PEX13	0.189961	0.0504825	30	3.76291	0.000729376	0.00958841
INO80E	-0.152115	0.0404314	30	-3.7623	0.000730581	0.0095957
LYST	0.435748	0.115845	30	3.76147	0.000732229	0.00960327
DNAJC7	-0.127693	0.0339488	30	-3.76135	0.000732458	0.00960327
SOAT1	0.239945	0.063816	30	3.75995	0.00073524	0.00963119
RPL10	-0.393122	0.104566	30	-3.75957	0.000736	0.0096326
PWWP2A	0.234265	0.0623517	30	3.75716	0.000740831	0.00966534
E2F3	0.455977	0.121388	30	3.75636	0.00074243	0.00966534
BLTP3B-DT	0.270644	0.0720342	30	3.75716	0.00074083	0.00966534
SNAP23	0.288289	0.0767467	30	3.75637	0.000742412	0.00966534
TUBD1	-0.222694	0.0592741	30	-3.75702	0.000741102	0.00966534
S100B	-0.361789	0.0963121	30	-3.75642	0.000742314	0.00966534
CHI3L2	-0.379017	0.100912	30	-3.75593	0.000743304	0.00966536
CHST15	0.422257	0.112431	30	3.75571	0.000743741	0.00966536
IL10RB	0.221838	0.059091	30	3.75418	0.000746832	0.00969699
DNPEP	-0.245134	0.0653062	30	-3.75361	0.000747973	0.00970327
NLRP3	0.344471	0.0918108	30	3.75197	0.000751314	0.00973806
ORC3	-0.221569	0.0590621	30	-3.75146	0.000752358	0.00974303
RMND5B	-0.176338	0.0470375	30	-3.74887	0.000757636	0.00980278
PINX1	-0.273051	0.0728466	30	-3.7483	0.000758808	0.00980936
TRIM71	0.305745	0.0816084	30	3.74649	0.000762531	0.0098453
SLC37A4	-0.217071	0.0579426	30	-3.7463	0.000762922	0.0098453
CAD	-0.278006	0.0742775	30	-3.7428	0.000770188	0.00990443
OSBPL2	0.285888	0.0763818	30	3.74289	0.000770011	0.00990443
CSF2RB	0.359197	0.0959668	30	3.74293	0.000769923	0.00990443
IFNAR1	0.235602	0.0629415	30	3.74319	0.000769384	0.00990443
CSNK1G3	0.271696	0.0726128	30	3.74171	0.000772472	0.00991636
PGAP2	-0.227673	0.0608525	30	-3.74139	0.000773131	0.00991636
SLC25A1	-0.240912	0.0643849	30	-3.74174	0.000772405	0.00991636
PM20D1	-0.25337	0.0677719	30	-3.73857	0.000779062	0.00995783
TMEM204	-0.332997	0.0890695	30	-3.73862	0.000778956	0.00995783
METTL22	0.152874	0.0408853	30	3.73909	0.000777958	0.00995783
SLC12A3	-0.261933	0.0700529	30	-3.73907	0.000778005	0.00995783
WDR37	0.187397	0.0501408	30	3.73742	0.000781475	0.00996391
SPOCK2	-0.262392	0.0702075	30	-3.73738	0.000781562	0.00996391
HSBP1L1	-0.2416	0.0646388	30	-3.73769	0.000780906	0.00996391
SIGLEC16	0.330669	0.0884987	30	3.73643	0.000783571	0.0099809
GAPVD1	0.220224	0.0589464	30	3.73601	0.000784477	0.00998382
DDIT4	-0.561249	0.150263	30	-3.73511	0.000786375	0.00999935
DHRSX	0.285045	0.0763631	30	3.73275	0.000791406	0.0100547
PAFAH1B1	0.197638	0.0529542	30	3.73224	0.000792506	0.01006
F2RL1	0.357716	0.0958717	30	3.73119	0.00079475	0.0100798
MIPEP	-0.236536	0.0634061	30	-3.73049	0.000796262	0.0100903
CEP63	0.300978	0.0806907	30	3.73002	0.000797284	0.0100917
HARS1	-0.161238	0.0432295	30	-3.72981	0.000797739	0.0100917
SNRPC	-0.314522	0.0843388	30	-3.72927	0.000798886	0.0100976
RALGAPA2	0.327066	0.0877603	30	3.72681	0.000804226	0.0101564
HIP1R	-0.34478	0.0926205	30	-3.7225	0.000813643	0.0102617
U2AF1L4	-0.194667	0.0522968	30	-3.72236	0.000813954	0.0102617
LGALSL	0.424533	0.114071	30	3.72166	0.000815495	0.0102723
PELI1	0.491696	0.132177	30	3.71998	0.000819208	0.0102925
USF3	0.367174	0.0986981	30	3.72017	0.000818782	0.0102925
PRKCB	0.187253	0.0503304	30	3.72048	0.000818095	0.0102925
LTN1	0.455094	0.122348	30	3.71967	0.000819883	0.0102925
CDC73	0.189395	0.0509453	30	3.71761	0.000824466	0.0103412
RASAL2	0.275388	0.074096	30	3.71664	0.000826622	0.0103592
MTMR9	0.248601	0.0668942	30	3.71634	0.000827302	0.0103592
ZNF684	0.18755	0.0504724	30	3.7159	0.000828276	0.0103626
RAB39A	0.341884	0.0920649	30	3.71351	0.000833634	0.0104208
PPM1A	0.261962	0.0705798	30	3.71157	0.000838017	0.0104579
ISYNA1	-0.243781	0.0656778	30	-3.71177	0.000837565	0.0104579
RNASEL	0.268865	0.072455	30	3.71079	0.000839785	0.0104711
FCGBP	-0.344637	0.0929204	30	-3.70895	0.000843971	0.0105144
MCCC1	-0.219609	0.0592302	30	-3.70772	0.000846784	0.0105405
SYNPO	-0.266504	0.0719067	30	-3.70625	0.000850141	0.0105522
CLIP1	0.276195	0.0745254	30	3.70606	0.000850584	0.0105522
USP12	0.258852	0.0698428	30	3.70621	0.000850228	0.0105522
SYNJ1	0.411879	0.111124	30	3.70646	0.00084965	0.0105522
OSBPL7	-0.232363	0.0627093	30	-3.7054	0.000852094	0.0105532
IZUMO4	-0.216934	0.0585409	30	-3.70569	0.000851429	0.0105532
TRNAU1AP	-0.176525	0.0476674	30	-3.70328	0.000856991	0.010605
NIT2	-0.238015	0.0642836	30	-3.70258	0.000858608	0.0106072
FGD5-AS1	0.244051	0.0659096	30	3.70282	0.000858053	0.0106072
IL13RA1	0.414516	0.112034	30	3.69991	0.000864804	0.0106662
ALDH18A1	-0.249175	0.0673464	30	-3.6999	0.000864829	0.0106662
CCL4	-0.391784	0.105913	30	-3.69911	0.000866688	0.0106802
SUPT5H	-0.162044	0.043812	30	-3.69862	0.00086782	0.0106853
NUCKS1	-0.197349	0.0533888	30	-3.69644	0.000872934	0.0107393
CARD6	0.338843	0.0916825	30	3.69583	0.000874389	0.0107404
WASL	0.259331	0.0701693	30	3.69579	0.000874484	0.0107404
HSD17B10	-0.233813	0.0632757	30	-3.69515	0.000875979	0.0107499
WDR77	-0.202822	0.0549275	30	-3.69254	0.000882182	0.0107545
PCBP4	-0.285683	0.0773651	30	-3.69266	0.000881894	0.0107545
ZNF346	-0.136565	0.0369692	30	-3.69401	0.000878681	0.0107545
CDC42BPG	-0.240378	0.065088	30	-3.69312	0.000880796	0.0107545
KLHL36	0.213377	0.0577629	30	3.69401	0.00087868	0.0107545
ERBB2	-0.308477	0.0835379	30	-3.69266	0.000881896	0.0107545
CYP4F3	0.57702	0.15618	30	3.69459	0.000877312	0.0107545
ADAMTS10	-0.270412	0.0732305	30	-3.69261	0.000882	0.0107545
DDX10	-0.174625	0.0473021	30	-3.69169	0.000884199	0.0107613
PPTC7	0.265704	0.0719678	29.9997	3.69199	0.000883486	0.0107613
TIFA	0.253515	0.0686858	30	3.69094	0.000885976	0.010774
PSMB5	-0.287071	0.0778176	30	-3.68902	0.000890575	0.010821
ZBTB43	0.205608	0.0557437	30	3.68845	0.000891962	0.010829
RAP1A	0.17288	0.0468848	30	3.68734	0.000894633	0.0108525
AGMAT	-0.333795	0.0905348	30	-3.68692	0.000895624	0.0108556
ADGRL1	-0.343839	0.0932767	30	-3.68622	0.000897316	0.0108672
ACTR5	-0.24309	0.0659528	30	-3.68582	0.000898293	0.0108701
NDUFS7	-0.2099	0.0569614	30	-3.68494	0.000900423	0.0108869
SIRPA	0.429355	0.116536	30	3.68429	0.000901998	0.0108971
RASGRP2	-0.152082	0.041294	30	-3.68291	0.000905368	0.0109288
RCBTB2	0.273225	0.0742315	30	3.68071	0.00091074	0.0109847
FEZ1	-0.249384	0.0677613	30	-3.68034	0.000911656	0.0109868
NLRP2	-0.243952	0.0662949	30	-3.67981	0.00091297	0.0109936
GPR34	0.29194	0.0793708	30	3.67818	0.000916972	0.0110328
MAP3K1	0.443246	0.120554	30	3.67673	0.000920574	0.0110657
VMP1	0.342859	0.0932577	30	3.67647	0.000921204	0.0110657
LINC01176	0.223735	0.0608721	30	3.67548	0.000923655	0.0110861
ADAMTS4	-0.278154	0.0756891	30	-3.67496	0.000924972	0.0110929
CCDC186	0.357333	0.0972819	30	3.67318	0.000929413	0.0111371
EMB	0.182817	0.0497816	30	3.67238	0.000931403	0.0111519
PHF13	0.221133	0.0602256	30	3.67174	0.000933009	0.0111621
PNRC2	0.182753	0.049812	30	3.66885	0.00094029	0.0112028
ANKRD44-IT1	-0.4869	0.13267	30	-3.67	0.000937391	0.0112028
GBE1	0.230684	0.0628747	30	3.66894	0.000940064	0.0112028
EFR3A	0.302789	0.0825255	30	3.66904	0.000939827	0.0112028
RCOR1	0.339825	0.0926311	30	3.66859	0.000940962	0.0112028
IRF2BP1	-0.251281	0.068484	30	-3.66919	0.000939451	0.0112028
COX1	-0.265475	0.0723929	30	-3.66714	0.000944634	0.0112374
SEMA4D	0.256837	0.0700481	30	3.66658	0.000946062	0.0112453
DNAJC10	0.201957	0.0550882	30	3.66607	0.000947353	0.0112516
BAG3	-0.245204	0.0669229	30	-3.66398	0.000952709	0.0113061
SCPEP1	0.221025	0.0603426	30	3.66283	0.000955648	0.0113319
MAPK6	0.259337	0.0708084	30	3.66252	0.000956453	0.0113324
SEC22B	0.197636	0.0539748	30	3.66163	0.000958744	0.0113504
SLC12A2-DT	-0.244296	0.0667277	30	-3.66109	0.000960128	0.0113577
HYCC2	0.450565	0.123088	29.9998	3.6605	0.000961683	0.0113653
SPCS1	-0.210119	0.0574103	30	-3.65995	0.000963079	0.0113653
VEGFB	-0.293567	0.0802042	30	-3.66025	0.000962314	0.0113653
ZNF655	0.213783	0.058434	30	3.65854	0.000966756	0.0113949
TBRG1	0.136182	0.0372321	30	3.65766	0.000969028	0.0113949
RAB31	0.291448	0.0796717	30	3.65811	0.000967856	0.0113949
CLTCL1	0.286252	0.0782645	30	3.6575	0.00096945	0.0113949
NRIP1	0.333495	0.0911678	30	3.65803	0.000968076	0.0113949
ELL	0.310471	0.0849177	30	3.65614	0.000973019	0.0114277
CAPZA1	0.238801	0.0653303	30	3.65529	0.000975227	0.0114355
CEACAM4	0.412295	0.112786	30	3.65555	0.000974559	0.0114355
WDR20	0.176731	0.0483578	30	3.65465	0.000976899	0.011446
LHFPL2	0.320909	0.0878258	30	3.65393	0.000978817	0.0114594
DENND1C	-0.143384	0.0392578	30	-3.65236	0.000982951	0.0114987
RPL10A	-0.310443	0.0850358	30	-3.65073	0.000987248	0.0115354
PPIAP41	0.281608	0.0771406	30	3.65058	0.000987655	0.0115354
ITGB2-AS1	-0.16849	0.0461661	30	-3.64965	0.000990128	0.0115551
PHTF1	0.325331	0.089171	30	3.6484	0.000993475	0.011585
MAN1C1	-0.25835	0.0708265	30	-3.64765	0.000995465	0.0115991
PCYT2	-0.265895	0.0729057	30	-3.64711	0.000996924	0.0116069
EIF3G	-0.25961	0.0712041	30	-3.64599	0.000999906	0.0116325
DNAJC3	0.296619	0.0813658	30	3.6455	0.00100122	0.0116386
OR52K1	0.266456	0.0731082	30	3.64468	0.00100344	0.0116553
FAHD2B	-0.252055	0.0691812	30	-3.64341	0.00100688	0.011686
SORL1	0.440391	0.120908	30	3.64236	0.00100972	0.0117097
LAMP5	-0.262881	0.0721887	30	-3.64158	0.00101183	0.011725
OXSR1	0.195844	0.0537851	30	3.64124	0.00101276	0.0117266
TAF15	-0.113735	0.0312538	30	-3.63908	0.00101864	0.0117854
PARP1	-0.217367	0.0597469	30	-3.63813	0.00102124	0.0117878
BSDC1	0.101153	0.0277994	30	3.63868	0.00101975	0.0117878
PPAN	-0.235008	0.0645928	30	-3.6383	0.00102078	0.0117878
HDAC6	-0.199096	0.054763	30	-3.63559	0.00102823	0.0118546
HNRNPH3	0.182193	0.0501197	30	3.63516	0.00102944	0.0118546
PRKCH-AS1	-0.356028	0.0979342	30	-3.63538	0.00102881	0.0118546
GAS6	-0.290654	0.079998	30	-3.63327	0.00103465	0.0119054
PRKAB2	0.256467	0.0706485	30	3.63018	0.00104328	0.0119953
MCUB	-0.269685	0.0742974	30	-3.62981	0.00104432	0.0119979
TLR7	0.287341	0.0791899	30	3.62851	0.00104797	0.0120136
CEBPA	0.468494	0.129111	30	3.62862	0.00104766	0.0120136
USE1	-0.283264	0.0780674	30	-3.62845	0.00104813	0.0120136
NAALADL1	-0.293114	0.0807896	30	-3.62812	0.00104906	0.0120149
ZNRF2	0.195974	0.0540201	30	3.6278	0.00104996	0.012016
ACAP1	-0.224324	0.0618457	30	-3.62716	0.00105177	0.0120214
PDRG1	-0.230995	0.0636867	30	-3.62705	0.00105207	0.0120214
CHFR	0.142702	0.0393537	30	3.62614	0.00105466	0.0120417
ALDOC	-0.223417	0.0616196	30	-3.62575	0.00105576	0.0120449
LAX1	-0.308826	0.0851955	30	-3.62491	0.00105813	0.0120627
CTBP2	0.302259	0.0834191	30	3.62338	0.00106249	0.012103
RNPC3	0.282344	0.0779461	30	3.6223	0.00106558	0.0121038
SETX	0.303768	0.0838453	30	3.62296	0.00106368	0.0121038
HSPA8	-0.232014	0.0640531	30	-3.62221	0.00106584	0.0121038
ANKRD10	0.140372	0.0387485	30	3.62265	0.00106457	0.0121038
SLC23A2	0.33451	0.0923633	30	3.62167	0.00106736	0.0121118
ETNK1	0.351932	0.0972053	29.9997	3.6205	0.00107073	0.0121407
PDZD8	0.376682	0.104076	30	3.61928	0.00107422	0.0121703
COL6A1	-0.311522	0.086079	30	-3.61902	0.00107499	0.0121703
PRDM1	0.289886	0.0801173	30	3.61826	0.00107716	0.0121856
ATP1A1	-0.232147	0.0641742	30	-3.61745	0.00107952	0.0121935
RNF217	0.286499	0.0791948	30	3.61765	0.00107893	0.0121935
SOCS4	0.281809	0.0779092	30	3.61714	0.0010804	0.0121942
GNB4	0.363707	0.100587	30	3.61585	0.00108417	0.0122135
ECHS1	-0.230344	0.063699	30	-3.61613	0.00108333	0.0122135
TWF1	0.287518	0.0795192	30	3.6157	0.00108459	0.0122135
KIF5B	0.232373	0.0642777	30	3.61514	0.00108622	0.0122225
NAXE	-0.281082	0.0778257	29.9997	-3.61169	0.00109631	0.0122307
FAM110C	0.225034	0.0623013	30	3.61203	0.0010953	0.0122307
ANKRD50	0.336017	0.0930237	30	3.61217	0.0010949	0.0122307
FAM86EP	-0.237911	0.065867	30	-3.61199	0.00109544	0.0122307
SLC1A3	0.283441	0.0784435	30	3.61331	0.00109155	0.0122307
SSR1	0.132273	0.0366074	30	3.61328	0.00109165	0.0122307
MTM1	0.233702	0.0646747	30	3.6135	0.00109101	0.0122307
VPS51	-0.238489	0.0659966	30	-3.61365	0.00109056	0.0122307
DACH1	0.215926	0.0597822	30	3.61188	0.00109575	0.0122307
PIAS1	0.221921	0.0614487	30	3.61149	0.00109689	0.0122307
NETO2	0.210132	0.058145	30	3.61393	0.00108975	0.0122307
PPM1F	0.281111	0.0778037	30	3.61308	0.00109224	0.0122307
SNX14	0.280213	0.0776089	30	3.61058	0.00109956	0.0122512
CHD1	0.22713	0.0629291	30	3.6093	0.00110336	0.0122843
MPHOSPH10P1	0.394504	0.109317	30	3.60881	0.00110479	0.0122909
PHB2	-0.201683	0.0559109	30	-3.60722	0.00110951	0.0123261
RTTN	-0.243462	0.0674937	30	-3.60718	0.00110962	0.0123261
ASAP1-IT2	-0.375775	0.104184	30	-3.60685	0.00111062	0.0123279
ANTXR2	0.2646	0.0733938	30	3.60521	0.00111549	0.0123727
CTNNB1	0.140902	0.0390948	30	3.60411	0.00111879	0.012392
ELOVL5	0.256523	0.0711759	30	3.60407	0.00111892	0.012392
PRRG4	0.381424	0.105885	30	3.60224	0.00112442	0.0124397
ATXN3	0.167937	0.0466237	30	3.60197	0.00112523	0.0124397
CRLF3	0.203275	0.0564372	29.9998	3.6018	0.00112575	0.0124397
ATAD2B	0.314249	0.0872607	30	3.60127	0.00112735	0.0124437
TM9SF2	0.291576	0.0809683	30	3.60112	0.0011278	0.0124437
IMMP2L	-0.285861	0.0794021	30	-3.60017	0.00113065	0.0124599
CENATAC	-0.177679	0.0493542	30	-3.60007	0.00113095	0.0124599
PPP3CA	0.30307	0.084233	30	3.59799	0.00113727	0.0124788
TENT2	0.225118	0.0625466	30	3.5992	0.00113359	0.0124788
TUBB	-0.170853	0.047482	30	-3.59827	0.00113642	0.0124788
RPS18	-0.387123	0.107599	30	-3.59784	0.00113774	0.0124788
HECA	0.261849	0.0727603	30	3.59879	0.00113484	0.0124788
ZNF844	-0.24188	0.0672181	30	-3.59844	0.00113592	0.0124788
RGCC	-0.360131	0.100144	30	-3.59615	0.0011429	0.0125261
XPR1	0.217309	0.0604458	30	3.5951	0.00114612	0.0125427
NFKB2	-0.234209	0.0651421	30	-3.59535	0.00114535	0.0125427
CXCL8	0.378073	0.10521	29.9998	3.5935	0.00115103	0.0125672
PMPCA	-0.192019	0.0534385	30	-3.59326	0.00115176	0.0125672
FAR2	0.32612	0.0907534	30	3.59348	0.00115111	0.0125672
GSS	-0.189588	0.0527557	30	-3.5937	0.00115041	0.0125672
SOCS5	0.238396	0.0663588	30	3.59253	0.00115403	0.0125827
MED13L	0.419748	0.116896	30	3.59079	0.0011594	0.0126294
BORCS8	0.199059	0.0554389	30	3.59059	0.00116002	0.0126294
MAPKAPK5-AS1	-0.209249	0.0583039	30	-3.58894	0.00116515	0.0126758
IFT22	-0.265899	0.0741188	30	-3.58747	0.00116975	0.0127165
ZNF148	0.25125	0.0700557	30	3.58643	0.00117301	0.0127368
ZFX	0.244908	0.0682894	30	3.58632	0.00117334	0.0127368
TAB3	0.353997	0.0987151	30	3.58605	0.00117421	0.0127368
SLC49A4	0.235442	0.0656619	30	3.58567	0.00117538	0.0127402
TM7SF2	-0.210101	0.0586177	30	-3.58426	0.00117984	0.0127698
COMMD4	-0.245832	0.068583	30	-3.58445	0.00117923	0.0127698
LRRC4	0.406153	0.113327	30	3.58391	0.00118095	0.0127724
FBXO28	0.171124	0.0477587	30	3.58308	0.00118354	0.0127911
MKLN1	0.278111	0.0776424	30	3.58196	0.00118712	0.0128204
ANO9	-0.315273	0.0880514	30	-3.58056	0.00119157	0.0128496
C19orf48P	-0.280775	0.0784151	30	-3.58063	0.00119135	0.0128496
ATP5MC2	-0.229686	0.0641764	30	-3.57898	0.0011966	0.0128944
SPATA13	0.255897	0.0715099	30	3.57848	0.0011982	0.0129023
TMED2	0.130087	0.0363576	30	3.57798	0.00119981	0.0129102
NEK6	0.404318	0.113033	30	3.57698	0.00120301	0.0129352
BLZF1	0.179991	0.0503275	30	3.57639	0.00120491	0.0129462
TBRG4	-0.184203	0.0515513	30	-3.5732	0.00121522	0.0130423
TAFA2	0.263611	0.073777	30	3.57308	0.00121562	0.0130423
PPP1R3B	0.390113	0.109234	30	3.57135	0.00122125	0.0130742
RNF169	0.329849	0.0923507	30	3.5717	0.00122011	0.0130742
SCAPER	-0.185932	0.0520607	30	-3.57145	0.00122092	0.0130742
LINC03062	0.350019	0.0980389	30	3.5702	0.001225	0.0131049
CRCP	0.125277	0.0351103	30	3.5681	0.00123191	0.0131311
RBM3	-0.148599	0.0416552	30	-3.56736	0.00123432	0.0131311
NOXA1	-0.264165	0.0740288	30	-3.5684	0.00123091	0.0131311
SPART	0.20646	0.0578761	30	3.56729	0.00123457	0.0131311
CRIP2	-0.300476	0.0842227	29.9997	-3.56764	0.00123343	0.0131311
AP1G2-AS1	-0.260135	0.0729022	30	-3.56827	0.00123132	0.0131311
TXNL4B	-0.182202	0.0510515	30	-3.56899	0.00122898	0.0131311
PLXDC1	-0.396548	0.111134	30	-3.56819	0.00123159	0.0131311
IQGAP2	0.317146	0.0889417	30	3.56577	0.00123958	0.0131749
GARS1	-0.175098	0.0491131	30	-3.5652	0.00124148	0.0131761
CKLF-CMTM1	0.383774	0.107644	30	3.5652	0.00124146	0.0131761
RPL13AP25	-0.356992	0.100164	30	-3.56406	0.00124524	0.0132065
TRBV6-5	-0.424828	0.119239	30	-3.56282	0.00124939	0.013241
PHACTR2	0.228555	0.0641688	30	3.56178	0.00125286	0.0132587
ALOX5AP	0.468122	0.131427	30	3.56185	0.00125263	0.0132587
PPP2R1A	-0.181596	0.0510264	30	-3.55887	0.00126263	0.0133526
LPP-AS2	0.232712	0.0654148	30	3.55748	0.0012673	0.0133874
ADPGK	0.215319	0.0605279	30	3.55736	0.00126773	0.0133874
TSPAN2	0.311818	0.0876809	29.9997	3.55628	0.00127139	0.0134124
LEMD3	0.332724	0.0935638	30	3.55612	0.00127192	0.0134124
PYHIN1	-0.295763	0.0832031	30	-3.55472	0.00127669	0.0134293
PLEKHM3	0.277488	0.0780573	30	3.55492	0.00127598	0.0134293
AZI2	0.252602	0.0710693	30	3.55431	0.00127807	0.0134293
N4BP2	0.31944	0.0898716	30	3.55441	0.00127774	0.0134293
LINC00641	0.318518	0.089606	30	3.55465	0.00127692	0.0134293
GPR27	0.534865	0.15052	30	3.55345	0.00128101	0.0134405
GLYCTK	-0.159441	0.0448717	30	-3.55326	0.00128166	0.0134405
TAMALIN	-0.217715	0.061273	30	-3.5532	0.00128187	0.0134405
TRIM22	0.232719	0.0655113	30	3.55235	0.00128476	0.0134613
MOSPD2	0.423714	0.119291	30	3.55194	0.00128617	0.0134665
DYNC1LI2	0.32079	0.0903618	30	3.55007	0.00129262	0.0135244
PFKFB2	0.576378	0.162449	30	3.54805	0.00129957	0.0135875
CACNA1D	0.267723	0.0754711	30	3.54736	0.00130196	0.0136029
FHIP1B	0.275948	0.077808	30	3.54652	0.0013049	0.0136239
AREL1	0.239963	0.0676785	30	3.54564	0.00130797	0.0136464
TMEM65	0.264719	0.074669	30	3.54523	0.00130938	0.0136514
PTPN11	0.282521	0.0797094	30	3.54439	0.00131233	0.0136725
GNAQ	0.28255	0.0797285	30	3.54391	0.00131402	0.0136805
C3orf18	-0.285218	0.0804918	30	-3.54344	0.00131564	0.0136877
AHCTF1	0.280005	0.0790272	30	3.54315	0.00131667	0.0136888
HK2	0.346169	0.0977601	30	3.541	0.00132423	0.0137019
CHMP2B	0.166602	0.0470535	30	3.5407	0.00132528	0.0137019
IFNGR1	0.341987	0.0965414	30	3.54239	0.00131935	0.0137019
STARD3NL	0.238457	0.067324	30	3.54193	0.00132095	0.0137019
PCSK7	-0.208256	0.0588168	30	-3.54076	0.00132508	0.0137019
MCMBP	0.196274	0.0554099	29.9997	3.54221	0.00131997	0.0137019
ZFP36L1	0.302558	0.0854327	30	3.54148	0.00132255	0.0137019
CDR2	-0.307391	0.0868169	30	-3.54068	0.00132536	0.0137019
WDR6	-0.17532	0.0495409	30	-3.5389	0.00133168	0.0137571
TUBB6	-0.229177	0.064764	30	-3.53865	0.00133256	0.0137571
OVGP1	-0.309618	0.0875336	30	-3.53714	0.00133794	0.0137935
TOPORS	0.247529	0.0699801	30	3.53713	0.00133796	0.0137935
COG4	-0.133732	0.0378143	30	-3.53654	0.00134007	0.0138056
RPL8	-0.292121	0.0826078	30	-3.53624	0.00134113	0.0138069
GCNT1	0.218359	0.0617549	30	3.5359	0.00134234	0.0138098
NSL1	0.132946	0.0376055	30	3.53529	0.00134453	0.0138227
TM6SF1	0.451423	0.127704	30	3.53491	0.00134588	0.0138268
C12orf57	-0.459136	0.129921	30	-3.53398	0.00134925	0.0138518
SF3B3	-0.209943	0.0594558	30	-3.53108	0.00135967	0.0139492
GPAT2	-0.284604	0.0806064	30	-3.53079	0.00136074	0.0139504
CRK	0.258189	0.0731441	30	3.52987	0.00136409	0.013975
PDLIM5	0.21037	0.0596155	30	3.52878	0.00136804	0.0139813
CD36	0.300052	0.0850353	30	3.52856	0.00136884	0.0139813
PYROXD2	-0.198707	0.0563208	30	-3.52814	0.00137038	0.0139813
RPL4	-0.327975	0.0929588	30	-3.52818	0.00137022	0.0139813
TMC8	-0.220517	0.0624918	30	-3.52874	0.00136817	0.0139813
NSF	0.145136	0.0411228	29.9997	3.52933	0.00136604	0.0139813
NUDT17	-0.223257	0.0632869	30	-3.52769	0.001372	0.0139881
ZNF23	0.237907	0.0674474	30	3.5273	0.00137343	0.0139931
SPATA20	-0.195315	0.0553777	30	-3.52696	0.00137467	0.0139961
COIL	-0.167328	0.0474491	30	-3.52648	0.00137645	0.0140045
NRSN2-AS1	0.218115	0.0618734	30	3.52519	0.00138117	0.0140428
SLMAP	0.283828	0.0805249	30	3.52472	0.0013829	0.0140493
NAIP	0.333465	0.0946135	30	3.5245	0.0013837	0.0140493
SLC25A28	-0.162625	0.0461547	30	-3.52347	0.0013875	0.0140699
ZNF486	0.369189	0.104781	30	3.52343	0.00138765	0.0140699
HDAC1	-0.110482	0.0313633	30	-3.52264	0.00139055	0.0140897
EPHB6	-0.219672	0.0623647	30	-3.52238	0.00139155	0.0140902
ANXA6	-0.270003	0.076719	30	-3.51938	0.00140269	0.0141738
KLC2	-0.211415	0.0600656	30	-3.51974	0.00140136	0.0141738
SMPD1	-0.158418	0.0450118	30	-3.51948	0.00140231	0.0141738
CAVIN2	0.416609	0.118449	30	3.51722	0.00141078	0.0142407
SSBP1	-0.223551	0.0635612	30	-3.51709	0.00141124	0.0142407
SNX11	0.262749	0.0747807	30	3.51359	0.00142443	0.0143599
ARRDC5	-0.297732	0.0847408	30	-3.51344	0.001425	0.0143599
NAA10	-0.204154	0.0581349	30	-3.51172	0.00143153	0.0144158
SLC6A6	0.42114	0.120002	30	3.50944	0.00144026	0.014425
HIPK2	0.301446	0.0858577	30	3.51099	0.0014343	0.014425
TAF1	0.272907	0.0777594	30	3.50963	0.0014395	0.014425
TUSC3	0.191289	0.0545029	30	3.50971	0.00143921	0.014425
ZMYND19	-0.227832	0.0648965	30	-3.5107	0.00143543	0.014425
CFAP68	-0.294393	0.0838717	30	-3.51005	0.00143792	0.014425
SIAH1	0.30106	0.085752	30	3.51083	0.00143494	0.014425
RPL18	-0.317958	0.0906002	30	-3.50946	0.00144017	0.014425
RRP9	-0.236149	0.0673003	30	-3.50888	0.00144237	0.0144318
PFKFB3	0.374704	0.106791	30	3.50875	0.00144289	0.0144318
IDH3B	-0.155484	0.0443164	30	-3.50849	0.00144388	0.014432
GCA	0.500806	0.142783	30	3.50746	0.00144782	0.0144322
PLCD1	-0.211661	0.0603419	30	-3.50769	0.00144695	0.0144322
TRAP1	-0.296201	0.084446	30	-3.50758	0.00144738	0.0144322
HOXB-AS1	-0.343946	0.0980404	30	-3.50821	0.00144496	0.0144322
RCOR3	0.220678	0.0629404	30	3.50614	0.00145292	0.014465
PRMT7	-0.220142	0.0627883	30	-3.5061	0.00145307	0.014465
CEROX1	-0.357917	0.102104	30	-3.50541	0.00145574	0.0144818
CTBP1-DT	-0.177863	0.0507513	30	-3.50459	0.0014589	0.0145035
C1RL-AS1	0.228658	0.0652786	30	3.50281	0.00146584	0.0145627
CASP8	0.184239	0.052609	29.9998	3.50205	0.0014688	0.0145823
LSM8	0.215891	0.0616708	30	3.5007	0.00147408	0.0146235
PHYHD1	-0.202308	0.0577945	30	-3.50048	0.00147493	0.0146235
SELENOW	-0.227022	0.0648746	30	-3.4994	0.00147917	0.0146557
RAP2B	0.178507	0.0510612	30	3.49593	0.00149283	0.0147811
HTATSF1	-0.147257	0.0421557	30	-3.49317	0.00150381	0.0148798
PTPRJ	0.334032	0.0956313	30	3.49292	0.00150483	0.01488
ZNF71	-0.177585	0.0508736	30	-3.49071	0.00151367	0.0149574
NAA80	-0.19797	0.0567273	30	-3.48985	0.00151711	0.0149713
LGALS3BP	-0.328617	0.0941631	30	-3.48987	0.00151705	0.0149713
MARCHF1	0.278094	0.0797072	30	3.48895	0.00152077	0.0149974
TIMP2	0.311884	0.0894139	30	3.48809	0.00152423	0.0150215
LEF1	-0.40146	0.115174	30	-3.48568	0.00153401	0.0150977
WDR46	-0.179048	0.0513649	30	-3.48581	0.00153348	0.0150977
TRBV10-3	-0.285906	0.0820331	30	-3.48525	0.00153575	0.0151047
RAB14	0.145657	0.0418206	30	3.4829	0.00154534	0.015189
MAPKAPK2	0.216435	0.0621577	30	3.48204	0.00154889	0.0152036
SBF2	0.330726	0.0949769	30	3.48218	0.00154832	0.0152036
POLI	0.256923	0.0737956	30	3.48155	0.00155091	0.0152133
PLEKHB2	0.11966	0.0343737	30	3.48114	0.00155256	0.0152194
ZMPSTE24	0.241192	0.0693012	30	3.48035	0.00155585	0.0152204
NPL	0.292439	0.0840178	30	3.48068	0.00155446	0.0152204
TRIM52	0.201843	0.0579983	30	3.48014	0.00155668	0.0152204
CACUL1	0.314148	0.0902693	30	3.48012	0.00155678	0.0152204
LSMEM1	0.299296	0.0860094	30	3.4798	0.0015581	0.0152232
MEF2D	0.180583	0.0519082	30	3.47889	0.00156188	0.0152299
ARMCX3	0.17786	0.051125	30	3.47891	0.00156176	0.0152299
SOCS2-AS1	-0.22395	0.0643675	30	-3.47924	0.0015604	0.0152299
RPS8	-0.376151	0.108176	30	-3.47723	0.00156875	0.0152566
RHOQ	0.227568	0.0654451	30	3.47723	0.00156873	0.0152566
GOLPH3	0.211447	0.0608037	30	3.47754	0.00156744	0.0152566
ARL6IP4	-0.181189	0.052102	30	-3.47759	0.00156725	0.0152566
KRT8P46	0.305101	0.0877522	30	3.47684	0.00157035	0.015262
RECQL5	-0.210599	0.0605814	30	-3.47629	0.00157264	0.0152743
RPL13	-0.36819	0.105969	29.9997	-3.47452	0.00158006	0.0153362
AFDN	0.524867	0.1511	30	3.47363	0.00158377	0.0153521
TVP23B	0.233325	0.0671657	30	3.47387	0.00158275	0.0153521
NOTCH1	0.350685	0.100979	30	3.47284	0.00158712	0.0153654
MTMR3	0.341274	0.0982703	30	3.47281	0.00158722	0.0153654
ALCAM	0.233584	0.0672662	30	3.47253	0.0015884	0.0153667
LINC02035	0.290381	0.0836492	30	3.47141	0.00159312	0.0154017
ARHGAP24	0.265438	0.0764909	30	3.47019	0.00159828	0.0154017
KIF13A	0.349123	0.100603	30	3.47031	0.00159776	0.0154017
YTHDF3	0.294716	0.0849183	30	3.47058	0.00159662	0.0154017
ACBD5	0.158358	0.0456309	30	3.47041	0.00159733	0.0154017
SLC16A6	0.271748	0.0782979	30	3.47069	0.00159616	0.0154017
RUVBL1	-0.257761	0.0742978	30	-3.46929	0.00160209	0.0154042
NAMPT	0.446011	0.128565	30	3.46914	0.00160271	0.0154042
TPRN	-0.182211	0.0525206	30	-3.46932	0.00160197	0.0154042
TMIGD2	-0.331915	0.0956626	30	-3.46964	0.00160059	0.0154042
NDST1	0.496213	0.143059	30	3.46859	0.00160504	0.0154165
BTAF1	0.367806	0.106109	30	3.46629	0.00161484	0.0155006
CDK8	0.162622	0.0469266	30	3.46545	0.00161847	0.0155253
ND4	-0.226724	0.065451	30	-3.46402	0.0016246	0.015574
TIA1	0.250698	0.0723829	30	3.46349	0.00162687	0.0155755
BMAL1	0.28117	0.0811764	30	3.4637	0.00162598	0.0155755
ARL4C	-0.249269	0.0720318	30	-3.46055	0.0016396	0.0156872
TBC1D14	0.445466	0.12879	30	3.45886	0.00164692	0.0157369
RSL1D1	-0.226455	0.0654707	30	-3.45887	0.00164689	0.0157369
ILF3-DT	-0.288138	0.0833325	30	-3.45769	0.00165202	0.0157754
SLC25A36	0.240439	0.0695508	30	3.45703	0.00165492	0.0157929
DCP2	0.301126	0.0871187	30	3.4565	0.00165723	0.0158047
KLHL7	0.202266	0.0585388	30	3.45524	0.00166277	0.0158374
KMT2C	0.415705	0.120312	30	3.45523	0.00166281	0.0158374
OGA	0.282872	0.081887	30	3.45441	0.00166641	0.0158615
RAB11FIP2	0.289436	0.0838033	30	3.45375	0.00166934	0.0158792
CALR	-0.12855	0.0372304	30	-3.45283	0.00167341	0.0159077
SLC25A40	0.275624	0.0798383	30	3.45228	0.00167583	0.0159204
CCPG1	0.318529	0.092275	30	3.45195	0.00167728	0.0159239
ACTR3	0.158422	0.0459306	30	3.44917	0.00168966	0.0160312
OLFM2	-0.254	0.0736523	30	-3.44864	0.00169204	0.0160434
PLA2G6	-0.17675	0.0512583	30	-3.44823	0.00169387	0.0160504
KIF1B	0.356984	0.103552	30	3.44741	0.00169756	0.0160751
MIR616	0.285751	0.0828967	30	3.44707	0.00169908	0.0160792
TGOLN2	0.22763	0.0660502	30	3.44632	0.00170247	0.0161009
HORMAD1	0.235252	0.0682878	30	3.445	0.00170839	0.0161357
RPL5	-0.298276	0.086602	30	-3.44422	0.00171192	0.0161357
ZNF638	0.204311	0.0593135	30	3.4446	0.0017102	0.0161357
ARSB	0.259312	0.0752912	30	3.44412	0.00171237	0.0161357
MAP3K5	0.279414	0.0811141	30	3.44471	0.00170971	0.0161357
UBE2D1	0.316696	0.0919547	30	3.44405	0.0017127	0.0161357
TMEM161B	0.262277	0.076171	30	3.44326	0.00171626	0.0161419
IGF2R	0.429423	0.124701	30	3.44362	0.00171464	0.0161419
HSPBP1	-0.273347	0.0793881	30	-3.44318	0.00171665	0.0161419
RAPGEF2	0.446933	0.129834	30	3.44235	0.00172041	0.016167
MAML1	0.234212	0.0680481	30	3.44185	0.00172265	0.0161777
TCF7	-0.420361	0.122151	30	-3.44132	0.00172506	0.0161901
IMPDH2	-0.267373	0.0777274	30	-3.43988	0.00173164	0.0162415
ATAD3B	-0.237557	0.0690828	30	-3.43872	0.00173696	0.0162699
ZNF699	0.225357	0.0655304	30	3.43897	0.0017358	0.0162699
BAIAP2L2	-0.242365	0.0704856	30	-3.4385	0.00173797	0.0162699
EHMT2	-0.179415	0.0522136	30	-3.43616	0.00174873	0.0163602
CLEC4D	0.450716	0.131208	30	3.43513	0.00175351	0.0163946
SRSF10	0.199157	0.0580018	29.9998	3.43364	0.00176043	0.0164489
VAMP4	0.206425	0.0601311	30	3.43292	0.00176374	0.0164694
PDCD2L	-0.239899	0.0698956	30	-3.43225	0.00176691	0.0164885
UBL3	0.29643	0.0863738	30	3.43194	0.00176831	0.0164912
GRAMD1C	0.410017	0.119564	30	3.42926	0.00178087	0.0165874
GOLM2	0.316446	0.0922755	30	3.42936	0.00178043	0.0165874
ETFDH	-0.15195	0.044324	30	-3.42818	0.00178598	0.0166113
DNAJA3	-0.195919	0.0571527	30	-3.428	0.00178681	0.0166113
TUFM	-0.175698	0.051252	30	-3.42811	0.00178629	0.0166113
EAF1	0.201094	0.0586717	30	3.42744	0.00178943	0.0166153
SLC6A12	0.297311	0.0867445	30	3.42743	0.0017895	0.0166153
EXOSC10-AS1	-0.215319	0.062831	30	-3.42696	0.00179173	0.0166231
RASAL3	-0.177369	0.0517598	30	-3.42678	0.00179259	0.0166231
TSHZ2	-0.27824	0.0812746	30	-3.42345	0.00180837	0.016759
TFIP11	-0.169232	0.0494417	30	-3.42287	0.00181117	0.0167743
RPL32	-0.364722	0.106562	30	-3.42262	0.00181234	0.0167747
PRKCQ-AS1	-0.331012	0.0967878	30	-3.41998	0.00182501	0.0168814
CRB3	-0.241247	0.07056	30	-3.41903	0.00182958	0.0169131
UBR1	0.257786	0.0754131	30	3.41832	0.001833	0.016934
TRAPPC2L	-0.222896	0.0652127	30	-3.41798	0.00183464	0.0169385
KRT18	-0.26864	0.0786111	30	-3.41733	0.00183781	0.0169572
ZNF2	-0.181216	0.0530436	30	-3.41635	0.00184252	0.0169901
RASA2	0.313503	0.0917944	30	3.41527	0.00184778	0.017028
CTBS	0.347012	0.101618	30	3.41487	0.00184975	0.0170355
CDC40	0.104498	0.0306143	30	3.41339	0.00185698	0.0170914
ST20	0.451068	0.132243	30	3.41091	0.00186916	0.0171927
HDAC4	0.230611	0.0676157	30	3.41061	0.00187059	0.0171952
CAMKK2	0.292882	0.0859195	30	3.40879	0.0018796	0.0172673
UBE2J1	0.275863	0.0809339	30	3.4085	0.00188103	0.0172697
EIF3I	-0.232842	0.0683319	30	-3.40751	0.00188593	0.0173039
LCORL	0.197611	0.0580016	30	3.407	0.0018885	0.0173075
LINC03014	0.277565	0.08147	30	3.40696	0.00188867	0.0173075
STBD1	0.185321	0.0544501	30	3.4035	0.00190598	0.0174553
ZNF687	0.230439	0.0677483	30	3.40141	0.0019165	0.0175407
CD40LG	-0.26615	0.0782573	30	-3.40096	0.00191875	0.0175416
VDR	0.3094	0.0909754	30	3.40092	0.00191897	0.0175416
ZBTB41	0.329071	0.0967825	30	3.40011	0.00192306	0.0175681
FRY	0.380086	0.111809	30	3.39943	0.0019265	0.0175887
CAPN7	0.197097	0.057987	30	3.39898	0.00192874	0.0175983
ZNF621	0.236119	0.069508	30	3.397	0.00193882	0.0176594
BAHCC1	0.283382	0.0834153	30	3.39724	0.00193759	0.0176594
ZNF808	0.207259	0.061013	30	3.39696	0.00193903	0.0176594
SLC41A3	-0.232402	0.0684442	30	-3.3955	0.00194651	0.0176957
RING1	-0.181804	0.0535429	30	-3.39548	0.00194661	0.0176957
ST6GALNAC1	-0.237897	0.070062	30	-3.39552	0.00194642	0.0176957
MAL	-0.384541	0.113298	30	-3.39407	0.00195381	0.0177469
CPT1A	-0.289276	0.0852338	30	-3.39391	0.00195465	0.0177469
DNASE1	0.179992	0.0530805	30	3.39093	0.00197004	0.0178757
DUS1L	-0.204227	0.0602439	30	-3.38999	0.00197489	0.0179086
TMCC3	0.338321	0.0998393	30	3.38866	0.00198184	0.0179607
HPDL	-0.239962	0.0708494	30	-3.38692	0.00199088	0.0179727
NOP14	-0.144705	0.0427295	30	-3.38654	0.0019929	0.0179727
SEPSECS	0.216055	0.0637737	30	3.38784	0.00198609	0.0179727
C5orf24	0.292426	0.0863489	30	3.38656	0.00199276	0.0179727
SLC28A3	0.286715	0.084647	30	3.38718	0.00198953	0.0179727
HRAS	-0.233032	0.0687968	30	-3.38726	0.00198914	0.0179727
MIDN	0.265186	0.0783018	30	3.38672	0.00199196	0.0179727
KLHL22	-0.122593	0.0361913	30	-3.38735	0.00198865	0.0179727
RUFY3	0.182375	0.0538597	30	3.38611	0.00199516	0.017982
KAT2A	-0.242012	0.071504	30	-3.3846	0.00200308	0.0180424
INPP4A	0.218447	0.0645498	30	3.38415	0.00200542	0.0180524
PSTPIP2	0.307632	0.0909143	30	3.38376	0.00200749	0.01806
RSRP1	0.293252	0.0866782	30	3.38322	0.00201033	0.0180706
USP38	0.210809	0.0623127	30	3.38308	0.00201111	0.0180706
VNN2	0.371241	0.109754	30	3.38248	0.00201425	0.0180878
COPS9	-0.263633	0.0780192	30	-3.37909	0.0020323	0.0181615
GAREM2	-0.280927	0.0831106	30	-3.38015	0.0020266	0.0181615
CEP97	0.353557	0.104599	30	3.38011	0.00202683	0.0181615
MFAP3L	0.232192	0.068692	30	3.38019	0.00202643	0.0181615
NAT8L	-0.241343	0.0714136	30	-3.37951	0.00203004	0.0181615
TAP2	0.204399	0.0604862	30	3.37926	0.00203135	0.0181615
ACADVL	-0.142605	0.0421986	30	-3.37939	0.00203068	0.0181615
RNF24	0.394437	0.116709	30	3.37966	0.00202924	0.0181615
TRIB1	0.415449	0.122958	30	3.37879	0.0020339	0.0181648
MARCHF6	0.210051	0.0621807	30	3.37807	0.0020377	0.0181878
CDV3	0.123792	0.0366561	30	3.37711	0.00204285	0.018213
AARS2	-0.218648	0.0647444	30	-3.37709	0.00204299	0.018213
RPS23	-0.319807	0.0947433	30	-3.37551	0.00205144	0.0182773
SMG1	0.368438	0.10916	30	3.37521	0.00205308	0.0182808
IVNS1ABP	0.246663	0.0730993	30	3.37435	0.00205772	0.0183111
ZC3H7A	0.203161	0.0602148	30	3.37394	0.00205994	0.0183198
D2HGDH	-0.210164	0.0622974	30	-3.37355	0.00206203	0.0183274
RDX	0.169147	0.0501588	30	3.37223	0.0020692	0.01838
MICOS13	-0.264881	0.0785629	30	-3.37158	0.00207273	0.0184003
TLR2	0.459056	0.136176	30	3.37104	0.00207567	0.0184153
ERG28	-0.22795	0.0676463	30	-3.36973	0.00208283	0.0184677
SNX30	0.225523	0.0669317	30	3.36945	0.00208436	0.0184702
ANKRD22	0.491895	0.146062	30	3.36771	0.00209389	0.0185436
RABEP2	-0.206333	0.0612793	30	-3.36709	0.00209727	0.0185624
PRKAR2B	0.356552	0.105918	30	3.36629	0.00210169	0.0185792
KL	0.325259	0.096616	30	3.36652	0.00210045	0.0185792
ZNF703	0.321363	0.0954958	30	3.36521	0.00210767	0.0186209
PES1	-0.187002	0.0555748	30	-3.36487	0.00210955	0.0186263
RPL7AP16	0.294516	0.0875386	30	3.36441	0.00211205	0.0186373
PDCD6	0.311278	0.0925593	30	3.36301	0.00211987	0.018684
ZFP57	-0.230353	0.0684926	30	-3.36317	0.00211894	0.018684
ABAT	0.316306	0.094075	30	3.36227	0.00212396	0.0187088
PPM1H	0.29507	0.0878017	30	3.36065	0.00213302	0.0187662
PARP2	-0.236648	0.070415	30	-3.36076	0.00213238	0.0187662
PTGS2	0.46113	0.137224	30	3.36042	0.00213431	0.0187664
KRT72	-0.290071	0.0863425	30	-3.35954	0.00213922	0.0187984
RPS6KL1	-0.241058	0.0717788	30	-3.35835	0.00214591	0.0188348
TOB2	0.178473	0.0531407	30	3.35851	0.00214502	0.0188348
TNFRSF25	-0.327412	0.0975062	30	-3.35786	0.00214864	0.0188475
TRBV7-2	-0.368106	0.109641	30	-3.35738	0.00215136	0.0188506
CPM	0.355346	0.105841	30	3.35735	0.00215154	0.0188506
RNF103	0.222502	0.06629	30	3.35649	0.0021564	0.0188819
C6orf226	-0.249249	0.0742692	30	-3.35602	0.00215903	0.0188938
PSMC5	-0.187977	0.0560531	29.9964	-3.35355	0.00217324	0.0189991
PTTG1IP	0.204483	0.060977	30	3.35345	0.00217364	0.0189991
SRM	-0.218016	0.065031	30	-3.35249	0.00217907	0.0190264
PHF14	-0.230091	0.0686339	30	-3.35245	0.00217935	0.0190264
ABHD17A	-0.188903	0.056379	30	-3.3506	0.00218992	0.0191075
FBXW7	0.215108	0.0642091	30	3.35012	0.00219266	0.0191107
RPS16	-0.31526	0.0941053	30	-3.35008	0.00219289	0.0191107
PSRC1	0.218825	0.0653304	30	3.34951	0.00219615	0.0191199
TRMT1L	0.161164	0.0481167	30	3.34945	0.00219653	0.0191199
ATOSA	0.322307	0.0962405	30	3.34897	0.00219924	0.0191323
STK3	0.202126	0.0603664	30	3.34831	0.00220305	0.0191541
ATF1	0.168955	0.0504643	30	3.34801	0.00220483	0.0191583
OCM	-0.259123	0.0774388	30	-3.34616	0.00221549	0.0192395
SLC2A3	0.387013	0.115706	30	3.3448	0.00222338	0.0192968
H2AC15	0.27059	0.0809046	30	3.34455	0.00222486	0.0192983
TMX2	-0.168497	0.0503841	30	-3.34424	0.00222666	0.0193025
SECISBP2L	0.363336	0.10866	30	3.34378	0.00222937	0.0193056
ZNF100	0.287079	0.0858558	30	3.34373	0.00222963	0.0193056
WWC3	0.236868	0.0708907	30	3.34131	0.00224381	0.0194169
LPL	0.317888	0.0951743	30	3.34006	0.00225118	0.0194693
PYCR2	-0.173848	0.0520592	30	-3.33943	0.00225484	0.0194719
KMT2D	0.395904	0.118556	30	3.33939	0.00225511	0.0194719
AKAP3	-0.216277	0.0647665	30	-3.33933	0.00225544	0.0194719
DGKH	0.379098	0.113551	30	3.33858	0.00225987	0.0194989
FUS	-0.128259	0.0384232	30	-3.33807	0.00226293	0.0195138
NOL9	-0.21448	0.0642696	30	-3.33719	0.0022681	0.019536
PITPNM2	-0.293339	0.0879001	30	-3.33718	0.00226816	0.019536
ZCCHC18	-0.184427	0.055272	30	-3.33672	0.00227091	0.0195484
EXTL3	0.252305	0.0756309	30	3.33601	0.0022751	0.0195731
CENPS	-0.173662	0.0520816	30	-3.33442	0.0022846	0.0195767
FAM162A	-0.221539	0.0664175	30	-3.33555	0.00227786	0.0195767
AGPAT4	0.230965	0.0692635	30	3.33458	0.00228365	0.0195767
BCLAF3	0.238791	0.07161	30	3.33461	0.00228348	0.0195767
LOC105369250	-0.258684	0.0775807	30	-3.33439	0.00228481	0.0195767
NORAD	0.216434	0.0649055	30	3.33461	0.00228347	0.0195767
LONP1	-0.215548	0.0646425	30	-3.33446	0.00228434	0.0195767
USP32P1	0.306729	0.0920126	30	3.33356	0.00228976	0.0195964
ZNF780B	0.235774	0.0707271	30	3.33357	0.00228966	0.0195964
ALAS1	0.254205	0.0762699	30	3.33297	0.00229329	0.0196038
KLF5	0.267195	0.0801669	30	3.33299	0.00229315	0.0196038
DMTF1	0.280475	0.0841881	30	3.33153	0.0023019	0.0196547
MEFV	0.31931	0.0958407	30	3.33167	0.00230108	0.0196547
ARAP2	0.317459	0.0953079	30	3.33087	0.00230587	0.0196758
GPI	-0.205393	0.0616668	30	-3.33068	0.00230704	0.0196758
KMT5A	0.173444	0.0520876	30	3.32985	0.00231204	0.019707
CRACR2A	0.235276	0.0706646	30	3.32948	0.0023143	0.019715
NKG7	-0.371589	0.111629	30	-3.3288	0.0023184	0.0197385
TKFC	-0.165553	0.0497477	30	-3.32785	0.00232415	0.0197704
ADK	-0.147668	0.0443771	30	-3.32757	0.00232587	0.0197704
ACVR1B	0.331092	0.099501	30	3.32752	0.00232616	0.0197704
ZFR	0.181141	0.0544513	30	3.32666	0.00233142	0.0198037
CPPED1	0.291595	0.0876838	30	3.32552	0.00233833	0.0198509
GPR65	0.236029	0.0710132	30	3.32374	0.00234927	0.0199324
RMND5A	0.196872	0.059271	30	3.32155	0.00236271	0.0200349
BRWD1	0.261898	0.078861	30	3.32101	0.00236605	0.0200516
OCIAD2	-0.322204	0.0970761	30	-3.31908	0.00237798	0.0201017
SLC22A4	0.360406	0.108586	30	3.3191	0.00237791	0.0201017
GPR141	0.417292	0.125698	29.9997	3.31979	0.00237361	0.0201017
GNA13	0.265734	0.0800522	30	3.31951	0.00237533	0.0201017
ZNF414	-0.250202	0.0753857	30	-3.31896	0.00237876	0.0201017
KCNE3	0.31163	0.0939111	30	3.31836	0.00238251	0.0201198
LLGL2	-0.170738	0.0514553	30	-3.31817	0.00238363	0.0201198
AMMECR1L	0.188823	0.0569117	30	3.31782	0.00238581	0.0201233
RRAGD	0.273976	0.0825808	30	3.31767	0.00238677	0.0201233
KIT	0.431967	0.130225	30	3.31707	0.00239052	0.0201414
CARNS1	-0.299294	0.0902335	30	-3.31689	0.00239165	0.0201414
B3GAT3	-0.246578	0.0743481	30	-3.31654	0.00239382	0.0201472
FNDC3A	0.310286	0.0935628	30	3.31634	0.00239507	0.0201472
ZFC3H1	0.293246	0.0884778	30	3.31435	0.00240753	0.0202405
WTAP	0.0978777	0.029535	29.9998	3.31396	0.00241002	0.0202499
LINC00545	0.274907	0.0829802	30	3.31292	0.00241654	0.0202931
ZMYM2	0.290361	0.0876748	30	3.3118	0.00242363	0.0203411
TAS1R3	-0.255408	0.0771322	30	-3.3113	0.00242677	0.0203559
KIDINS220	0.288856	0.0872415	30	3.311	0.00242867	0.0203603
RNF126	-0.205168	0.0619737	30	-3.31056	0.00243145	0.020372
THAP7	-0.246829	0.0745636	30	-3.31032	0.002433	0.0203735
TMOD4	-0.20249	0.0612174	29.9998	-3.30772	0.00244954	0.0205003
SMURF1	0.223249	0.0675021	30	3.30728	0.00245232	0.0205003
ERVH48-1	-0.23786	0.0719164	30	-3.30746	0.00245121	0.0205003
SCAT8	0.352222	0.106547	30	3.3058	0.0024618	0.0205629
DOCK6	0.191658	0.0579784	30	3.30568	0.00246259	0.0205629
RNASEH2B	-0.204166	0.0617746	30	-3.30502	0.0024668	0.0205864
SLC2A4RG	-0.226389	0.0685048	30	-3.30472	0.00246879	0.0205914
STAT4	-0.246243	0.0745265	30	-3.3041	0.00247277	0.0206013
BAZ2A	0.220836	0.0668337	30	3.30427	0.00247167	0.0206013
MAP2K6	0.281404	0.0851739	30	3.30388	0.00247416	0.0206013
NCL	-0.17574	0.0532214	30	-3.30205	0.00248601	0.0206658
FHIT	-0.419957	0.127189	30	-3.30182	0.00248748	0.0206658
SH3BP2	0.259159	0.0784898	30	3.30182	0.00248751	0.0206658
ARL11	0.284915	0.0862828	30	3.3021	0.00248565	0.0206658
TACO1	-0.192463	0.0583013	30	-3.30117	0.00249168	0.0206888
CXCL1	0.409834	0.12418	30	3.30032	0.00249719	0.0207229
CNEP1R1	0.324944	0.0985193	30	3.29827	0.00251057	0.0208223
DGCR11	0.265697	0.0805804	30	3.29729	0.00251701	0.0208631
ATP6	-0.198728	0.0602737	30	-3.29709	0.00251832	0.0208631
PACC1	0.188217	0.0571051	30	3.29598	0.0025256	0.0209028
FNBP1	0.135387	0.0410771	30	3.29593	0.00252595	0.0209028
RHOH	-0.298485	0.0906127	30	-3.29407	0.00253819	0.0209923
KDM1B	0.29088	0.0883277	30	3.29319	0.00254402	0.021017
MAP2K4	0.222442	0.0675417	30	3.2934	0.00254264	0.021017
CHMP7	-0.239714	0.072825	30	-3.29164	0.00255429	0.0210665
INTS5	-0.167961	0.0510229	30	-3.29189	0.00255267	0.0210665
GOT1	-0.214196	0.0650696	30	-3.2918	0.00255322	0.0210665
GALNS	0.229176	0.0696358	30	3.29106	0.00255814	0.0210864
BCAT1	0.404997	0.12308	30	3.29051	0.00256181	0.0210924
LINC00402	-0.358527	0.108964	30	-3.29031	0.00256314	0.0210924
GGT7	-0.309439	0.094038	30	-3.29057	0.00256142	0.0210924
LY9	-0.342763	0.104216	29.9999	-3.28898	0.00257205	0.0211186
EEFSEC	-0.246457	0.0749271	30	-3.28929	0.00256995	0.0211186
NSUN7	0.363679	0.110573	30	3.28904	0.00257168	0.0211186
GANAB	-0.144872	0.0440461	30	-3.28911	0.00257116	0.0211186
MAPK14	0.30831	0.0937615	30	3.28824	0.00257702	0.0211476
FAAH2	-0.230681	0.0701664	30	-3.28763	0.00258109	0.0211692
EIF2B5	-0.190621	0.0579863	30	-3.28735	0.002583	0.0211731
SNHG12	-0.180598	0.0549878	30	-3.28433	0.00260339	0.0213107
RHPN1	-0.327194	0.0996168	30	-3.28453	0.002602	0.0213107
RXRA	0.292872	0.0891755	30	3.28422	0.00260412	0.0213107
PHTF2	0.284525	0.0866399	30	3.284	0.0026056	0.021311
GSAP	0.192205	0.0585379	30	3.28344	0.0026094	0.0213303
B4GALT3	-0.149779	0.0456375	30	-3.28192	0.00261972	0.021391
PTGER4	0.244603	0.0745299	30	3.28194	0.00261958	0.021391
SMYD5	-0.280478	0.0854793	30	-3.28124	0.00262439	0.0214173
RC3H1	0.334603	0.102009	30	3.28014	0.00263191	0.0214644
PCMTD2	0.314172	0.095785	30	3.27997	0.00263307	0.0214644
ARL8B	0.117351	0.0357885	30	3.27903	0.00263951	0.021505
FZD1	0.302195	0.0921737	30	3.27854	0.00264285	0.0215151
TACC1	0.264216	0.0805978	30	3.27821	0.00264512	0.0215151
MRPL41	-0.280334	0.0855142	30	-3.27822	0.00264507	0.0215151
PGAP1	0.257655	0.078636	30	3.27656	0.00265649	0.0215919
ZNF502	-0.210941	0.0643817	30	-3.27641	0.00265749	0.0215919
HYOU1	-0.124745	0.0380816	30	-3.27573	0.00266222	0.0216184
UFL1	0.255958	0.0781486	30	3.27527	0.00266541	0.0216324
OTUD1	0.267387	0.0816773	30	3.2737	0.00267631	0.021709
ZNF285	-0.216999	0.0663124	30	-3.27237	0.00268554	0.0217719
VNN1	0.432508	0.132223	30	3.27105	0.0026948	0.021835
EBNA1BP2	-0.24145	0.0738241	30	-3.27061	0.00269788	0.0218479
RPL18A	-0.376566	0.115189	30	-3.26912	0.00270829	0.0219202
GRWD1	-0.189165	0.0578763	30	-3.26844	0.00271309	0.021947
GLIS2	0.360244	0.110229	30	3.26814	0.00271524	0.0219524
PABPC4	-0.170074	0.0520594	30	-3.26693	0.00272376	0.0220092
LIN54	0.247147	0.0756626	30	3.26644	0.00272726	0.0220254
THNSL1	-0.294943	0.0903075	30	-3.26598	0.00273047	0.0220394
NHSL1	0.251448	0.0770226	30	3.26461	0.00274025	0.0221062
RTN4	0.246586	0.0755515	30	3.26382	0.00274586	0.0221152
TRAPPC13	0.204753	0.0627339	30	3.26384	0.00274571	0.0221152
VDAC2	-0.14964	0.0458472	30	-3.26388	0.00274542	0.0221152
APOL6	0.147574	0.0452223	30	3.2633	0.00274956	0.0221329
MTMR1	0.151818	0.0465444	30	3.26179	0.00276035	0.0222077
PLEKHG3	0.207761	0.0637243	30	3.26031	0.00277094	0.0222807
PIK3CA	0.226315	0.0694614	30	3.25813	0.00278665	0.0223827
VCAN	0.383126	0.117586	30	3.25825	0.00278581	0.0223827
FAF1	-0.155941	0.0479032	30	-3.25533	0.002807	0.0225338
RPH3A	0.309563	0.0951181	30	3.25451	0.00281295	0.0225694
GNAI3	0.165059	0.0507299	30	3.25368	0.002819	0.0226056
MDM4	0.223301	0.0686369	30	3.25337	0.00282132	0.0226119
SENP7	0.358708	0.11028	30	3.2527	0.00282619	0.0226387
SRGAP2	0.303567	0.0933403	30	3.25226	0.00282938	0.0226442
SNHG1	-0.209427	0.0644053	30	-3.2517	0.00283352	0.0226442
CHST11	0.279778	0.0860441	30	3.25156	0.00283455	0.0226442
ACVRL1	0.240128	0.0738425	30	3.25189	0.00283212	0.0226442
TRAPPC8	0.248702	0.0764726	30	3.25217	0.00283006	0.0226442
ATG4B	-0.124301	0.0382384	30	-3.2507	0.00284089	0.0226601
ZNF770	0.336129	0.103397	30	3.25087	0.00283963	0.0226601
PLD6	-0.231585	0.0712425	30	-3.25066	0.00284115	0.0226601
NELL2	-0.375386	0.115488	30	-3.25043	0.00284287	0.0226616
PHC3	0.299608	0.0921967	30	3.24966	0.00284851	0.0226894
PTPN2	0.155871	0.0479672	30	3.24954	0.00284943	0.0226894
TSC22D2	0.242611	0.0746678	30	3.2492	0.00285194	0.0226972
GAB2	0.429217	0.13212	30	3.2487	0.00285566	0.0227016
RPS2P46	-0.192826	0.0593584	30	-3.2485	0.00285711	0.0227016
VPS16	-0.147015	0.0452515	30	-3.24885	0.00285451	0.0227016
HACE1	0.273039	0.0840603	30	3.24814	0.00285979	0.0227106
MSL2	0.226782	0.069833	30	3.24749	0.0028646	0.0227366
ARPC4-TTLL3	0.264002	0.0813019	30	3.24719	0.00286684	0.0227422
SNHG17	-0.19279	0.0593793	30	-3.24676	0.00287005	0.0227554
GPN1	-0.211802	0.0652548	30	-3.24577	0.00287741	0.0227893
PRXL2A	-0.258828	0.0797399	30	-3.2459	0.00287644	0.0227893
PHYKPL	-0.152342	0.0469397	30	-3.24549	0.00287952	0.0227937
WWP1-AS1	0.221899	0.0683768	30	3.24524	0.00288138	0.0227963
LYPLA1	0.267933	0.0825741	30	3.24476	0.00288494	0.0228122
MIR223HG	0.406075	0.12517	30	3.2442	0.00288912	0.022833
ZNF445	0.199421	0.0614749	30	3.24393	0.0028911	0.0228365
PDLIM1P4	0.236324	0.0728669	30	3.24322	0.00289643	0.0228554
NOMO1	-0.174923	0.0539353	30	-3.2432	0.00289659	0.0228554
GTF3A	-0.237587	0.0732711	30	-3.24257	0.00290131	0.0228803
RPL7A	-0.269174	0.0830433	30	-3.24137	0.00291035	0.0229149
KCTD13	0.122705	0.0378518	30	3.24173	0.00290767	0.0229149
GCDH	-0.188569	0.0581725	30	-3.24155	0.00290898	0.0229149
BRAF	0.1968	0.0607348	30	3.24032	0.00291829	0.022953
GTSF1	-0.245342	0.0757146	30	-3.24035	0.00291803	0.022953
WDR54	-0.222619	0.0687098	30.0004	-3.23999	0.00292074	0.02296
AGO1	0.225323	0.069581	30	3.23829	0.00293369	0.0230392
TRAF3IP2	-0.234495	0.0724176	30	-3.2381	0.00293512	0.0230392
ZCWPW1	-0.198796	0.0613937	30	-3.23805	0.0029355	0.0230392
CYTH1	0.109109	0.0336985	30	3.23779	0.00293748	0.0230425
ZNF746	0.322648	0.0996663	30	3.23728	0.00294135	0.0230484
ALKBH2	-0.23751	0.073365	30	-3.23737	0.00294063	0.0230484
DFFA	-0.207996	0.0642775	30	-3.2359	0.00295184	0.0231183
SLC8A1	0.359049	0.11099	30	3.23498	0.00295893	0.0231615
NOG	-0.436349	0.134911	30	-3.23436	0.00296366	0.0231863
RPL39L	-0.191991	0.0593818	30	-3.23317	0.00297281	0.0232363
MAEA	0.226429	0.0700386	30	3.23291	0.00297477	0.0232363
LINC02132	-0.212074	0.0655958	30	-3.23303	0.00297383	0.0232363
ZNG1B	0.191151	0.0591671	30	3.23069	0.00299188	0.0233397
LMNB1	0.314146	0.0972413	30	3.23058	0.00299276	0.0233397
HSDL2	0.250987	0.077687	30	3.23074	0.00299152	0.0233397
TRMT10B	-0.197483	0.0611492	30	-3.22952	0.00300099	0.0233916
DDR1	-0.201743	0.062473	30	-3.22928	0.00300286	0.0233938
RAB36	0.245901	0.0761724	30	3.22822	0.00301112	0.0234457
GTF2F1	-0.176937	0.054845	30	-3.22614	0.00302733	0.0235596
CCAR2	-0.157664	0.0488838	30	-3.22528	0.00303405	0.023587
PSMB7	-0.275007	0.0852645	30	-3.22534	0.00303357	0.023587
RPL27A	-0.306805	0.0951573	30	-3.22419	0.00304261	0.0236411
SF3A3	-0.115932	0.0359618	30	-3.22376	0.00304599	0.0236549
CLPX	0.140815	0.0437141	30	3.22127	0.00306563	0.0237949
PTPRC	0.212875	0.066104	30	3.2203	0.00307331	0.0238138
HLA-DOB	-0.210419	0.0653339	30	-3.22067	0.00307039	0.0238138
NACA	-0.244648	0.075966	30	-3.2205	0.00307177	0.0238138
RPL23A	-0.316726	0.0983574	30	-3.22015	0.00307452	0.0238138
CACNB4	0.388026	0.1206	30	3.21745	0.00309601	0.0239301
IQSEC1	0.334454	0.10394	30	3.21778	0.00309344	0.0239301
EXOSC9	-0.163331	0.0507582	30	-3.21784	0.00309297	0.0239301
ARG1	0.591118	0.183715	30	3.21759	0.00309493	0.0239301
OTUD4	0.297012	0.0923391	30	3.21653	0.0031034	0.023972
EFL1	-0.243606	0.0757395	30	-3.21637	0.00310468	0.023972
LOC103344931	0.228424	0.0710394	30	3.21546	0.00311201	0.024016
SMCR8	0.302259	0.0940453	30	3.21397	0.00312396	0.024083
LIG1	-0.224058	0.0697128	30	-3.21402	0.00312357	0.024083
SNU13	-0.243954	0.0759547	30	-3.21184	0.00314119	0.0242032
MYB	0.188406	0.0586728	30	3.21114	0.0031469	0.0242346
LRFN2	-0.26654	0.083013	30	-3.21082	0.00314946	0.0242416
KRTCAP2	-0.182231	0.0567753	30	-3.20968	0.00315875	0.0243005
RPL38	-0.31104	0.0969145	30	-3.20943	0.0031608	0.0243036
NHSL2	0.293129	0.0914493	30	3.20537	0.00319408	0.0245467
IRF5	0.27328	0.0852714	30	3.20483	0.00319851	0.024568
ELMOD2	0.260168	0.081202	30	3.20396	0.00320574	0.0245895
SESN1	-0.230096	0.0718106	30	-3.2042	0.00320369	0.0245895
STT3A	-0.214145	0.066839	30	-3.20389	0.00320631	0.0245895
CD302	0.418774	0.13076	30	3.20262	0.00321683	0.0246445
LPP	0.262643	0.0820063	30	3.20272	0.00321597	0.0246445
GABPB1-IT1	0.161617	0.0504717	30	3.20214	0.00322082	0.0246623
PSMG2	-0.153677	0.0480014	30	-3.2015	0.0032261	0.0246899
ZNF428	-0.26899	0.0840364	30	-3.20088	0.0032313	0.0247042
PTOV1	-0.156998	0.0490463	30	-3.20101	0.00323018	0.0247042
PTK2B	0.175475	0.0548552	30	3.19887	0.00324801	0.0248191
BTBD3	0.280886	0.0878302	30	3.19805	0.00325489	0.024833
PSPN	-0.188586	0.058962	30	-3.19844	0.00325168	0.024833
C1QTNF6	-0.223193	0.0697899	30	-3.19807	0.00325474	0.024833
CDKL5	0.313731	0.0981276	30	3.19717	0.00326231	0.0248489
LAGE3	-0.241006	0.0753822	30	-3.19712	0.00326273	0.0248489
SSH1	0.308043	0.0963516	30	3.19707	0.00326317	0.0248489
EML2	-0.175264	0.0548214	30	-3.197	0.00326371	0.0248489
WDR24	-0.146717	0.0458982	30	-3.19658	0.00326726	0.024856
NPEPPSP1	0.30382	0.0950479	30	3.19649	0.003268	0.024856
H2BC21	0.225232	0.0704747	30	3.19592	0.00327279	0.0248706
CASP6	-0.23931	0.0748901	30	-3.19548	0.00327654	0.0248706
RAD9A	-0.143334	0.0448501	30	-3.19584	0.00327351	0.0248706
PLXDC2	0.338864	0.106045	30	3.19547	0.00327666	0.0248706
LINC02257	0.232252	0.0727119	30	3.19414	0.00328784	0.0249427
RPS28	-0.347565	0.108868	30	-3.19255	0.00330139	0.0250326
ZNF783	-0.187655	0.0587908	30	-3.19191	0.00330681	0.0250608
TEP1	0.182985	0.0573406	30	3.19119	0.00331293	0.0250943
NEDD9	0.290464	0.0910298	30	3.19087	0.00331571	0.0250975
CCDC82	0.20607	0.0645878	30	3.19054	0.00331845	0.0250975
TMX3	0.245858	0.0770546	30	3.1907	0.00331709	0.0250975
NAGPA	-0.164925	0.0516973	30	-3.19021	0.00332133	0.0251064
SULF2	0.325533	0.102056	30	3.18974	0.00332533	0.0251237
PAK2	0.247782	0.0776927	30	3.18926	0.00332942	0.0251418
EPC2	0.201263	0.0631143	30	3.18886	0.00333284	0.0251547
ZNF586	0.162999	0.05112	30	3.18856	0.00333541	0.0251613
CHTF18	-0.178025	0.0558426	30	-3.18797	0.00334048	0.0251867
ANAPC7	-0.121259	0.0380474	30	-3.18705	0.00334845	0.025223
GSE1	0.283608	0.0889898	30	3.18698	0.00334908	0.025223
CTIF	0.235176	0.0737965	30	3.18682	0.00335042	0.025223
RAD21	0.19839	0.0622614	30	3.18641	0.00335398	0.025224
PGGHG	-0.212551	0.0667026	30	-3.18654	0.00335279	0.025224
RABGGTB	0.212226	0.0666085	30	3.18618	0.00335598	0.0252262
KBTBD8	0.270836	0.0850246	30	3.18538	0.00336281	0.0252518
RPGR	0.23969	0.0752437	30	3.18552	0.00336164	0.0252518
RERE	0.262343	0.0823837	30	3.18441	0.00337127	0.0252877
SEC24D	0.271456	0.0852497	30	3.18424	0.00337272	0.0252877
JMJD1C	0.419752	0.131816	30	3.18437	0.0033716	0.0252877
RNF138	0.266757	0.0837995	30	3.18328	0.0033811	0.0253376
LYN	0.302274	0.0949652	30	3.183	0.0033835	0.0253428
ZNF185	0.251519	0.0790298	30	3.18258	0.00338714	0.0253571
ARHGAP18	0.19718	0.0619646	30	3.18213	0.00339107	0.0253631
MAPRE1	0.132886	0.0417606	30	3.1821	0.00339137	0.0253631
MIER3	0.256173	0.0805532	30	3.18017	0.00340818	0.0254116
LINC02863	0.52164	0.164019	30	3.18036	0.00340654	0.0254116
FGD6	0.23946	0.0752921	30	3.18041	0.0034061	0.0254116
BLOC1S6	0.189759	0.059656	30	3.18089	0.00340191	0.0254116
WDR45B	0.0883352	0.0277687	30	3.18111	0.00339999	0.0254116
TLE2	-0.288214	0.0906179	30	-3.18054	0.00340495	0.0254116
BLMH	-0.190301	0.0598549	30	-3.17936	0.00341529	0.0254518
SAMSN1	0.367822	0.115698	30	3.17916	0.00341706	0.0254521
RYBP	0.244634	0.0769602	30	3.1787	0.00342109	0.0254693
TNK1	-0.256637	0.0807999	30	-3.1762	0.00344318	0.0256208
PDP1	0.244003	0.0768282	30	3.17596	0.00344532	0.0256238
KAT6A	0.280123	0.0882126	30	3.17555	0.00344896	0.0256251
NACC1	0.149482	0.0470708	30	3.17568	0.00344778	0.0256251
KLF3	0.207164	0.0652471	30	3.17507	0.00345319	0.0256307
SHMT2	-0.183585	0.0578196	30	-3.17514	0.00345254	0.0256307
TRIM23	0.243696	0.0767819	30	3.17388	0.00346381	0.0256966
MSC-AS1	0.252774	0.0796494	30	3.17358	0.00346641	0.0257029
LMO4	0.200358	0.0631689	30	3.17179	0.00348244	0.0257572
UFSP2	-0.192935	0.0608269	30	-3.17186	0.00348179	0.0257572
TMEM181	0.23472	0.0739924	30	3.17222	0.00347856	0.0257572
RPS7P1	-0.216744	0.0683261	30	-3.1722	0.00347877	0.0257572
ZCCHC2	0.265598	0.0837309	30	3.17204	0.00348016	0.0257572
RPS29	-0.357936	0.112885	30	-3.1708	0.00349129	0.0257839
GOLGA8Q	0.261541	0.0824789	30	3.171	0.00348946	0.0257839
CEP295NL	0.281155	0.08867	30	3.1708	0.00349128	0.0257839
[truncated: 13,587 more rows]

## Sheet: Interaction
gene	Estimate	Std..Error	df	t.value	p_val_raw	p_val_adj
MED4	0.290577	0.059752	30	4.86305	3.42886e-05	0.506203
PGBD2	-0.258343	0.0653355	30	-3.9541	0.000433117	0.701749
FAM86EP	0.364259	0.0931499	30	3.91046	0.000488091	0.701749
ZNF277	0.259043	0.0650351	30	3.98312	0.000399966	0.701749
TUSC3	-0.299472	0.0770788	30	-3.88527	0.000522878	0.701749
EXTL3-AS1	0.242868	0.0556434	30	4.36473	0.000138965	0.701749
RPP30	0.238081	0.060834	30	3.91361	0.000483901	0.701749
ADK	0.250379	0.0627587	30	3.98955	0.000392969	0.701749
PRH1	0.303553	0.0764455	30	3.97084	0.000413677	0.701749
AARSD1	0.324492	0.0792988	30	4.09202	0.000296348	0.701749
MIA	0.41102	0.103728	30	3.96246	0.000423304	0.701749
EYS	-0.303722	0.0795188	30	-3.8195	0.000625517	0.769542
VPS13D	-0.199052	0.098746	30	-2.0158	0.0528547	0.808506
NPHP4	-0.128158	0.0690423	30	-1.85623	0.073267	0.808506
EYA3	-0.153985	0.0849578	30	-1.81248	0.0799311	0.808506
TTC22	-0.188074	0.0854272	30	-2.20158	0.0355259	0.808506
CZIB	0.142514	0.0814051	30	1.75068	0.0902224	0.808506
AK5	0.274233	0.132565	30	2.06867	0.0472903	0.808506
LEPROT	-0.130886	0.0597233	30	-2.19153	0.0363135	0.808506
ZNHIT6	0.20222	0.0982651	30	2.0579	0.0483798	0.808506
PIGK	0.188391	0.0964404	30	1.95345	0.0601479	0.808506
VAV3	-0.227866	0.121104	30	-1.88157	0.0696302	0.808506
ELAPOR1	-0.262983	0.132756	30	-1.98094	0.0568297	0.808506
SZT2	-0.220504	0.12503	30	-1.76361	0.0879818	0.808506
PHTF1	-0.223363	0.126107	30	-1.77122	0.0866837	0.808506
CSF1	-0.172625	0.090385	30	-1.90989	0.0657503	0.808506
RCSD1	-0.156329	0.0714663	30	-2.18745	0.0366377	0.808506
TFB2M	0.165005	0.0835201	30	1.97564	0.0574576	0.808506
ILDR2	0.168569	0.0626955	30	2.68869	0.0115956	0.808506
RRP15	0.235737	0.13321	30	1.76967	0.0869466	0.808506
FMO4	0.150738	0.0876426	30	1.71992	0.0957498	0.808506
GALNT2	-0.158967	0.0822152	30	-1.93355	0.0626535	0.808506
EGLN1	-0.430984	0.128604	30	-3.35125	0.00218621	0.808506
PLA2G4A	-0.19546	0.0991011	30	-1.97233	0.0578517	0.808506
ARHGEF10L	-0.244506	0.124778	30	-1.95952	0.059401	0.808506
ST7L	0.20177	0.0658833	30	3.06254	0.00460248	0.808506
B3GALT2	-0.274026	0.124468	30	-2.20157	0.0355266	0.808506
CTH	0.212647	0.121952	30	1.74369	0.0914544	0.808506
GBA1	-0.29806	0.147141	30	-2.02568	0.0517727	0.808506
HCN3	-0.259842	0.0958477	30	-2.71098	0.0109897	0.808506
CENPS-CORT	0.2488	0.141869	30	1.75374	0.0896886	0.808506
DFFA	0.174719	0.0909021	30	1.92205	0.0641417	0.808506
SYT11	-0.217529	0.0781691	30	-2.7828	0.00923296	0.808506
CCT3	0.161679	0.0838305	30	1.92864	0.0632852	0.808506
FGGY	0.256666	0.105862	30	2.42453	0.0215628	0.808506
NHSL3	-0.187919	0.106623	30	-1.76247	0.0881776	0.808506
ADAMTS4	0.216221	0.107041	30	2.01999	0.0523927	0.808506
COL9A2	-0.210925	0.12144	30	-1.73687	0.0926702	0.808506
RPS8	0.317855	0.152983	30	2.07771	0.0463924	0.808506
NOL9	0.213814	0.0908909	30	2.35243	0.0254065	0.808506
ERMAP	-0.196217	0.0809415	30	-2.42418	0.0215802	0.808506
REG4	0.226311	0.111813	30	2.02401	0.0519537	0.808506
JTB	0.226542	0.125231	30	1.80899	0.0804846	0.808506
FDPS	0.107425	0.0596021	30	1.80238	0.0815421	0.808506
PACC1	-0.161321	0.0807588	30	-1.99757	0.0549024	0.808506
MKNK1	-0.28005	0.127196	30	-2.20172	0.0355144	0.808506
SLC35E2B	-0.166671	0.0853435	30	-1.95294	0.0602111	0.808506
NADK	-0.282521	0.150316	30	-1.87951	0.0699188	0.808506
ZNF683	0.237202	0.119778	30	1.98035	0.0568997	0.808506
MRPL55	0.177207	0.0904312	30	1.95958	0.0593933	0.808506
PPIH	0.191243	0.0658729	30	2.90321	0.00686499	0.808506
TSTD1	0.19465	0.106606	30	1.82588	0.077838	0.808506
PSEN2	-0.238733	0.10343	30	-2.30815	0.0280653	0.808506
ARNT	-0.168567	0.096351	30	-1.74951	0.090428	0.808506
RPL7AP16	-0.223899	0.123798	30	-1.80858	0.0805499	0.808506
SLC39A1	-0.155464	0.0890937	30	-1.74495	0.0912311	0.808506
MIER1	-0.178516	0.0880158	30	-2.02822	0.0514976	0.808506
COG2	0.13264	0.0661364	30	2.00555	0.0539968	0.808506
FCRLA	0.21113	0.108169	30	1.95186	0.0603448	0.808506
NAXE	0.255412	0.110062	29.9997	2.32062	0.0272922	0.808506
MFSD14A	-0.304373	0.123863	30	-2.45733	0.0199969	0.808506
RTCA	0.150157	0.0693378	30	2.16558	0.0384215	0.808506
RPL5	0.289108	0.122474	30	2.36058	0.0249427	0.808506
ECE1-AS1	-0.136554	0.076321	30	-1.78921	0.0836826	0.808506
LRRIQ3	0.202737	0.0779952	30	2.59934	0.0143495	0.808506
KIF21B	-0.282212	0.130231	30	-2.16701	0.0383025	0.808506
SRM	0.171625	0.0919677	30	1.86615	0.0718244	0.808506
ADAMTSL4	-0.367951	0.175998	30	-2.09065	0.0451333	0.808506
MRPL9	0.158665	0.0824897	30	1.92345	0.0639589	0.808506
HPDL	0.239459	0.100196	30	2.3899	0.0233371	0.808506
PRUNE1	-0.118142	0.0685686	30	-1.72297	0.0951879	0.808506
FH	0.144675	0.0681333	30	2.12341	0.0420801	0.808506
BCL9	-0.307557	0.124008	30	-2.48014	0.0189698	0.808506
FPGT	-0.210816	0.0675002	30	-3.1232	0.00394406	0.808506
RABGAP1L	-0.104984	0.0593251	30	-1.76964	0.0869526	0.808506
COL8A2	-0.213519	0.0821798	30	-2.5982	0.0143886	0.808506
SIPA1L2	-0.34867	0.185219	30	-1.88247	0.069503	0.808506
ETV3	-0.121934	0.0670938	30	-1.81737	0.0791619	0.808506
ZBTB7B	-0.239073	0.113761	30	-2.10153	0.0440981	0.808506
CEP85	-0.187046	0.0896577	30	-2.08623	0.04556	0.808506
NOTCH2	-0.354829	0.170543	30	-2.08059	0.046109	0.808506
MEF2D	-0.209917	0.0734093	30	-2.85955	0.00764841	0.808506
PIAS3	-0.11662	0.0601945	30	-1.93739	0.0621634	0.808506
TAF13	0.198254	0.0846603	30	2.34175	0.0260256	0.808506
PIK3R3	-0.211917	0.0925027	30	-2.29093	0.0291657	0.808506
PPCS	0.158452	0.0807497	30	1.96226	0.0590665	0.808506
UBR4	-0.261571	0.144552	30	-1.80953	0.0803985	0.808506
MRTO4	0.29727	0.0990391	30	3.00154	0.00536909	0.808506
RABIF	-0.140841	0.0788341	30	-1.78654	0.0841221	0.808506
HP1BP3	-0.183523	0.0953587	30	-1.92456	0.0638149	0.808506
ATP5PB	0.171003	0.0866362	30	1.97381	0.0576752	0.808506
SELENOF	0.157147	0.057476	30	2.73414	0.0103919	0.808506
CYP2J2	0.229737	0.0830969	30	2.76469	0.00964924	0.808506
MOB3C	-0.162676	0.0719942	30	-2.25957	0.0312701	0.808506
SRSF11	0.181313	0.0923	30	1.96439	0.0588078	0.808506
LNCATV	-0.31856	0.175871	30	-1.81133	0.0801129	0.808506
ZBTB37	-0.291838	0.157487	30	-1.8531	0.0737281	0.808506
ZMYND12	-0.210484	0.118496	30	-1.7763	0.0858269	0.808506
NUDT4B	0.211601	0.0982545	30	2.1536	0.0394309	0.808506
USP48	-0.138111	0.0649406	30	-2.12673	0.0417814	0.808506
TRIT1	0.138098	0.0663918	30	2.08004	0.0461627	0.808506
RASAL2	-0.282372	0.104788	30	-2.69471	0.0114289	0.808506
BSDC1	-0.130298	0.0393143	30	-3.31426	0.00240807	0.808506
HIPK1	-0.247347	0.132021	30	-1.87354	0.0707651	0.808506
ZBED6	-0.201014	0.111484	30	-1.80307	0.0814309	0.808506
TP53BP2	-0.177359	0.0957427	30	-1.85246	0.0738222	0.808506
CIART	0.237554	0.109801	30	2.16351	0.0385946	0.808506
TAS1R3	0.305082	0.109081	30	2.79683	0.00892195	0.808506
LZIC	0.156186	0.057578	30	2.71261	0.0109468	0.808506
PIK3CD	-0.192105	0.091492	30	-2.09969	0.0442717	0.808506
RNU6-1176P	0.431692	0.142078	30	3.03842	0.00489224	0.808506
NUAK2	-0.225228	0.107301	30	-2.09902	0.044335	0.808506
AGO1	-0.202111	0.0984024	30	-2.05393	0.0487869	0.808506
WDTC1	-0.18697	0.102001	30	-1.83302	0.0767402	0.808506
CLEC20A	0.328549	0.153186	30	2.14477	0.0401899	0.808506
ZNF687	-0.215156	0.0958105	30	-2.24564	0.0322481	0.808506
PI4KB	-0.103099	0.0505264	30	-2.04049	0.050188	0.808506
CGN	-0.257376	0.126511	30	-2.03442	0.0508321	0.808506
RERE	-0.314055	0.116508	30	-2.69556	0.0114056	0.808506
SPEN	-0.321674	0.147885	30	-2.17516	0.0376311	0.808506
SKI	-0.185483	0.092133	30	-2.01321	0.0531408	0.808506
PPP1R12B	-0.313798	0.1611	30	-1.94785	0.0608444	0.808506
TOR3A	-0.0924638	0.0456109	30	-2.02723	0.0516045	0.808506
MICOS10	0.261858	0.105127	30	2.49088	0.0185037	0.808506
BTG2	-0.13757	0.061141	30	-2.25004	0.0319365	0.808506
RPL22	0.233419	0.122885	30	1.89949	0.0671519	0.808506
UBAP2L	-0.190164	0.105676	30	-1.79949	0.0820072	0.808506
KCNAB2	-0.141986	0.0746187	30	-1.90283	0.0666998	0.808506
BCAS2	0.193099	0.0967861	30	1.99511	0.0551837	0.808506
CACYBP	0.19254	0.0835282	30	2.30508	0.0282585	0.808506
MRPS14	0.14801	0.0666031	30	2.22227	0.0339513	0.808506
GPATCH4	0.633199	0.304061	30	2.08247	0.0459251	0.808506
GGPS1	0.199528	0.0953391	30	2.09283	0.0449245	0.808506
SESN2	-0.168956	0.0920642	30	-1.8352	0.0764092	0.808506
MINDY1	-0.210685	0.112644	30	-1.87035	0.0712199	0.808506
ADAR	-0.258839	0.119307	30	-2.16951	0.0380951	0.808506
SOX13	-0.195269	0.101369	30	-1.92631	0.0635865	0.808506
MTOR	-0.271236	0.134678	30	-2.01396	0.0530579	0.808506
PMVK	0.216758	0.106207	30	2.0409	0.0501444	0.808506
NUCKS1	0.183332	0.0755032	30	2.42813	0.0213854	0.808506
PIGM	0.191701	0.0763497	30	2.51082	0.017665	0.808506
SLC22A15	-0.295776	0.127735	30	-2.31555	0.027604	0.808506
NLRP3	-0.327264	0.12984	30	-2.52052	0.0172702	0.808506
DUSP10	-0.279307	0.0832051	30	-3.35685	0.00215436	0.808506
RWDD3	0.181408	0.0905787	30	2.00277	0.0543106	0.808506
ALDH4A1	-0.211449	0.113991	30	-1.85497	0.0734528	0.808506
AGRN	-0.190133	0.0972008	30	-1.95608	0.0598228	0.808506
MGST3	0.20035	0.105228	30	1.90396	0.0665459	0.808506
ARHGEF19	0.261342	0.0716142	30	3.6493	0.000991071	0.808506
LAX1	0.208671	0.120485	30	1.73193	0.0935588	0.808506
LITATS1	0.161986	0.0850051	30	1.90561	0.0663239	0.808506
LINC01750	0.144401	0.0708716	30	2.0375	0.0505042	0.808506
ARHGEF2-AS2	-0.190884	0.0811289	30	-2.35285	0.0253822	0.808506
PDE4DIPP6	-0.369664	0.155013	30	-2.38473	0.0236133	0.808506
SLC16A1-AS1	0.29228	0.128094	30	2.28177	0.0297668	0.808506
BTG2-DT	-0.247109	0.125591	30	-1.96757	0.0584234	0.808506
LINC01353	-0.219288	0.104312	30	-2.10223	0.0440321	0.808506
MDS2	0.26449	0.133163	30	1.98621	0.0562124	0.808506
EXOSC10-AS1	0.220537	0.0888565	30	2.48195	0.0188907	0.808506
LINC02803	-0.165288	0.0959395	30	-1.72283	0.0952141	0.808506
LINC00467	0.16542	0.0905005	30	1.82784	0.0775355	0.808506
FLVCR1-DT	0.237286	0.123273	30	1.92488	0.0637732	0.808506
GAS5	0.178821	0.0775585	30	2.30563	0.028224	0.808506
ELOA-AS1	0.221087	0.0658405	30	3.35792	0.00214831	0.808506
KYAT3	0.162186	0.0625894	30	2.59127	0.0146261	0.808506
RNASEL	-0.196836	0.102467	30	-1.92097	0.064283	0.808506
LINC01409	-0.228835	0.123355	30	-1.85508	0.0734353	0.808506
ZNF691-DT	0.272109	0.077197	30	3.52486	0.00138238	0.808506
LINC01145	-0.175647	0.098887	30	-1.77624	0.0858376	0.808506
LOC124907726	-0.185266	0.107714	30	-1.71999	0.0957369	0.808506
EHD3	-0.207874	0.112439	30	-1.84877	0.0743691	0.808506
DNAAF10	0.229582	0.106151	30	2.16279	0.0386548	0.808506
TRABD2A	0.289086	0.161956	30	1.78497	0.0843824	0.808506
RPLP0P6	0.187641	0.0935867	30	2.00499	0.0540599	0.808506
BCL11A	0.144799	0.0761468	30	1.90158	0.0668686	0.808506
FAM110C	-0.236954	0.0881073	30	-2.68938	0.0115764	0.808506
PPP1R21	-0.1129	0.0585049	30	-1.92976	0.0631408	0.808506
TSGA10	-0.196068	0.0901868	30	-2.17402	0.0377246	0.808506
NCK2	-0.151915	0.0862398	30	-1.76154	0.0883369	0.808506
CWC22	0.12605	0.0546389	30	2.30696	0.0281404	0.808506
ITPRID2	-0.236917	0.11869	30	-1.9961	0.0550697	0.808506
EPB41L5	-0.204221	0.113965	30	-1.79196	0.0832321	0.808506
ZRANB3	-0.207418	0.106206	30	-1.95298	0.060206	0.808506
INPP5D	-0.188686	0.0905299	30	-2.08424	0.0457529	0.808506
WDR75	0.150923	0.0771442	30	1.95637	0.0597874	0.808506
SEPTIN2	-0.0985094	0.0443595	30	-2.2207	0.034068	0.808506
SLC66A3	0.129484	0.0557014	30	2.32462	0.0270483	0.808506
ATP6V1E2	0.169643	0.0826434	30	2.05271	0.048912	0.808506
HJURP	-0.317358	0.138548	30	-2.29059	0.0291878	0.808506
FAM168B	-0.135944	0.0760283	30	-1.78808	0.0838691	0.808506
CEBPZOS	0.218563	0.0937945	30	2.33023	0.0267092	0.808506
TTC31	0.138882	0.0785015	30	1.76917	0.0870322	0.808506
ESPNL	-0.194865	0.111362	30	-1.74983	0.090371	0.808506
ERFE	-0.222609	0.0924538	30	-2.40779	0.0224047	0.808506
ILKAP	0.137366	0.0490899	30	2.79825	0.00889105	0.808506
PDE6D	0.217678	0.0782416	30	2.78212	0.00924826	0.808506
PTPRN	-0.218817	0.101364	30	-2.15873	0.038996	0.808506
ECRG4	0.186217	0.101204	30	1.84002	0.0756791	0.808506
TPRKB	0.267474	0.102198	30	2.61722	0.0137542	0.808506
KRTCAP3	0.160012	0.0869895	30	1.83944	0.0757655	0.808506
NIFK	0.215795	0.096589	30	2.23416	0.0330753	0.808506
UBE2F	0.200811	0.103872	30	1.93326	0.0626905	0.808506
IDH1	-0.14302	0.070878	30	-2.01784	0.0526298	0.808506
SF3B1	-0.215828	0.103082	30	-2.09375	0.044836	0.808506
METTL5	0.244008	0.133739	30	1.8245	0.0780506	0.808506
COPS9	0.251375	0.110336	30	2.27827	0.0299993	0.808506
PRKRA	0.207052	0.0803933	30	2.57549	0.0151812	0.808506
PJVK	0.189951	0.0928428	30	2.04595	0.0496146	0.808506
TAF1B	-0.136901	0.0692137	30	-1.97795	0.0571836	0.808506
BOLA3	0.229469	0.0890928	30	2.57561	0.0151768	0.808506
MTHFD2	0.142999	0.0772343	30	1.8515	0.0739641	0.808506
STK36	-0.209329	0.117174	30	-1.78647	0.0841332	0.808506
TBC1D8	-0.32527	0.150164	30	-2.1661	0.0383782	0.808506
ATP5MC3	0.180497	0.0962843	30	1.87462	0.0706112	0.808506
ALS2	-0.163219	0.0720182	30	-2.26635	0.0308039	0.808506
PSD4	-0.184231	0.105238	30	-1.75061	0.0902348	0.808506
THADA	0.115356	0.0633126	30	1.82201	0.0784373	0.808506
IL18R1	-0.354865	0.182909	30	-1.94011	0.0618172	0.808506
PTRHD1	0.202306	0.10242	30	1.97527	0.0575011	0.808506
SNRNP27	0.14373	0.0747769	30	1.92212	0.0641332	0.808506
MXD1	-0.302856	0.175803	30	-1.72271	0.0952371	0.808506
KIF3C	-0.329276	0.14467	30	-2.27605	0.0301476	0.808506
HDAC4	-0.241247	0.095623	30	-2.52289	0.0171747	0.808506
TTC27	0.16533	0.0875502	30	1.8884	0.0686759	0.808506
DGKD	-0.14929	0.073918	30	-2.01966	0.0524289	0.808506
NEB	-0.218342	0.0957659	30	-2.27995	0.0298874	0.808506
CCDC121	0.234896	0.0934896	30	2.51254	0.0175948	0.808506
EFHD1	0.384004	0.106199	30	3.61587	0.00108409	0.808506
UCN	0.241816	0.104719	30	2.30919	0.0279999	0.808506
ANKRD36B	0.325538	0.178906	30	1.81961	0.0788121	0.808506
ZEB2	-0.256624	0.125462	30	-2.04543	0.049669	0.808506
FKBP7	0.173237	0.0804724	30	2.15275	0.0395032	0.808506
ZNF2	0.19529	0.0750149	30	2.60335	0.0142143	0.808506
LGALSL	-0.293944	0.16132	30	-1.82211	0.0784211	0.808506
CCT4	0.18048	0.0872123	30	2.06944	0.0472131	0.808506
ITGAV	-0.224348	0.127684	30	-1.75705	0.0891116	0.808506
DARS1	0.144203	0.07928	30	1.81891	0.0789207	0.808506
EIF2B4	0.126219	0.0629381	30	2.00545	0.0540089	0.808506
ICA1L	0.218748	0.110509	30	1.97945	0.0570058	0.808506
FOSL2	-0.367656	0.145956	30	-2.51895	0.0173336	0.808506
TRMT61B	0.208231	0.0732554	30	2.84253	0.00797587	0.808506
WIPF1	-0.22981	0.088558	30	-2.59502	0.0144972	0.808506
AMMECR1L	-0.184656	0.0804854	30	-2.29429	0.0289483	0.808506
CPSF3	0.174948	0.0645927	30	2.70847	0.0110564	0.808506
CLASP1	-0.187133	0.104568	30	-1.78958	0.0836225	0.808506
FMNL2	-0.396048	0.146325	29.9997	-2.70662	0.0111059	0.808506
SLC1A4	-0.23809	0.105057	30	-2.2663	0.0308074	0.808506
RPE	-0.189382	0.0815909	30	-2.32112	0.0272612	0.808506
PLGLB1	0.219159	0.123145	30	1.77968	0.0852613	0.808506
PER2	-0.202639	0.108673	30	-1.86467	0.0720372	0.808506
DYSF	-0.373976	0.213034	30	-1.75548	0.0893852	0.808506
CAMKMT	0.221474	0.105466	30	2.09996	0.0442465	0.808506
ZC3H6	0.143383	0.082464	30	1.73873	0.0923368	0.808506
RBM45	0.170385	0.0957045	30	1.78033	0.0851536	0.808506
EIF5B	0.336846	0.109969	30	3.0631	0.00459589	0.808506
FBXO41	-0.208458	0.105832	30	-1.96969	0.0581676	0.808506
SPRED2	-0.300855	0.116671	30	-2.57866	0.0150682	0.808506
INPP4A	-0.178557	0.0912872	30	-1.95599	0.0598339	0.808506
DUSP11	0.109016	0.0628173	30	1.73544	0.0929253	0.808506
TET3	-0.345193	0.153016	30	-2.25593	0.0315234	0.808506
CHROMR	-0.17504	0.0945369	30	-1.85156	0.0739554	0.808506
MIR4432HG	0.189079	0.0874151	30	2.16301	0.0386364	0.808506
PIRAT1	-0.332704	0.162525	30	-2.04709	0.0494951	0.808506
LINC01888	0.196745	0.108774	30	1.80874	0.0805242	0.808506
GRASLND	0.283569	0.111666	30	2.53943	0.0165232	0.808506
BOLA3-DT	-0.295309	0.107237	30	-2.7538	0.00990803	0.808506
ANKRD44-IT1	0.501669	0.187624	30	2.6738	0.0120175	0.808506
LINC01126	-0.194564	0.0943079	30	-2.06307	0.0478534	0.808506
ANKRD36	0.225914	0.114058	30	1.9807	0.056858	0.808506
CHL1	-0.268765	0.100853	30	-2.66492	0.0122759	0.808506
LINC02033	0.196278	0.0974935	30	2.01324	0.0531375	0.808506
OXSR1	-0.157343	0.0760636	30	-2.06857	0.0472998	0.808506
SFMBT1	-0.148966	0.0666975	30	-2.23346	0.0331261	0.808506
RPL10AP6	0.218366	0.0937052	30	2.33035	0.0267023	0.808506
NIT2	0.192286	0.0909108	30	2.11511	0.0428359	0.808506
DZIP3	0.194156	0.104887	30	1.85109	0.0740239	0.808506
SLC35A5	-0.117094	0.0664603	30	-1.76187	0.0882805	0.808506
FNDC3B	-0.298488	0.159495	30	-1.87146	0.0710621	0.808506
MAP3K13	0.235679	0.0721631	30	3.26593	0.00273087	0.808506
DGKG	-0.335149	0.114456	30	-2.92819	0.00645149	0.808506
B3GNT5	-0.331922	0.154522	30	-2.14806	0.0399059	0.808506
EHHADH	0.155264	0.0902031	30	1.72128	0.0954997	0.808506
EIF5A2	0.205656	0.112309	30	1.83117	0.0770239	0.808506
IRAK2	-0.231311	0.0811204	30	-2.85145	0.00780262	0.808506
THRB	-0.140482	0.0775158	30	-1.8123	0.0799593	0.808506
ATXN7	-0.192005	0.101588	30	-1.89004	0.0684495	0.808506
FAM131A	-0.174898	0.101808	30	-1.71792	0.0961175	0.808506
NBEAL2	-0.304458	0.137579	30	-2.21296	0.0346516	0.808506
ZNF639	0.211057	0.0932368	30	2.26367	0.0309879	0.808506
TRANK1	-0.273356	0.132324	30	-2.06581	0.0475768	0.808506
JAGN1	0.227543	0.0905356	30	2.5133	0.0175635	0.808506
RPL29	0.2304	0.121251	30	1.90019	0.0670575	0.808506
POC1A	-0.208991	0.0938719	30	-2.22634	0.0336489	0.808506
ALAS1	-0.228711	0.107862	30	-2.1204	0.0423526	0.808506
ZXDC	-0.149683	0.0764313	30	-1.95839	0.0595389	0.808506
RPL32	0.27103	0.150702	30	1.79845	0.082175	0.808506
TMEM44	-0.28587	0.084356	30	-3.38885	0.00198082	0.808506
PDHB	0.120743	0.0662449	30	1.82268	0.0783334	0.808506
VIPR1	-0.202038	0.107442	30	-1.88043	0.0697892	0.808506
HYAL3	-0.193409	0.110881	30	-1.74428	0.0913491	0.808506
DNAJB11	-0.148864	0.0660431	30	-2.25404	0.0316551	0.808506
PLXNB1	-0.301393	0.101331	30	-2.97433	0.0057488	0.808506
PTPN23	-0.261559	0.106863	30	-2.44761	0.0204495	0.808506
DCP1A	0.130433	0.057751	30	2.25854	0.0313419	0.808506
SLC22A14	0.221579	0.106962	30	2.07158	0.0469995	0.808506
SLC6A6	-0.41166	0.169709	30	-2.42569	0.0215057	0.808506
COPG1	-0.173289	0.0998104	30	-1.73618	0.0927928	0.808506
PLXND1	-0.344211	0.158328	30	-2.17404	0.0377225	0.808506
GPR171	0.270941	0.123895	30	2.18687	0.0366844	0.808506
P2RY13	-0.256858	0.13338	30	-1.92576	0.0636592	0.808506
MFSD1	-0.128734	0.0717977	30	-1.79301	0.0830601	0.808506
ADPRH	-0.298416	0.130161	30	-2.29267	0.0290527	0.808506
SETD2	-0.187612	0.0991541	30	-1.89212	0.0681615	0.808506
DVL3	-0.179075	0.0900984	30	-1.98754	0.0560574	0.808506
NCBP2	0.129184	0.069606	30	1.85593	0.0733114	0.808506
HRH1	0.264627	0.136286	30	1.9417	0.0616163	0.808506
FAM162A	0.190406	0.0939285	30	2.02713	0.0516153	0.808506
DTX3L	-0.212126	0.101017	30	-2.0999	0.0442521	0.808506
FYCO1	-0.184534	0.103408	30	-1.78452	0.0844572	0.808506
GORASP1	-0.132097	0.0734746	30	-1.79787	0.0822702	0.808506
PLSCR2	0.30799	0.116653	30	2.64022	0.013022	0.808506
RPL14	0.297086	0.131572	30	2.25798	0.0313809	0.808506
ZNF619	-0.193627	0.0852122	30	-2.27229	0.0304007	0.808506
QTRT2	-0.188113	0.0749385	30	-2.51023	0.0176894	0.808506
TMCC1	-0.188591	0.106709	30	-1.76734	0.087343	0.808506
RPSA	0.271556	0.128166	30	2.11879	0.0424996	0.808506
TNK2	-0.159385	0.0823111	30	-1.93638	0.0622919	0.808506
DBR1	0.104775	0.0529853	30	1.97743	0.0572449	0.808506
LZTFL1	0.150922	0.0723468	30	2.08609	0.0455731	0.808506
SEC22A	0.245697	0.084726	30	2.8999	0.00692156	0.808506
PPP1R2	0.13104	0.063253	30	2.07167	0.0469898	0.808506
SPCS1	0.213677	0.0811904	30	2.6318	0.0132857	0.808506
MIR570	-0.261175	0.105053	30	-2.48612	0.0187089	0.808506
NMNAT3	0.136167	0.0785376	30	1.73378	0.0932249	0.808506
XCR1	-0.196407	0.11052	30	-1.77711	0.0856912	0.808506
IL1RAP	-0.373011	0.181984	30	-2.04969	0.0492251	0.808506
STAB1	-0.249382	0.130254	30	-1.91457	0.0651267	0.808506
LAMP3	-0.217269	0.115827	30	-1.87581	0.0704421	0.808506
IQSEC1	-0.361326	0.146993	30	-2.45812	0.0199604	0.808506
RPL15	0.233922	0.104779	30	2.23254	0.0331934	0.808506
EBLN2	0.254706	0.12911	30	1.97279	0.0577972	0.808506
NDUFB4	0.225269	0.116956	30	1.9261	0.0636147	0.808506
BCL6	-0.369509	0.184183	30	-2.00621	0.0539228	0.808506
BTD	-0.148362	0.0677634	30	-2.18942	0.0364812	0.808506
ZNF621	-0.19329	0.0982992	30	-1.96635	0.0585709	0.808506
NPRL2	0.102948	0.0598374	30	1.72046	0.0956494	0.808506
PFN2	0.316353	0.124188	30	2.54737	0.0162189	0.808506
OSBPL11	-0.227781	0.0932314	30	-2.44318	0.0206594	0.808506
PARL	0.235066	0.113517	30	2.07075	0.047082	0.808506
TRAK1	-0.12615	0.0593091	30	-2.12699	0.0417584	0.808506
TMPPE	-0.358745	0.120041	30	-2.98852	0.00554778	0.808506
PCYT1A	-0.18003	0.0958675	30	-1.8779	0.0701463	0.808506
LOC102723663	0.158121	0.0794636	30	1.98985	0.0557896	0.808506
RPL32P3	0.108472	0.061444	30	1.76537	0.0876793	0.808506
LPP-AS2	-0.197343	0.0925105	30	-2.1332	0.0412047	0.808506
TMEM43	-0.168427	0.0780732	30	-2.1573	0.039117	0.808506
THAP9	0.187136	0.10759	30	1.73934	0.0922278	0.808506
CISD2	0.164882	0.0888811	30	1.85509	0.0734346	0.808506
SYNPO2	-0.196319	0.111241	30	-1.7648	0.0877765	0.808506
MCUB	0.214388	0.105072	30	2.04039	0.0501988	0.808506
SEC24D	-0.246333	0.120561	30	-2.04322	0.0499003	0.808506
PTPN13	-0.205006	0.108649	30	-1.88686	0.0688905	0.808506
DCLK2	-0.222348	0.12911	30	-1.72216	0.0953379	0.808506
NAF1	-0.148318	0.0769718	30	-1.92692	0.0635083	0.808506
LETM1	-0.154181	0.0720051	30	-2.14126	0.0404957	0.808506
TET2	-0.376296	0.18718	30	-2.01035	0.0534596	0.808506
GASK1B	-0.247396	0.132971	30	-1.86053	0.0726391	0.808506
G3BP2	-0.17184	0.0868543	30	-1.97849	0.0571191	0.808506
ANTXR2	-0.192706	0.103794	30	-1.85662	0.0732104	0.808506
TMEM156	0.222416	0.113401	30	1.96133	0.0591803	0.808506
CASP6	0.252387	0.105911	30	2.38302	0.023705	0.808506
DCTD	0.143361	0.0582814	30	2.45981	0.0198827	0.808506
ETFDH	0.11999	0.0626835	30	1.91421	0.0651746	0.808506
PKD2	-0.168982	0.0844508	30	-2.00095	0.0545168	0.808506
KRT8P46	-0.352246	0.1241	30	-2.8384	0.00805745	0.808506
STBD1	-0.194914	0.0770041	30	-2.53121	0.0168442	0.808506
AFF1	-0.289147	0.128698	30	-2.2467	0.032173	0.808506
ZBTB49	-0.166471	0.0786445	30	-2.11675	0.0426858	0.808506
KIAA0232	-0.21775	0.115601	30	-1.88364	0.0693393	0.808506
HPF1	0.211879	0.101343	30	2.0907	0.0451285	0.808506
MAML3	-0.401317	0.140727	30	-2.85174	0.007797	0.808506
LYAR	0.167129	0.0940727	30	1.7766	0.0857776	0.808506
LSM6	0.199544	0.096657	30	2.06446	0.0477135	0.808506
CCDC149	-0.213298	0.109446	30	-1.94889	0.0607145	0.808506
TLR6	-0.291264	0.150149	30	-1.93984	0.0618523	0.808506
GAK	-0.140822	0.070747	30	-1.9905	0.0557142	0.808506
DGKQ	-0.151842	0.0730488	30	-2.07864	0.0463007	0.808506
FGFRL1	-0.17253	0.100376	30	-1.71884	0.0959482	0.808506
FAM193A	-0.199446	0.0738685	30	-2.70001	0.0112841	0.808506
TBC1D1	-0.178104	0.0964283	30	-1.84701	0.0746306	0.808506
NSUN7	-0.32634	0.156374	30	-2.08692	0.0454933	0.808506
RHOH	0.274276	0.128146	30	2.14035	0.0405751	0.808506
ANAPC10	0.224092	0.113342	30	1.97712	0.0572811	0.808506
HNRNPD	0.0815698	0.044955	30	1.81448	0.0796162	0.808506
PGRMC2	0.150225	0.0647008	30	2.32184	0.0272175	0.808506
WDFY3	-0.337846	0.184805	29.9997	-1.82812	0.0774919	0.808506
UBE2K	0.11613	0.0585029	30	1.98503	0.0563501	0.808506
GRPEL1	0.137973	0.0718091	30	1.92138	0.0642294	0.808506
FAM149A	0.166439	0.0915675	30	1.81766	0.0791165	0.808506
PRDM8	-0.206692	0.0888827	30	-2.32545	0.0269981	0.808506
NAA15	0.156638	0.0870611	30	1.79917	0.0820595	0.808506
RNF212	0.331093	0.0947743	30	3.49349	0.00150255	0.808506
GAB1	-0.223099	0.117117	30	-1.90492	0.0664171	0.808506
PAICS	0.265303	0.0842349	30	3.14956	0.00368684	0.808506
PPM1K	0.283384	0.101644	30	2.788	0.00911657	0.808506
FHIP1A	-0.268449	0.118921	30	-2.25737	0.0314232	0.808506
SH3BP2	-0.231778	0.111001	30	-2.08806	0.0453827	0.808506
LOC105377267	-0.314151	0.178445	30	-1.76049	0.0885174	0.808506
GASK1B-AS1	-0.282947	0.124815	30	-2.26694	0.0307638	0.808506
LINC01085	0.192894	0.107891	30	1.78786	0.0839044	0.808506
FRG1-DT	-0.213495	0.100842	30	-2.11714	0.0426503	0.808506
VCAN	-0.298008	0.166292	30	-1.79208	0.0832125	0.808506
ZSWIM6	-0.247875	0.120411	30	-2.05858	0.0483099	0.808506
ITGA2	-0.123642	0.0653765	30	-1.89123	0.0682843	0.808506
LMNB1	-0.264815	0.13752	30	-1.92564	0.0636735	0.808506
PHAX	0.239631	0.0695192	30	3.44699	0.00169945	0.808506
HOMER1	0.23728	0.0793002	30	2.99218	0.00549702	0.808506
STK10	-0.172434	0.0884745	30	-1.94896	0.0607049	0.808506
BTNL9	-0.244419	0.12433	30	-1.96589	0.0586267	0.808506
PPARGC1B	-0.366347	0.129774	30	-2.82297	0.00836868	0.808506
TMED7-TICAM2	-0.21209	0.116813	30	-1.81564	0.079434	0.808506
BOD1	0.14937	0.0799128	30	1.86916	0.0713915	0.808506
NLN	-0.178481	0.0967371	30	-1.84501	0.0749285	0.808506
SIL1	0.177992	0.0927331	30	1.9194	0.0644898	0.808506
MIR548P	0.314673	0.140479	30	2.24	0.0326521	0.808506
ADAM19	-0.257606	0.144872	30	-1.77817	0.0855146	0.808506
SRP19	0.167397	0.0903509	30	1.85274	0.0737805	0.808506
CLINT1	-0.174262	0.0886785	30	-1.96509	0.0587224	0.808506
BRD8	-0.138197	0.069404	30	-1.99119	0.0556348	0.808506
RAPGEF6	0.233182	0.103379	30	2.25559	0.0315468	0.808506
HSPA9	0.141536	0.0738283	30	1.9171	0.0647929	0.808506
CAMLG	0.131702	0.0687614	30	1.91535	0.0650235	0.808506
DDX46	0.147891	0.0809942	30	1.82594	0.0778279	0.808506
TXNDC15	0.113769	0.0577064	30	1.97152	0.0579482	0.808506
MOCS2	0.187559	0.092524	30	2.02714	0.0516145	0.808506
P4HA2	-0.14921	0.0832524	30	-1.79226	0.0831824	0.808506
CDC25C	-0.126998	0.0711271	30	-1.78551	0.0842933	0.808506
ANXA2R	0.476195	0.26341	30	1.80781	0.080673	0.808506
DOK3	-0.292816	0.167771	30	-1.74534	0.0911629	0.808506
RPS23	0.270276	0.133987	30	2.01717	0.0527025	0.808506
ZNF608	-0.194433	0.111084	30	-1.75033	0.0902842	0.808506
PLK2	-0.257959	0.102467	30	-2.51748	0.0173929	0.808506
GIN1	-0.197789	0.0935569	30	-2.1141	0.0429288	0.808506
PAM	-0.307698	0.17917	30	-1.71735	0.0962233	0.808506
ZNF131	0.115138	0.0663161	30	1.7362	0.0927891	0.808506
DIAPH1	-0.152759	0.0735353	30	-2.07736	0.0464264	0.808506
HRH2	-0.367741	0.193371	30	-1.90174	0.0668468	0.808506
BNIP1	0.194128	0.10172	30	1.90845	0.0659422	0.808506
CWC27	0.241218	0.138937	30	1.73616	0.0927961	0.808506
RNF44	-0.276731	0.106603	30	-2.59591	0.0144668	0.808506
NSA2	0.201569	0.0973443	30	2.07068	0.047089	0.808506
LARP1	-0.108581	0.0591339	30	-1.83619	0.0762576	0.808506
DOCK2	-0.21452	0.123447	30	-1.73775	0.0925115	0.808506
CDKN2AIPNL	0.216731	0.0874198	30	2.4792	0.0190113	0.808506
MED7	-0.225749	0.0976497	30	-2.31183	0.0278353	0.808506
FAF2	-0.146697	0.0578647	30	-2.53516	0.0166892	0.808506
HNRNPAB	0.157431	0.0547164	30	2.87723	0.00732152	0.808506
ZNF366	-0.347782	0.12517	30	-2.77848	0.00933075	0.808506
CCDC69	-0.105067	0.0577577	30	-1.81909	0.078892	0.808506
KGD4	0.234402	0.10972	30	2.13635	0.0409255	0.808506
GCNT4	0.273166	0.146384	30	1.86609	0.0718326	0.808506
ZNF354A	-0.17288	0.0892764	30	-1.93645	0.0622823	0.808506
NAIP	-0.237047	0.133804	30	-1.7716	0.0866197	0.808506
TRIO	-0.338542	0.129517	30	-2.61388	0.0138637	0.808506
FBN2	-0.295759	0.116557	30	-2.53746	0.0165998	0.808506
RHOBTB3	-0.201905	0.091604	30	-2.20411	0.0353295	0.808506
MAML1	-0.194863	0.0962346	30	-2.02488	0.0518596	0.808506
EBF1	0.336159	0.110387	30	3.04528	0.00480814	0.808506
KDM3B	-0.225979	0.104027	30	-2.17231	0.0378642	0.808506
NSD1	-0.2244	0.123211	30	-1.82126	0.0785535	0.808506
TGFBI	-0.227576	0.12889	30	-1.76566	0.0876297	0.808506
SMAD5	-0.228633	0.114563	30	-1.99569	0.0551165	0.808506
PARP8	-0.21478	0.103616	30	-2.07284	0.0468736	0.808506
APC	-0.302469	0.152159	30	-1.98785	0.0560219	0.808506
IL31RA	-0.177642	0.0959828	30	-1.85077	0.0740712	0.808506
FAM153CP	0.304852	0.113785	30	2.67921	0.0118627	0.808506
DELE1	-0.147038	0.0624421	30	-2.35479	0.0252712	0.808506
RNF14	-0.155134	0.0747287	30	-2.07596	0.0465649	0.808506
NDFIP1	0.104557	0.0565196	30	1.84992	0.0741975	0.808506
CCDC152	0.165012	0.0865478	30	1.9066	0.0661908	0.808506
LPCAT1	-0.148524	0.0828495	30	-1.7927	0.0831106	0.808506
RNU6-1003P	0.336057	0.158133	30	2.12515	0.0419236	0.808506
CCL28	0.216337	0.1027	30	2.1065	0.0436321	0.808506
LOC728488	-0.534071	0.25819	30	-2.06852	0.0473052	0.808506
ARAP3	-0.23661	0.137245	30	-1.724	0.0949997	0.808506
MRPS30	0.165932	0.0766562	30	2.16462	0.0385017	0.808506
LINC02863	-0.435583	0.231958	30	-1.87785	0.0701531	0.808506
MOCS2-DT	0.273094	0.119312	30	2.28892	0.029297	0.808506
LOC100128059	-0.263966	0.11186	30	-2.35979	0.0249869	0.808506
CKMT2-AS1	0.16788	0.0922909	30	1.81903	0.0789022	0.808506
LOC285626	-0.244322	0.113813	30	-2.14669	0.0400235	0.808506
BASP1-AS1	-0.263407	0.130458	30	-2.0191	0.0524912	0.808506
SLC12A2-DT	0.227981	0.0943672	30	2.41589	0.0219935	0.808506
THBS4	-0.271641	0.128487	30	-2.11416	0.0429231	0.808506
BLOC1S5	0.13066	0.0756596	30	1.72694	0.0944631	0.808506
JARID2	-0.251221	0.108058	30	-2.32487	0.0270332	0.808506
CDKAL1	0.154891	0.0876694	30	1.76676	0.0874428	0.808506
JARID2-AS1	-0.176155	0.0907218	30	-1.9417	0.0616164	0.808506
ZNF318	-0.23351	0.115282	30	-2.02556	0.051786	0.808506
DAAM2	-0.479019	0.263406	30	-1.81855	0.0789764	0.808506
TRAM2	-0.235061	0.131725	30	-1.78449	0.0844614	0.808506
SDHAF4	0.26459	0.114351	30	2.31385	0.0277094	0.808506
PRDM1	-0.227454	0.113303	30	-2.00749	0.0537796	0.808506
SMAP1	0.236882	0.135388	30	1.74966	0.0904022	0.808506
NT5DC1	0.150939	0.0735807	30	2.05134	0.0490539	0.808506
DSE	-0.233752	0.0942484	30	-2.48017	0.0189687	0.808506
PHF10	0.219746	0.090766	30	2.42101	0.0217372	0.808506
LTV1	0.14718	0.078594	30	1.87267	0.0708892	0.808506
CASP8AP2	0.173841	0.0940905	30	1.84759	0.074544	0.808506
TBPL1	0.117619	0.05717	30	2.05736	0.0484348	0.808506
GCM1	-0.150143	0.0834597	30	-1.79899	0.082089	0.808506
RIPOR2	-0.219619	0.105992	30	-2.07203	0.0469545	0.808506
DCBLD1	0.283293	0.103768	30	2.73006	0.0104948	0.808506
PAK1IP1	0.172783	0.0999545	30	1.72862	0.0941577	0.808506
TMEM14B	0.214613	0.0785951	30	2.73062	0.0104808	0.808506
ZFP57	0.210554	0.0968632	30	2.17372	0.0377485	0.808506
RNU4ATAC18P	0.252587	0.0908766	30	2.77945	0.00930873	0.808506
ACAT2	0.248436	0.0923603	30	2.68985	0.0115632	0.808506
TCP1	0.0986571	0.0437807	30	2.25344	0.0316977	0.808506
MRPL18	0.142343	0.068904	30	2.06581	0.0475767	0.808506
RPL7L1	0.155151	0.0663458	30	2.33852	0.0262158	0.808506
RRP36	0.169996	0.0583355	30	2.91412	0.00668148	0.808506
MRPL2	0.143654	0.0797165	30	1.80206	0.0815932	0.808506
DDX43	-0.178917	0.0989546	30	-1.80807	0.0806309	0.808506
DDX39B	-0.235436	0.120578	30	-1.95256	0.0602581	0.808506
CAPN11	-0.225861	0.115288	30	-1.9591	0.0594522	0.808506
POLH	0.158876	0.0603326	30	2.63334	0.0132372	0.808506
GTPBP2	-0.112225	0.0538078	30	-2.08567	0.0456145	0.808506
CSNK2B	0.180777	0.104907	30	1.72321	0.0951452	0.808506
IGF2R	-0.32418	0.176354	30	-1.83823	0.0759482	0.808506
PPP1R10	-0.206729	0.102089	30	-2.02499	0.0518476	0.808506
ABCF1	0.156475	0.0770439	30	2.03098	0.0512004	0.808506
NOL7	0.179037	0.103938	30	1.72253	0.0952695	0.808506
SYNJ2	-0.209927	0.0971599	30	-2.16063	0.0388357	0.808506
HLA-DOB	0.182762	0.0923961	30	1.97803	0.0571739	0.808506
KIAA0319	-0.290656	0.146625	30	-1.9823	0.0566698	0.808506
POLR1H	0.272761	0.107129	30	2.54611	0.0162667	0.808506
PPT2	0.202993	0.0945662	30	2.14657	0.0400342	0.808506
PSMG4	0.177999	0.0900195	30	1.97734	0.057255	0.808506
RPL10A	0.259332	0.120259	30	2.15645	0.0391885	0.808506
SLC25A27	0.295242	0.136029	30	2.17044	0.0380187	0.808506
HSD17B8	0.258604	0.122653	30	2.10843	0.0434531	0.808506
RPS18	0.299971	0.152167	30	1.97132	0.0579724	0.808506
GNL1	0.157181	0.078921	30	1.99163	0.0555842	0.808506
PGBD1	-0.188898	0.0974548	30	-1.93831	0.0620456	0.808506
AK9	0.187449	0.0734587	30	2.55176	0.0160527	0.808506
SERAC1	-0.186078	0.0913934	30	-2.03601	0.0506631	0.808506
GTF2H5	0.316233	0.124617	30	2.53764	0.0165929	0.808506
LAMA2	-0.265402	0.0911546	30	-2.91156	0.00672401	0.808506
RREB1	-0.343558	0.0983459	30	-3.49337	0.00150304	0.808506
PLAGL1	-0.29792	0.123843	30	-2.40563	0.0225151	0.808506
NHSL1	-0.384817	0.108926	30	-3.53282	0.00135342	0.808506
RAB44	-0.238323	0.128001	30	-1.86189	0.0724411	0.808506
TRERF1	-0.209939	0.10226	30	-2.053	0.0488826	0.808506
DUSP22	-0.14417	0.0694957	30	-2.07452	0.0467072	0.808506
RSPH4A	-0.337374	0.130852	30	-2.57828	0.0150816	0.808506
SEC63	0.107764	0.0560316	30	1.92326	0.0639836	0.808506
SNRPC	0.306167	0.119273	30	2.56694	0.01549	0.808506
ANKS1A	-0.317321	0.121234	30	-2.61742	0.0137478	0.808506
TMEM14A	0.179707	0.101744	30	1.76627	0.087526	0.808506
MAP3K5	-0.2044	0.114713	30	-1.78184	0.084901	0.808506
FANCE	0.247441	0.0995247	30	2.48623	0.0187041	0.808506
AFDN	-0.494913	0.213688	30	-2.31605	0.0275731	0.808506
LYRM2	0.198747	0.0886355	30	2.24229	0.0324874	0.808506
KCNK5	-0.2394	0.108089	30	-2.21485	0.0345084	0.808506
RPS10	0.374923	0.16895	30	2.21913	0.0341859	0.808506
TAP2	-0.167333	0.0855404	30	-1.95618	0.0598104	0.808506
DST	-0.266001	0.150409	30	-1.76852	0.087143	0.808506
PRRC2A	-0.252417	0.11396	30	-2.21496	0.0345003	0.808506
BTN2A1	-0.130164	0.0743805	30	-1.74997	0.0903472	0.808506
NEDD9	-0.236819	0.128736	30	-1.83958	0.0757453	0.808506
GLO1	0.173002	0.0803338	30	2.15354	0.0394363	0.808506
SYNCRIP	0.203758	0.0851573	30	2.39272	0.0231878	0.808506
UQCC2	0.148002	0.079785	30	1.85501	0.0734459	0.808506
LRRC1	0.354513	0.10566	30	3.35522	0.00216358	0.808506
ARID1B	-0.191866	0.085648	30	-2.24017	0.0326399	0.808506
SESN1	0.177935	0.101556	30	1.75209	0.0899753	0.808506
CEP57L1	0.174924	0.0853508	30	2.04947	0.0492483	0.808506
MYB	-0.172181	0.0829758	30	-2.07507	0.0466523	0.808506
OARD1	0.121928	0.0668271	30	1.82454	0.0780453	0.808506
TSPO2	-0.300263	0.12117	30	-2.47804	0.0190627	0.808506
SMIM13	0.225077	0.112135	30.0019	2.0072	0.0538112	0.808506
HCP5	-0.122257	0.0645276	30	-1.89464	0.0678149	0.808506
TREML4	-0.410324	0.23271	30	-1.76324	0.0880447	0.808506
MRPS10	0.143683	0.0696762	30	2.06215	0.0479468	0.808506
H2AC15	-0.251977	0.114416	30	-2.20228	0.035471	0.808506
ABRACL	0.267553	0.0933851	30	2.86506	0.00754512	0.808506
HCG25	0.213514	0.0959644	30	2.22493	0.0337531	0.808506
HMGN3-AS1	0.255005	0.104219	30	2.44681	0.0204874	0.808506
NUP153-AS1	0.1548	0.0834607	30	1.85476	0.0734825	0.808506
LOC100506207	-0.226454	0.0816461	30	-2.77361	0.00944207	0.808506
SNHG5	0.200499	0.109351	30	1.83353	0.0766636	0.808506
ORC3	0.237594	0.0835265	30	2.84453	0.00793673	0.808506
BTN2A3P	-0.183162	0.0926725	30	-1.97645	0.0573615	0.808506
ABCC10	-0.238092	0.101701	30	-2.3411	0.0260639	0.808506
KHDC1-AS1	0.186425	0.100617	30	1.85282	0.0737681	0.808506
HLA-F-AS1	-0.183892	0.0936499	30	-1.96361	0.0589019	0.808506
FAM20C	-0.25632	0.0965519	30	-2.65474	0.0125783	0.808506
ARL4A	0.193578	0.103327	30	1.87345	0.0707778	0.808506
CREB5	-0.297501	0.17071	29.9997	-1.74273	0.0916252	0.808506
ANKMY2	-0.147456	0.0740232	30	-1.99203	0.0555378	0.808506
LMTK2	-0.277672	0.152303	30	-1.82315	0.0782599	0.808506
BBS9	0.152405	0.0855323	30	1.78184	0.0849011	0.808506
PEX1	0.199396	0.0887181	30	2.24752	0.032115	0.808506
ELAPOR2	0.215767	0.12254	30	1.76079	0.0884652	0.808506
FAM133B	0.242623	0.129579	30	1.87239	0.0709288	0.808506
TMEM243	0.20647	0.093112	30	2.21744	0.0343129	0.808506
LRRN3	0.435062	0.251637	30	1.72892	0.0941025	0.808506
IMMP2L	0.407334	0.112292	30	3.62747	0.0010509	0.808506
RAB19	-0.229891	0.107701	30	-2.13452	0.0410871	0.808506
SSBP1	0.16448	0.0898892	30	1.82981	0.0772314	0.808506
HIPK2	-0.233506	0.121421	30	-1.92311	0.0640035	0.808506
TRBV3-1	0.234484	0.130421	30	1.7979	0.082265	0.808506
TRBV5-1	0.238409	0.128409	30	1.85664	0.0732075	0.808506
SLC37A3	-0.257306	0.131785	29.9998	-1.95246	0.0602698	0.808506
MYO1G	-0.112724	0.0620831	30	-1.81569	0.0794254	0.808506
SNORA5A	0.213418	0.103852	30	2.05502	0.0486751	0.808506
CLEC5A	-0.302557	0.126257	30	-2.39635	0.022997	0.808506
LSMEM1	-0.218267	0.121636	30	-1.79443	0.0828283	0.808506
RALA	0.19375	0.0827998	30	2.33998	0.0261299	0.808506
FAM200A	0.135438	0.0704619	30	1.92214	0.06413	0.808506
ZSCAN25	-0.134412	0.0747454	30	-1.79827	0.0822047	0.808506
FSCN1	-0.30261	0.149363	30	-2.026	0.0517375	0.808506
SCRN1	-0.215105	0.117579	30	-1.82945	0.0772876	0.808506
DNAJC30	0.182233	0.105676	30	1.72446	0.0949166	0.808506
FZD1	-0.237304	0.130353	30	-1.82046	0.0786779	0.808506
CAV1	0.337056	0.170983	30	1.97128	0.0579772	0.808506
TRBV6-5	0.341692	0.16863	30	2.02628	0.0517073	0.808506
TRBV7-7	0.195549	0.10399	30	1.88047	0.0697849	0.808506
TRBV13	0.179127	0.0872686	30	2.0526	0.0489239	0.808506
LIMK1	-0.208421	0.118954	30	-1.75211	0.0899722	0.808506
MIR590	-0.320346	0.0977663	30	-3.27665	0.00265586	0.808506
PGAM2	0.207489	0.116993	29.9999	1.77351	0.0862966	0.808506
TRBC2	0.260559	0.143981	30	1.80968	0.0803753	0.808506
WASL	-0.185952	0.0992344	30	-1.87386	0.070719	0.808506
MOSPD3	0.155574	0.0885672	30	1.75656	0.0891976	0.808506
TRIP6	0.13391	0.0700272	30	1.91225	0.0654348	0.808506
TRIM4	0.0944609	0.0449116	30	2.10326	0.0439353	0.808506
CUX1	-0.146566	0.0851494	30	-1.72128	0.0954987	0.808506
STEAP1B	0.297491	0.109818	30	2.70895	0.0110438	0.808506
IFT56	-0.206533	0.106691	30	-1.93582	0.0623635	0.808506
AASS	0.304821	0.0974981	30	3.12643	0.00391161	0.808506
RPL6P19	0.22968	0.102478	30	2.24126	0.0325615	0.808506
ELMO1	-0.166561	0.0961866	30	-1.73164	0.0936107	0.808506
ATXN7L1	-0.147515	0.0786343	30	-1.87596	0.0704218	0.808506
RP9	0.197217	0.0767563	30	2.56939	0.0154009	0.808506
PTPN12	-0.226894	0.122439	30	-1.85312	0.0737247	0.808506
CYREN	-0.196288	0.107034	30	-1.83389	0.0766087	0.808506
RBM33	-0.254368	0.113465	30	-2.24181	0.0325218	0.808506
LMBR1	-0.193001	0.0658503	30	-2.93091	0.00640799	0.808506
DTX2	-0.183471	0.105967	30	-1.73139	0.0936559	0.808506
TNRC18	-0.274736	0.136372	30	-2.01461	0.0529862	0.808506
HOXA3	-0.185109	0.101296	30	-1.82739	0.0776037	0.808506
FAM221A	0.211745	0.116422	30	1.81878	0.0789416	0.808506
KRIT1	0.282791	0.134119	30	2.10852	0.0434446	0.808506
POM121	-0.241699	0.140413	30	-1.72134	0.0954883	0.808506
HIP1	-0.247395	0.140002	30	-1.76709	0.0873867	0.808506
ZNF107	-0.224316	0.10947	30	-2.04911	0.0492854	0.808506
ABCF2-H2BK1	0.178459	0.0975083	30	1.8302	0.0771727	0.808506
TYW1	0.19316	0.084193	30	2.29425	0.0289507	0.808506
KBTBD2	-0.14247	0.0796241	30	-1.78929	0.0836697	0.808506
MGAM2	-0.447181	0.192873	30	-2.31852	0.0274209	0.808506
AHCYL2	-0.138228	0.0783885	30	-1.76337	0.0880226	0.808506
PILRB	-0.196269	0.0963987	30	-2.03602	0.0506617	0.808506
ATG9B	0.346276	0.108694	30	3.18579	0.00335929	0.808506
CHPF2	-0.1293	0.0737372	30	-1.75352	0.0897264	0.808506
ZNF746	-0.243093	0.140949	30	-1.72468	0.0948754	0.808506
KCP	-0.245611	0.0963533	30	-2.54907	0.0161544	0.808506
CTAGE4	0.277325	0.14422	30	1.92292	0.0640281	0.808506
ARPC1A	0.297523	0.105084	30	2.8313	0.00819927	0.808506
TRIM73	0.208148	0.118271	30	1.75993	0.0886147	0.808506
UFSP1	-0.166616	0.0854571	30	-1.9497	0.0606127	0.808506
TRGV7	-0.292369	0.134726	29.9997	-2.17011	0.0380463	0.808506
SAMD9L	-0.260739	0.147509	30	-1.76761	0.087298	0.808506
COBL	-0.255375	0.109267	30	-2.33717	0.0262955	0.808506
TTYH3	-0.401393	0.119701	30	-3.35329	0.00217455	0.808506
POLR2J3	0.314159	0.170348	30	1.84422	0.0750468	0.808506
TNS3	-0.23809	0.121063	30	-1.96666	0.0585333	0.808506
CALU	-0.112973	0.0657753	30	-1.71756	0.0961841	0.808506
CHN2	-0.239177	0.0855421	30	-2.79601	0.00893991	0.808506
POLR1F	0.203508	0.0996968	30	2.04127	0.0501056	0.808506
OGDH	-0.16535	0.0795783	30	-2.07783	0.0463806	0.808506
GCC1	-0.184931	0.0944004	30	-1.959	0.0594642	0.808506
CYTH3	-0.272287	0.0857268	30	-3.17622	0.00344299	0.808506
PAXIP1	-0.142484	0.071338	30	-1.9973	0.0549322	0.808506
PRKAG2-AS2	0.244593	0.0936087	30	2.61293	0.0138948	0.808506
SUMF2	0.112763	0.0619783	30	1.8194	0.0788436	0.808506
HSPB1	0.305998	0.171905	30	1.78004	0.085201	0.808506
IFT22	0.254715	0.10482	30	2.43002	0.021293	0.808506
POT1-AS1	0.155547	0.0874882	30	1.77792	0.0855565	0.808506
HERPUD2-AS1	0.12941	0.0720288	30	1.79665	0.0824681	0.808506
PCOLCE-AS1	0.199348	0.0807127	30	2.46984	0.0194275	0.808506
LOC100996437	-0.137815	0.072251	30	-1.90745	0.0660769	0.808506
PRKAR1B-AS1	0.19321	0.102845	30	1.87865	0.0700405	0.808506
LINC03006	0.254312	0.0984131	30	2.58413	0.014875	0.808506
ITGB8-AS1	-0.331345	0.147162	30	-2.25157	0.0318287	0.808506
LOC124901661	0.214975	0.110007	30	1.9542	0.0600549	0.808506
MICALL2-DT	-0.17973	0.0885005	30	-2.03084	0.0512155	0.808506
RNF32-DT	-0.167496	0.0887683	30	-1.88689	0.0688855	0.808506
CASTOR3P	-0.239767	0.119933	30	-1.99918	0.0547188	0.808506
NSUN5P1	0.27838	0.120964	30	2.30134	0.0284958	0.808506
SMURF1	-0.16457	0.0954624	30	-1.72393	0.0950131	0.808506
WEE2-AS1	0.192058	0.105587	30	1.81896	0.0789123	0.808506
LINC03014	-0.216636	0.115216	30	-1.88026	0.069814	0.808506
LOC105375523	0.190685	0.107554	30	1.77292	0.0863974	0.808506
MBTPS2	-0.187774	0.0993369	30	-1.89028	0.0684165	0.808506
EFHC2	-0.250048	0.0802822	30	-3.11461	0.00403145	0.808506
CLCN5	-0.273589	0.114185	30	-2.39601	0.0230146	0.808506
MAOB	0.225759	0.110271	30	2.04731	0.0494729	0.808506
MAGEH1	0.258277	0.0989057	30	2.61134	0.0139474	0.808506
KLF8	-0.301769	0.11914	30	-2.5329	0.0167778	0.808506
BRWD3	-0.233471	0.129096	30	-1.80851	0.0805605	0.808506
RPSAP15	0.299485	0.0976767	30	3.06609	0.00456122	0.808506
FUNDC1	0.17135	0.0822597	30	2.08304	0.0458703	0.808506
THOC2	0.171524	0.0794242	30	2.15959	0.0389231	0.808506
ITM2A	0.215241	0.125141	30	1.71999	0.095737	0.808506
HTATSF1	0.151701	0.0596172	30	2.54458	0.0163254	0.808506
WDR44	-0.172538	0.0733827	30	-2.35121	0.0254762	0.808506
AMER1	-0.21729	0.108202	30	-2.00819	0.0537011	0.808506
IDS	-0.340952	0.127249	30	-2.67941	0.0118568	0.808506
EOLA2	0.18493	0.10379	30	1.78178	0.0849115	0.808506
PNMA6A	0.149625	0.0845801	30	1.76903	0.0870559	0.808506
RIBC1	0.170611	0.0753537	30	2.26414	0.0309553	0.808506
L1CAM	-0.2216	0.0961522	30	-2.30468	0.0282837	0.808506
HCFC1	-0.25107	0.112738	30	-2.22701	0.0335991	0.808506
TCEAL1	0.199137	0.101007	30	1.9715	0.0579506	0.808506
PRICKLE3	-0.174625	0.0855382	30	-2.04149	0.0500826	0.808506
SMC1A	-0.152456	0.0868905	30	-1.75457	0.0895427	0.808506
UTP14A	0.148725	0.0838143	30	1.77446	0.0861362	0.808506
ARAF	-0.145718	0.0820715	30	-1.7755	0.0859621	0.808506
NKAP	0.165076	0.0947299	30	1.7426	0.0916476	0.808506
BCOR	-0.214896	0.121811	30	-1.76418	0.0878841	0.808506
TBL1X	-0.253532	0.117543	30	-2.15694	0.0391474	0.808506
SMIM10L2A	0.222517	0.113745	30	1.95627	0.0597998	0.808506
FRMPD3	-0.270912	0.104784	30	-2.58543	0.0148294	0.808506
STARD8	-0.350856	0.132657	30	-2.64483	0.0128794	0.808506
EIF2S3	0.0682742	0.0359647	30	1.89837	0.0673051	0.808506
NLGN3	-0.260317	0.142835	30	-1.8225	0.0783608	0.808506
NHS	-0.357554	0.160098	30	-2.23335	0.0331341	0.808506
HPRT1	0.254154	0.0889771	30	2.8564	0.00770797	0.808506
PHF8	-0.187962	0.103701	30	-1.81254	0.079922	0.808506
RBMX2	0.206952	0.0985079	30	2.10086	0.0441611	0.808506
TCEAL4	0.228464	0.11171	30	2.04515	0.0496981	0.808506
BRCC3	0.129488	0.0556475	30	2.32693	0.0269079	0.808506
SYP	-0.188321	0.0865531	30	-2.17579	0.0375796	0.808506
STS	-0.262245	0.136822	30	-1.91669	0.0648465	0.808506
CHIC1	0.295056	0.122794	30	2.40286	0.0226584	0.808506
PDK3	-0.14503	0.0840055	30	-1.72643	0.0945565	0.808506
ARMCX2	0.259546	0.0857194	30	3.02786	0.00502454	0.808506
GAB3	-0.224608	0.10361	30	-2.16782	0.0382355	0.808506
SPRY3	-0.247183	0.112398	30	-2.19918	0.0357123	0.808506
ZC3H12B	-0.252598	0.120326	30	-2.09928	0.0443105	0.808506
CCT4P2	0.258004	0.100652	30	2.56334	0.0156219	0.808506
RBM3	0.120945	0.0589094	30	2.05307	0.0488754	0.808506
STEEP1	0.201899	0.06849	30	2.94786	0.00614251	0.808506
MSN	-0.238322	0.107511	30	-2.21671	0.0343677	0.808506
CDK16	-0.132383	0.0497093	30	-2.66314	0.0123282	0.808506
FAM3A	0.17515	0.085044	30	2.05952	0.0482139	0.808506
WWC3	-0.199338	0.100255	30	-1.98831	0.0559681	0.808506
REPS2	-0.333682	0.188849	30	-1.76692	0.0874147	0.808506
NAA10	0.178609	0.0822152	30	2.17246	0.0378525	0.808506
RPS4X	0.226799	0.10907	30	2.07938	0.0462279	0.808506
MTMR1	-0.14192	0.0658237	30	-2.15607	0.039221	0.808506
GRIPAP1	-0.119674	0.0606076	30	-1.97457	0.057584	0.808506
CSTF2	-0.159849	0.0806299	30	-1.9825	0.0566463	0.808506
SMS	0.099914	0.0558843	30	1.78787	0.0839027	0.808506
IL13RA1	-0.311229	0.15844	30	-1.96433	0.0588145	0.808506
IQSEC2	-0.293828	0.143956	30	-2.04109	0.0501244	0.808506
ZNF185	-0.244786	0.111765	30	-2.19018	0.0364204	0.808506
NHSL2	-0.282431	0.129329	30	-2.18382	0.036929	0.808506
UXT	0.237665	0.120034	30	1.97998	0.056943	0.808506
MECP2	-0.087101	0.0406456	30	-2.14294	0.0403492	0.808506
TCEAL9	0.174731	0.0944729	30	1.84954	0.0742544	0.808506
AKAP17A	-0.182996	0.0872745	30	-2.09679	0.0445467	0.808506
KDM5C	-0.160694	0.0819696	30	-1.96041	0.0592926	0.808506
LANCL3	-0.243615	0.122637	30	-1.98646	0.0561832	0.808506
DPYSL2	-0.172928	0.100176	30	-1.72624	0.0945906	0.808506
DOCK5	-0.415488	0.183431	30	-2.26509	0.0308901	0.808506
SPIDR	-0.174525	0.0696211	30	-2.50679	0.0178318	0.808506
FSBP	0.217299	0.0854633	30	2.5426	0.016401	0.808506
PTK2B	-0.182525	0.0775769	30	-2.35282	0.0253838	0.808506
PKHD1L1	-0.205173	0.0956856	30	-2.14424	0.0402361	0.808506
NCOA2	-0.279638	0.15415	30	-1.81407	0.0796811	0.808506
ZHX2	-0.216185	0.102311	30	-2.11303	0.0430275	0.808506
MTFR1	-0.324803	0.13997	30	-2.32051	0.0272987	0.808506
SCX	0.247994	0.107293	30	2.31138	0.027863	0.808506
TRPS1	-0.179107	0.0927068	30	-1.93197	0.0628561	0.808506
NRBP2	-0.178307	0.096902	30	-1.84008	0.0756694	0.808506
KAT6A	-0.25559	0.124751	30	-2.04879	0.0493184	0.808506
VDAC3	0.155943	0.0633302	30	2.46238	0.0197652	0.808506
IKBKB	-0.210123	0.108056	30	-1.94458	0.0612535	0.808506
OXR1	-0.191069	0.106171	30	-1.79964	0.081983	0.808506
KLF10	-0.247654	0.125284	30	-1.97674	0.0573265	0.808506
ZNF16	-0.185107	0.098747	30	-1.87456	0.0706206	0.808506
MROH1	-0.21368	0.0713211	30	-2.99604	0.00544397	0.808506
EXT1	-0.360376	0.114423	30	-3.14951	0.00368724	0.808506
UTP23	0.19344	0.0926308	30	2.08829	0.0453601	0.808506
RHOBTB2	-0.238953	0.0832102	30	-2.87168	0.00742263	0.808506
TNFRSF10C	-0.406159	0.217245	30	-1.86959	0.0713295	0.808506
PLEC	-0.174422	0.0955183	30	-1.82606	0.0778093	0.808506
UBE2V2	0.128056	0.0646507	30	1.98075	0.0568532	0.808506
AGO2	-0.186353	0.105807	30	-1.76125	0.0883873	0.808506
PRKDC	-0.230816	0.133502	30	-1.72893	0.0941015	0.808506
CHRNA2	-0.243242	0.133182	30	-1.82639	0.0777591	0.808506
CCDC25	0.181396	0.0800634	30	2.26565	0.0308518	0.808506
TRAPPC9	-0.182985	0.0979225	30	-1.86867	0.071461	0.808506
ASAP1-IT2	0.262672	0.147338	30	1.78278	0.0847445	0.808506
EBAG9	0.168467	0.0937557	30	1.79687	0.0824315	0.808506
CSGALNACT1	-0.136498	0.079474	30	-1.71752	0.0961929	0.808506
ZFTRAF1	-0.224156	0.079172	30	-2.83126	0.00820011	0.808506
LPL	-0.303572	0.134597	30	-2.25542	0.0315592	0.808506
FZD6	0.263587	0.103979	30	2.535	0.0166957	0.808506
ZFAT	-0.237485	0.113586	30	-2.09081	0.045118	0.808506
POU5F1B	0.333084	0.10973	30	3.0355	0.00492854	0.808506
DLC1	-0.203029	0.10991	30	-1.84722	0.0745984	0.808506
PPP1R3B	-0.267422	0.15448	30	-1.73111	0.0937066	0.808506
PINX1	0.23164	0.103021	30	2.24848	0.0320467	0.808506
SMIM19	0.212771	0.120531	30	1.76528	0.0876948	0.808506
BRF2	0.149869	0.0685339	30	2.18679	0.0366909	0.808506
OTUD6B-AS1	0.146174	0.0848806	30	1.72212	0.0953455	0.808506
LOC105375798	0.205287	0.0965938	30	2.12526	0.0419132	0.808506
CERNA3	0.208113	0.104354	30	1.9943	0.0552767	0.808506
TOX-DT	0.22989	0.115412	30	1.9919	0.0555523	0.808506
DCTN6-DT	0.182636	0.0880202	30	2.07493	0.0466662	0.808506
LOC105375743	-0.184596	0.104909	30	-1.75958	0.0886748	0.808506
PCAT1	0.222875	0.101584	30	2.194	0.0361186	0.808506
PVT1	0.194197	0.0897905	30	2.16278	0.0386555	0.808506
XPO7	-0.144237	0.0762105	30	-1.89261	0.0680943	0.808506
LRRCC1	0.200515	0.113783	30	1.76225	0.0882144	0.808506
E2F5	0.200941	0.102464	30	1.96109	0.0592091	0.808506
LOC105369250	0.282626	0.109716	30	2.57598	0.0151636	0.808506
PSIP1	0.160768	0.0769886	30	2.0882	0.045369	0.808506
TUT7	-0.281772	0.14598	30	-1.93021	0.0630824	0.808506
TMEM38B	0.183956	0.0987004	30	1.86379	0.0721657	0.808506
DAPK1	-0.350727	0.13959	30	-2.51255	0.017594	0.808506
GCNT1	-0.191424	0.0873347	30	-2.19184	0.036289	0.808506
TLE1	-0.321589	0.148228	30	-2.16957	0.0380909	0.808506
KLF4	-0.349978	0.141508	30	-2.47321	0.0192768	0.808506
PLIN2	0.163826	0.0808742	30	2.02568	0.0517724	0.808506
SETX	-0.21803	0.118575	30	-1.83875	0.0758701	0.808506
RALGPS1	-0.153615	0.0854615	30	-1.79748	0.0823329	0.808506
SH2D3C	-0.209968	0.107598	30	-1.9514	0.0604018	0.808506
ARHGEF39	-0.242413	0.126927	30	-1.90986	0.065754	0.808506
GBA2	-0.120313	0.0592421	30	-2.03087	0.0512128	0.808506
RGP1	-0.200074	0.0900506	30	-2.2218	0.0339864	0.808506
ZMYND19	0.158467	0.0917775	30	1.72665	0.094517	0.808506
MRPL50	0.175516	0.097445	30	1.80118	0.0817351	0.808506
TMEM252	-0.240907	0.11088	30	-2.17268	0.0378338	0.808506
C8G	0.148611	0.0854745	30	1.73866	0.0923487	0.808506
CLIC3	-0.289595	0.163547	30	-1.77072	0.0867694	0.808506
TPRN	0.142108	0.0742754	30	1.91325	0.065302	0.808506
TEK	-0.238606	0.115326	30	-2.06896	0.0472607	0.808506
CDK20	-0.232475	0.120236	30	-1.93349	0.0626616	0.808506
ZCCHC7	0.114942	0.0660929	30	1.7391	0.0922698	0.808506
TRMT10B	0.235614	0.0864781	30	2.72455	0.0106356	0.808506
DCAF10	0.158904	0.0779304	30	2.03905	0.0503404	0.808506
NDUFA8	0.201818	0.114922	30	1.75614	0.0892709	0.808506
NIPSNAP3B	-0.188892	0.107649	30	-1.7547	0.0895212	0.808506
DCTN3	0.181932	0.089471	30	2.03342	0.0509393	0.808506
SURF6	0.126576	0.0707215	30	1.78978	0.0835883	0.808506
MED22	-0.10305	0.0539085	30	-1.91157	0.065525	0.808506
NOTCH1	-0.329194	0.142807	30	-2.30518	0.0282526	0.808506
AK8	0.207836	0.102074	30	2.03613	0.05065	0.808506
KYAT1	0.202804	0.0952003	30	2.13028	0.0414636	0.808506
LRRC8A	-0.148124	0.085604	30	-1.73034	0.0938465	0.808506
SEMA4D	-0.235764	0.099063	30	-2.37994	0.0238716	0.808506
ZNF510	-0.272145	0.132989	30	-2.04638	0.0495698	0.808506
GPSM1	-0.326825	0.0945275	30	-3.45746	0.00165305	0.808506
GLIS3	-0.243832	0.101881	30	-2.39331	0.0231569	0.808506
HDHD3	0.233077	0.110767	30	2.1042	0.0438472	0.808506
POLE3	0.123298	0.0698035	30	1.76636	0.0875099	0.808506
SEC16A	-0.245386	0.117848	30	-2.08223	0.0459486	0.808506
GAPVD1	-0.157867	0.0833627	30	-1.89373	0.0679395	0.808506
ZNF618	-0.246481	0.0859639	30	-2.86726	0.0075041	0.808506
DOCK8	-0.249727	0.140071	30	-1.78286	0.0847317	0.808506
ABCA2	-0.236908	0.100919	30	-2.34751	0.02569	0.808506
RIC1	-0.232124	0.11614	30	-1.99865	0.0547788	0.808506
RMI1	-0.258077	0.0968502	30	-2.6647	0.0122823	0.808506
NR4A3	-0.219898	0.114257	30	-1.92459	0.0638108	0.808506
PPP1R26	-0.22547	0.107982	30	-2.08803	0.0453855	0.808506
PIERCE1	0.228092	0.100683	30	2.26544	0.0308662	0.808506
WASHC1	0.232584	0.121938	30	1.9074	0.0660838	0.808506
NEK6	-0.387744	0.159853	30	-2.42563	0.0215087	0.808506
RUSC2	-0.303053	0.11647	30	-2.60198	0.0142603	0.808506
S1PR3	-0.223107	0.121794	30	-1.83184	0.0769209	0.808506
FAM120A	-0.164359	0.0804713	30	-2.04245	0.0499811	0.808506
AKNA	-0.226926	0.117302	30	-1.93455	0.0625258	0.808506
DENND1A	-0.235201	0.120835	30	-1.94647	0.0610168	0.808506
BICD2	-0.244274	0.100087	30	-2.44063	0.0207808	0.808506
EEF1DP2	0.422289	0.202618	30	2.08417	0.04576	0.808506
TRIM14	-0.149399	0.0801884	30	-1.8631	0.0722645	0.808506
FNBP1	-0.157749	0.0580917	30	-2.71552	0.0108701	0.808506
SMARCA2	-0.15852	0.0915017	30	-1.73243	0.0934678	0.808506
ABL1	-0.157697	0.0911113	30	-1.73082	0.0937593	0.808506
NACC2	-0.230603	0.112887	30	-2.04278	0.0499471	0.808506
RAPGEF1	-0.253478	0.133555	30	-1.89793	0.0673646	0.808506
PLPP6	0.185769	0.0951027	30	1.95335	0.0601603	0.808506
ADAMTSL2	0.165003	0.0951387	30	1.73434	0.0931235	0.808506
GPR107	-0.216638	0.0884873	30	-2.44824	0.02042	0.808506
TTF1	0.236053	0.110524	30	2.13577	0.0409769	0.808506
PTENP1	-0.42341	0.112794	30	-3.75384	0.000747516	0.808506
PHF2	-0.247639	0.101946	30	-2.42912	0.0213372	0.808506
PUM3	0.216862	0.10415	30	2.0822	0.045952	0.808506
LOC124902204	0.154788	0.0824117	30	1.87822	0.0701008	0.808506
ZDHHC12-DT	-0.355364	0.142012	30	-2.50235	0.0180169	0.808506
PATL1	-0.248964	0.118623	30	-2.09879	0.0443573	0.808506
METTL15	0.2319	0.0783742	30	2.95889	0.00597556	0.808506
FCHSD2	-0.236552	0.0787789	30	-3.00273	0.00535308	0.808506
KDM2A	-0.214384	0.0848466	30	-2.52672	0.017022	0.808506
STX3	-0.285368	0.157055	30	-1.81699	0.0792209	0.808506
UBASH3B	-0.244323	0.0836043	30	-2.92237	0.00654562	0.808506
PPP1R14B	0.23671	0.0953578	30	2.48233	0.0188738	0.808506
ARL2	0.24357	0.122241	30	1.99253	0.0554799	0.808506
MPEG1	-0.262548	0.147994	30	-1.77404	0.0862073	0.808506
GRIK4	-0.336112	0.180383	30	-1.86333	0.072232	0.808506
NAA40	-0.190165	0.0890987	30	-2.13432	0.0411054	0.808506
CATSPER1	-0.24967	0.110722	30	-2.25493	0.0315933	0.808506
TMEM258	0.214378	0.113018	30	1.89685	0.0675118	0.808506
REXO2	0.260335	0.113781	30	2.28803	0.0293552	0.808506
OSBPL5	-0.250663	0.13841	30	-1.81102	0.0801632	0.808506
KLC2	0.150129	0.0849455	30	1.76735	0.0873413	0.808506
CFAP68	0.206799	0.118612	30	1.74348	0.0914908	0.808506
SPINDOC	-0.164013	0.0728844	30	-2.25032	0.0319171	0.808506
SCT	0.184467	0.096074	29.9998	1.92005	0.0644045	0.808506
TAF6L	0.119304	0.0687958	30	1.73417	0.0931537	0.808506
NXF1	-0.129624	0.0541471	30	-2.39392	0.0231244	0.808506
EIF3F	0.156044	0.0780623	30	1.99896	0.0547434	0.808506
SNX19	-0.188593	0.0742779	30	-2.53902	0.0165391	0.808506
RRM1	0.163359	0.0814654	30	2.00525	0.0540309	0.808506
NLRP6	-0.373526	0.190544	30	-1.96031	0.0593042	0.808506
P2RY2	-0.298321	0.154456	30	-1.93143	0.0629249	0.808506
NDUFC2	0.309648	0.138047	30	2.24306	0.0324323	0.808506
PRDM10	-0.258723	0.116428	30	-2.22217	0.0339584	0.808506
DENND5A	-0.214804	0.120156	30	-1.78772	0.0839286	0.808506
VPS37C	-0.165331	0.0840393	30	-1.9673	0.0584554	0.808506
CPSF7	-0.136961	0.0591215	30	-2.3166	0.027539	0.808506
UQCC3	0.196275	0.0832247	30	2.35838	0.025067	0.808506
HNRNPUL2	0.19113	0.0947588	30	2.01702	0.0527196	0.808506
WDR74	0.219266	0.115208	30	1.90322	0.0666463	0.808506
CASP5	-0.388749	0.222597	30	-1.74642	0.0909709	0.808506
NCR3LG1	-0.26388	0.131932	30	-2.00013	0.0546104	0.808506
SIK3	-0.263773	0.132848	30	-1.98552	0.0562931	0.808506
NADSYN1	-0.195096	0.0920231	30	-2.12008	0.0423823	0.808506
ACCS	-0.222465	0.0636917	30	-3.49284	0.00150516	0.808506
DCUN1D5	0.187691	0.084042	30	2.2333	0.0331379	0.808506
RPS13	0.245999	0.131781	30	1.86673	0.0717406	0.808506
FAM89B	0.30906	0.137792	30	2.24296	0.0324399	0.808506
SIPA1	-0.145839	0.0847561	30	-1.72069	0.095607	0.808506
FADD	0.223626	0.118143	30	1.89285	0.0680614	0.808506
GRAMD1B	-0.261291	0.0994952	30	-2.62617	0.0134649	0.808506
MYO7A	-0.22397	0.109503	30	-2.04533	0.0496793	0.808506
DDX10	0.176822	0.0668953	30	2.64327	0.0129275	0.808506
CWF19L2	0.182272	0.0998576	30	1.82532	0.0779243	0.808506
GAB2	-0.387112	0.186846	30	-2.07183	0.0469744	0.808506
C11orf21	-0.132519	0.0703224	30	-1.88445	0.0692269	0.808506
CD3G	0.230115	0.111261	30	2.06825	0.0473318	0.808506
FUT4	-0.202965	0.0800774	30	-2.53461	0.0167109	0.808506
NECTIN1	-0.32105	0.140505	30	-2.28498	0.029555	0.808506
FLI1	-0.160954	0.0904841	30	-1.77881	0.0854069	0.808506
SRSF8	0.217763	0.079138	30	2.75168	0.00995912	0.808506
PLEKHA7	-0.192121	0.102131	30	-1.88113	0.0696921	0.808506
PTPRJ	-0.284439	0.135243	30	-2.10317	0.0439441	0.808506
STIM1	-0.131941	0.0500654	30	-2.63538	0.0131729	0.808506
TRIM22	-0.178436	0.092647	30	-1.92598	0.0636306	0.808506
CBL	-0.32257	0.14518	30	-2.22187	0.0339812	0.808506
KBTBD3	-0.185398	0.0951077	30	-1.94934	0.0606576	0.808506
FHIP1B	-0.20441	0.110037	30	-1.85765	0.0730595	0.808506
MARK2	-0.186632	0.101002	30	-1.8478	0.0745123	0.808506
TOP6BL	0.208716	0.0777034	30	2.68606	0.011669	0.808506
ARAP1	-0.215302	0.122766	30	-1.75375	0.0896856	0.808506
IRAG1	-0.301324	0.168405	30	-1.78928	0.083671	0.808506
BIRC3	0.234218	0.134802	30	1.7375	0.0925571	0.808506
SIDT2	-0.280922	0.12164	30	-2.30945	0.0279838	0.808506
PPFIA1	-0.181073	0.103917	30	-1.74249	0.091667	0.808506
BDNF-AS	0.190486	0.088271	30	2.15797	0.03906	0.808506
KIF18A	-0.27143	0.106074	30	-2.55888	0.0157863	0.808506
LIPT2-AS1	0.241237	0.111364	30	2.1662	0.0383699	0.808506
PSMA1	0.206214	0.112658	30	1.83044	0.0771359	0.808506
ARL14EP	0.1564	0.0733123	30	2.13334	0.0411916	0.808506
MIR194-2HG	-0.210263	0.119459	30	-1.76012	0.088581	0.808506
LOC105369344	-0.241616	0.129298	30	-1.86867	0.0714614	0.808506
ZBTB44-DT	-0.161236	0.0905101	30	-1.78142	0.0849719	0.808506
GATD1-DT	0.163684	0.0708687	30	2.30969	0.0279691	0.808506
PITPNM1	-0.148617	0.0716366	30	-2.0746	0.0466992	0.808506
EED	0.201754	0.0706365	30	2.85623	0.0077112	0.808506
RAB39A	-0.237946	0.130199	30	-1.82755	0.0775802	0.808506
MRC1	-0.232599	0.0970543	30	-2.39658	0.0229848	0.808506
NRP1	-0.283089	0.109168	30	-2.59316	0.0145609	0.808506
PPIAP30	0.234385	0.134679	30	1.74032	0.0920534	0.808506
MYOF	-0.315623	0.17934	30	-1.75991	0.0886169	0.808506
REEP3	-0.164579	0.083285	30	-1.97609	0.0574037	0.808506
PIK3AP1	-0.275091	0.129201	30	-2.12917	0.0415634	0.808506
FAM204A	0.1428	0.0811469	30	1.75978	0.0886406	0.808506
WBP1L	-0.11406	0.0641653	30	-1.77759	0.0856104	0.808506
LRRC27	0.172643	0.0647125	30	2.66785	0.01219	0.808506
ANKRD26	0.268857	0.135362	30	1.98621	0.056213	0.808506
NET1	0.175129	0.0914936	30	1.91411	0.0651885	0.808506
FRA10AC1	0.18576	0.0948892	30	1.95765	0.0596298	0.808506
HSPA14	0.211649	0.0862086	30	2.45508	0.020101	0.808506
MAP3K8	-0.181752	0.0702727	30	-2.58638	0.0147961	0.808506
ZSWIM8	-0.20303	0.0939326	30	-2.16145	0.038767	0.808506
TSPAN15	0.181259	0.104753	30	1.73034	0.0938465	0.808506
TMEM254	0.218303	0.118044	30	1.84934	0.0742833	0.808506
ANAPC16	0.183891	0.0762891	30	2.41045	0.0222689	0.808506
STOX1	0.200311	0.106246	30	1.88534	0.0691014	0.808506
CDH23	-0.228646	0.123612	30	-1.84971	0.0742294	0.808506
WAPL	-0.163583	0.0803065	30	-2.03698	0.050559	0.808506
PAPSS2	-0.244125	0.137232	30	-1.77893	0.0853877	0.808506
HIF1AN	-0.141175	0.0764182	30	-1.8474	0.0745729	0.808506
ECHS1	0.157451	0.090084	30	1.74782	0.0907248	0.808506
RASGEF1A	-0.178837	0.0870326	30	-2.05483	0.048694	0.808506
RPS3AP38	-0.235206	0.135699	30	-1.73329	0.0933124	0.808506
SFMBT2	-0.231055	0.117456	30	-1.96716	0.0584727	0.808506
SYCE1	0.238275	0.101523	30	2.347	0.0257194	0.808506
ZMIZ1	-0.34434	0.159317	30	-2.16135	0.0387753	0.808506
ARHGAP21	-0.261885	0.150084	30	-1.74492	0.0912371	0.808506
GBF1	-0.168968	0.0776341	30	-2.17647	0.037524	0.808506
SVIL	-0.273246	0.148264	30	-1.84296	0.075236	0.808506
PDCD4	0.123526	0.0604953	30	2.04192	0.0500373	0.808506
BBIP1	-0.165097	0.0901225	30	-1.83191	0.0769096	0.808506
DDX21	0.124746	0.0675212	30	1.84751	0.0745559	0.808506
DNAJC9	0.187744	0.089843	30	2.08969	0.0452252	0.808506
MRPS16	0.17984	0.0850868	30	2.11361	0.0429742	0.808506
CELF2	-0.245784	0.0998227	30	-2.46221	0.0197731	0.808506
COMMD3	0.181851	0.0835509	30	2.17653	0.037519	0.808506
WDFY4	-0.304391	0.122922	30	-2.4763	0.0191394	0.808506
LARP4B	-0.211154	0.08147	30	-2.5918	0.0146079	0.808506
TDRD1	-0.223682	0.0978602	30	-2.28573	0.0295058	0.808506
LOC124902573	0.240851	0.104795	29.9989	2.2983	0.0286905	0.808506
LOC103344931	-0.175055	0.100465	30	-1.74245	0.091675	0.808506
PFKFB3	-0.302174	0.151026	30	-2.00081	0.0545334	0.808506
BORCS7	0.21176	0.0950848	30	2.22707	0.0335953	0.808506
VSTM4	-0.158939	0.0902106	30	-1.76187	0.0882807	0.808506
ENTPD7	-0.197837	0.102554	30	-1.9291	0.0632263	0.808506
CISD1	0.201148	0.0932045	30	2.15814	0.0390457	0.808506
DCLRE1C	0.142106	0.0673671	30	2.10943	0.0433596	0.808506
VDAC2	0.140591	0.0648378	30	2.16836	0.0381909	0.808506
SORBS1	-0.22681	0.0822071	30	-2.75901	0.00978343	0.808506
ZFYVE27	-0.156254	0.0784658	30	-1.99137	0.0556145	0.808506
SFRP5	0.25403	0.114653	30	2.21564	0.0344487	0.808506
GRK5	-0.122572	0.0568729	30	-2.15518	0.0392962	0.808506
UROS	0.120142	0.0598494	30	2.0074	0.0537894	0.808506
KIF20B	0.291958	0.137118	30	2.12924	0.0415568	0.808506
NDUFB8	0.248366	0.133799	30	1.85626	0.073262	0.808506
CFL1P1	0.186289	0.0930527	30	2.00197	0.0544012	0.808506
HSD17B7P2	0.272903	0.142901	29.9999	1.90974	0.0657698	0.808506
CLEC1A	-0.172081	0.0774143	30	-2.22285	0.0339078	0.808506
CRACR2A	-0.173797	0.0999349	30	-1.73911	0.0922697	0.808506
STRAP	0.165172	0.0709024	30	2.32957	0.0267492	0.808506
TMEM117	0.318997	0.10638	30	2.99865	0.00540834	0.808506
CPNE8	-0.210036	0.107089	30	-1.96131	0.0591822	0.808506
BTG1	0.178595	0.10322	29.9999	1.73024	0.0938633	0.808506
CHST11	-0.259624	0.121685	30	-2.13358	0.0411711	0.808506
DIP2B	-0.230039	0.119566	30	-1.92395	0.0638941	0.808506
ELK3	-0.139307	0.0695682	30	-2.00245	0.0543474	0.808506
SH2B3	-0.259198	0.120909	30	-2.14375	0.0402786	0.808506
UBE2N	0.149177	0.0708839	30	2.10452	0.0438171	0.808506
PLXNC1	-0.297484	0.158833	30	-1.87294	0.0708508	0.808506
RIC8B	0.177927	0.0734991	30	2.4208	0.0217476	0.808506
CFAP54	-0.28007	0.0911825	30	-3.07153	0.00449867	0.808506
AMDHD1	0.203272	0.114012	30	1.78291	0.0847238	0.808506
LRP1	-0.274512	0.134093	30	-2.04717	0.0494869	0.808506
USP30	-0.181906	0.0767723	30	-2.36943	0.0244479	0.808506
RPH3A	-0.289482	0.134517	30	-2.15201	0.0395667	0.808506
MIR616	-0.231338	0.117234	30	-1.97331	0.0577346	0.808506
MBD6	-0.241437	0.137313	30	-1.7583	0.0888958	0.808506
TSPAN31	0.128595	0.0744732	30	1.72672	0.0945029	0.808506
EEF1AKMT3	-0.322097	0.100752	30	-3.19693	0.00326435	0.808506
MIRLET7IHG	-0.230679	0.111879	30	-2.06186	0.0479766	0.808506
C12orf57	0.494988	0.183735	30	2.69403	0.0114478	0.808506
ATXN2	-0.126705	0.069509	30	-1.82286	0.0783054	0.808506
NAP1L1	0.200244	0.0825447	30	2.42589	0.0214957	0.808506
LPAR5	-0.141892	0.0797279	30	-1.7797	0.0852587	0.808506
HDAC7	-0.140489	0.0696493	30	-2.0171	0.0527113	0.808506
VDR	-0.241322	0.128659	30	-1.87568	0.0704614	0.808506
FICD	-0.195557	0.0794144	30	-2.46249	0.0197601	0.808506
UBE3B	-0.154534	0.085595	30	-1.80541	0.0810556	0.808506
ACVR1B	-0.248234	0.140716	30	-1.76408	0.0879007	0.808506
NACA	0.227704	0.107432	30	2.11952	0.0424332	0.808506
ESPL1	-0.242526	0.112405	30	-2.1576	0.039091	0.808506
AAAS	0.135836	0.0719234	30	1.88862	0.0686452	0.808506
SP1	-0.16315	0.0948913	30	-1.71933	0.0958572	0.808506
VAMP1	-0.15867	0.0867162	30	-1.82976	0.0772392	0.808506
DCTN2	-0.133905	0.0744471	30	-1.79866	0.0821422	0.808506
CD27	0.30057	0.141864	30	2.11871	0.0425063	0.808506
BAZ2A	-0.216598	0.0945172	30	-2.29163	0.0291205	0.808506
ANO6	-0.210684	0.115958	30	-1.81691	0.0792341	0.808506
FAM216A	-0.154382	0.0855926	30	-1.80369	0.0813313	0.808506
VPS29	0.103439	0.0541197	30	1.91129	0.0655624	0.808506
IKZF4	-0.165431	0.0846686	30	-1.95387	0.0600963	0.808506
RPS26	0.265162	0.13254	30	2.00062	0.0545546	0.808506
ANKRD52	-0.255397	0.093951	30	-2.7184	0.0107947	0.808506
CNPY2	0.316139	0.133787	30	2.36299	0.0248067	0.808506
MTRFR	0.202428	0.114621	30	1.76605	0.0875631	0.808506
CLIP1	-0.185432	0.105395	30	-1.7594	0.0887061	0.808506
NUAK1	-0.291381	0.104998	30	-2.77512	0.00940746	0.808506
ATP2A2	-0.240216	0.115653	30	-2.07704	0.0464584	0.808506
ERBB3	-0.160702	0.080688	30	-1.99165	0.0555822	0.808506
ERP29	0.157848	0.0898799	30	1.75621	0.0892578	0.808506
HECTD4	-0.25167	0.134027	30	-1.87775	0.0701674	0.808506
ANAPC7	0.105204	0.0538071	30	1.9552	0.0599319	0.808506
ATP5MC2	0.168904	0.0907592	30	1.86102	0.0725675	0.808506
KMT2D	-0.394048	0.167663	30	-2.35024	0.0255324	0.808506
RPLP0	0.260693	0.129889	30	2.00705	0.0538291	0.808506
RAD51AP1	0.295579	0.111861	30	2.64237	0.0129552	0.808506
AKAP3	0.17466	0.0915936	30	1.9069	0.06615	0.808506
NDUFA9	0.198781	0.0773631	30	2.56945	0.0153988	0.808506
GALNT8	0.204782	0.0913778	30	2.24104	0.0325771	0.808506
NECAP1	-0.197845	0.0787242	30	-2.51315	0.0175697	0.808506
ARL6IP4	0.220922	0.0736833	30	2.99827	0.00541348	0.808506
ITFG2	0.175184	0.0774465	30	2.26201	0.0311021	0.808506
SLC6A12	-0.343579	0.122675	30	-2.80072	0.00883753	0.808506
PRIM1	0.210501	0.114021	30	1.84616	0.0747577	0.808506
NCOR2	-0.365144	0.165128	30	-2.21127	0.03478	0.808506
TARBP2	0.23566	0.0809339	30	2.91176	0.00672068	0.808506
NCKAP5L	-0.245897	0.113328	30	-2.16978	0.0380727	0.808506
SETD1B	-0.320005	0.1259	30	-2.54174	0.0164343	0.808506
TMTC1	-0.342777	0.18235	30	-1.87977	0.0698828	0.808506
STAT6	-0.14844	0.0801284	30	-1.85253	0.0738123	0.808506
ITGA5	-0.184679	0.10229	30	-1.80545	0.0810498	0.808506
GTSF1	0.226047	0.107077	30	2.11108	0.0432072	0.808506
CTDSP2	-0.186206	0.0908047	30	-2.05062	0.0491285	0.808506
LDHB	0.45845	0.136285	30	3.36389	0.00211495	0.808506
PEBP1	0.171059	0.0860052	30	1.98894	0.0558958	0.808506
SSPN	0.253568	0.123892	30	2.04669	0.049537	0.808506
CCNT1	-0.170935	0.0964583	30	-1.77211	0.0865329	0.808506
CALCOCO1	-0.156482	0.0844101	30	-1.85383	0.0736205	0.808506
KLRC2	-0.189561	0.0903883	30	-2.09718	0.0445094	0.808506
TMEM116	0.224868	0.0893182	30	2.51761	0.017388	0.808506
SSH1	-0.339416	0.136262	30	-2.49091	0.0185023	0.808506
TCP11L2	-0.226244	0.0922809	30	-2.45169	0.0202584	0.808506
BLTP3B	-0.221128	0.121575	30	-1.81887	0.0789273	0.808506
LINC02446	0.470527	0.195815	30	2.40292	0.0226552	0.808506
FAM66C	0.212721	0.100019	30	2.12681	0.0417745	0.808506
OVCH1-AS1	-0.259782	0.117035	30	-2.21969	0.034144	0.808506
MAPKAPK5-AS1	0.184808	0.0824542	30	2.24134	0.0325559	0.808506
SOCS2-AS1	0.234332	0.0910294	30	2.57425	0.0152258	0.808506
CD27-AS1	-0.195734	0.1042	30	-1.87845	0.0700693	0.808506
NINJ2-AS1	-0.146711	0.0822115	30	-1.78455	0.0844512	0.808506
C1RL-AS1	-0.196932	0.0923179	30	-2.13319	0.0412052	0.808506
BLTP3B-DT	-0.288798	0.101872	30	-2.83491	0.0081268	0.808506
ETFBKMT	-0.293595	0.164824	30	-1.78126	0.0849977	0.808506
PCED1B-AS1	0.208401	0.113795	30	1.83138	0.0769915	0.808506
DNAJC15	0.229028	0.110209	30	2.07812	0.0463516	0.808506
RPL13AP25	0.331502	0.141654	30	2.34023	0.0261152	0.808506
UBAC2	0.0932696	0.0479736	30	1.94419	0.0613031	0.808506
SLC7A1	-0.236131	0.13134	30	-1.79786	0.0822715	0.808506
PCCA	0.216753	0.0808536	30	2.6808	0.0118173	0.808506
FLT3	-0.500909	0.209117	30	-2.39535	0.0230495	0.808506
KCNRG	0.264865	0.127664	30	2.07471	0.0466884	0.808506
BIVM	0.209646	0.11353	30	1.84661	0.0746896	0.808506
ESD	0.148581	0.0732395	30	2.0287	0.0514457	0.808506
RGCC	0.272753	0.141624	30	1.92589	0.0636414	0.808506
FRY	-0.323443	0.158122	30	-2.04553	0.0496579	0.808506
ERCC5	-0.252394	0.141309	30	-1.78612	0.0841916	0.808506
ATP11A	-0.419802	0.156512	30	-2.68223	0.0117768	0.808506
SUGT1	0.164195	0.0695035	30	2.3624	0.02484	0.808506
LNX2	-0.185009	0.106295	30	-1.74052	0.0920172	0.808506
DGKZP1	-0.188875	0.0638305	30	-2.95901	0.00597371	0.808506
GRTP1	-0.284181	0.131961	30	-2.15352	0.0394379	0.808506
RNF17	0.142016	0.0739347	30	1.92082	0.0643029	0.808506
CDK8	-0.121642	0.0663642	30	-1.83295	0.0767513	0.808506
KL	-0.310352	0.136636	30	-2.27139	0.0304617	0.808506
GTF2F2	0.163937	0.0898722	30	1.82411	0.0781114	0.808506
MRPS31	0.209715	0.0831729	30	2.52144	0.0172332	0.808506
SPRYD7	0.167024	0.0929687	30	1.79656	0.0824812	0.808506
RB1	-0.18828	0.098818	30	-1.90532	0.0663635	0.808506
RNASEH2B	0.219316	0.0873625	30	2.51042	0.0176817	0.808506
USP12	-0.186306	0.0987727	30	-1.88621	0.0689811	0.808506
KATNAL1	-0.229588	0.0921232	30	-2.49219	0.0184475	0.808506
LINC00540	0.214914	0.111108	30	1.93427	0.0625611	0.808506
LINC00539	0.19228	0.0787984	30	2.44015	0.0208038	0.808506
INTS6-AS1	-0.134494	0.0781553	30	-1.72085	0.095577	0.808506
MIR17HG	0.308321	0.136976	30	2.25091	0.0318755	0.808506
LOC105370174	-0.164049	0.0936516	30	-1.75169	0.0900453	0.808506
TRDJ3	-0.230214	0.104311	30	-2.207	0.0351071	0.808506
PCNX1	-0.248201	0.125228	30	-1.98199	0.0567068	0.808506
DCAF4	-0.155584	0.0810282	30	-1.92012	0.0643945	0.808506
JKAMP	-0.165768	0.0827012	30	-2.00442	0.0541241	0.808506
SUSD6	-0.289989	0.132451	30	-2.18941	0.0364817	0.808506
PLEKHD1	-0.188904	0.101404	30	-1.86288	0.0722967	0.808506
LTBP2	-0.207188	0.106775	30	-1.94041	0.0617798	0.808506
TRAJ37	0.233389	0.108972	30	2.14174	0.0404539	0.808506
TRAJ32	-0.217312	0.0942884	30	-2.30476	0.0282787	0.808506
TRAC	0.248161	0.132841	30	1.8681	0.0715426	0.808506
PSMB5	0.295901	0.110051	30	2.68877	0.0115934	0.808506
GON7	0.202134	0.100709	30	2.00711	0.0538222	0.808506
TEP1	-0.201767	0.0810918	30	-2.48813	0.0186217	0.808506
RAB2B	0.153162	0.0739648	30	2.07075	0.0470822	0.808506
SLC24A4	-0.318151	0.155533	30	-2.04556	0.0496551	0.808506
TIMM9	0.198585	0.0965616	30	2.05656	0.0485164	0.808506
ZFYVE21	-0.125052	0.0724821	30	-1.72528	0.0947666	0.808506
GPHN	0.207072	0.105796	30	1.95727	0.0596762	0.808506
GPATCH2L	-0.145899	0.0692693	30	-2.10625	0.0436553	0.808506
NDUFB1	0.144836	0.0750398	30	1.93013	0.0630932	0.808506
MED6	0.149589	0.0788811	30	1.89638	0.0675769	0.808506
AREL1	-0.172038	0.0957118	30	-1.79746	0.082336	0.808506
FCF1	0.127731	0.0543916	30	2.34835	0.0256414	0.808506
ZFYVE26	-0.212837	0.103517	30	-2.05606	0.0485679	0.808506
ACIN1	-0.095759	0.0505512	30	-1.8943	0.067862	0.808506
PLEKHG3	-0.209957	0.0901197	30	-2.32976	0.0267376	0.808506
TRAV39	0.245459	0.10267	30	2.39077	0.023291	0.808506
MIR5195	0.192123	0.0763802	30	2.51535	0.0174799	0.808506
SIPA1L1	-0.23626	0.13614	30	-1.73542	0.0929298	0.808506
COA8	0.189777	0.102691	30	1.84803	0.0744789	0.808506
CCDC88C	-0.213384	0.0848216	30	-2.51567	0.0174665	0.808506
GPR135	-0.226362	0.113029	30	-2.00269	0.0543197	0.808506
NEMF	0.219373	0.105428	30	2.08078	0.0460904	0.808506
PTGR2	0.169065	0.0945312	30	1.78846	0.0838061	0.808506
ZNF410	-0.222903	0.0955469	30	-2.33292	0.0265483	0.808506
HECTD1	-0.205159	0.117379	30	-1.74784	0.0907221	0.808506
BAG5	-0.168763	0.0951014	30	-1.77456	0.0861208	0.808506
MIDEAS	-0.262758	0.112639	30	-2.33274	0.026559	0.808506
DICER1	-0.319474	0.156636	30	-2.03959	0.050283	0.808506
ZFYVE1	-0.195927	0.0828063	30	-2.36608	0.0246338	0.808506
RPL36AL	0.321364	0.133153	30	2.41349	0.0221147	0.808506
HOMEZ	0.15104	0.0670606	30	2.25229	0.0317778	0.808506
EIF5	0.0960145	0.0519137	30	1.8495	0.0742598	0.808506
CCNB1IP1	0.13819	0.0768991	30	1.79702	0.0824068	0.808506
WDR20	-0.141713	0.0683883	30	-2.07218	0.0469397	0.808506
TECPR2	-0.309914	0.176787	30	-1.75303	0.0898113	0.808506
TDRD9	-0.232855	0.115737	30	-2.01194	0.0532821	0.808506
TMEM63C	-0.193203	0.0978062	30	-1.97536	0.0574899	0.808506
SYNE3	-0.242547	0.100107	30	-2.42287	0.021645	0.808506
TCL1B	-0.220066	0.115496	30	-1.90541	0.0663513	0.808506
AP1G2-AS1	0.232456	0.103099	30	2.25468	0.0316103	0.808506
SYNE3-AS1	0.260656	0.141776	30	1.83851	0.0759071	0.808506
MAP3K9-DT	0.200248	0.107903	29.9999	1.85583	0.0733265	0.808506
DUXAP9	0.291048	0.106046	30	2.74455	0.010133	0.808506
PRKCH-AS1	0.347209	0.1385	30	2.50693	0.0178261	0.808506
NUMB	-0.242321	0.137742	30	-1.75924	0.0887326	0.808506
TNFAIP2	-0.203496	0.103794	30	-1.96057	0.0592721	0.808506
GABPB1-IT1	-0.131632	0.0713777	30	-1.84416	0.0750556	0.808506
APH1B	-0.173207	0.0971014	30	-1.78378	0.0845799	0.808506
GCHFR	0.20923	0.120386	30	1.738	0.0924672	0.808506
PLCB2	-0.181706	0.103328	30	-1.75852	0.0888572	0.808506
NPTN-IT1	-0.230221	0.125201	30	-1.83881	0.0758609	0.808506
GALK2	0.209326	0.0944405	30	2.21648	0.0343851	0.808506
SCAPER	0.137972	0.0736249	30	1.87399	0.0707013	0.808506
IGF1R	-0.239428	0.125911	30	-1.90157	0.0668704	0.808506
ZNF592	-0.224006	0.12338	30	-1.81558	0.079443	0.808506
SNX33	-0.137749	0.0799509	30	-1.72293	0.0951969	0.808506
EMC4	0.164282	0.0872683	30	1.88249	0.0695	0.808506
ABHD2	-0.277581	0.147431	30	-1.88279	0.0694591	0.808506
USP8	0.130298	0.0743794	30	1.7518	0.0900266	0.808506
SNX1	-0.0725591	0.040974	30	-1.77086	0.0867456	0.808506
DMXL2	-0.291772	0.1698	30	-1.71832	0.0960436	0.808506
JMJD7	-0.248351	0.137693	30	-1.80365	0.0813378	0.808506
EIF3J	0.173603	0.0664363	30	2.61307	0.0138903	0.808506
AP3S2	-0.125218	0.0697316	30	-1.79571	0.0826193	0.808506
MIR5094	0.254556	0.136656	30	1.86275	0.0723156	0.808506
RPLP1	0.268912	0.149416	30	1.79975	0.0819653	0.808506
TARS3	0.112533	0.0577649	30	1.94813	0.0608088	0.808506
KLF13	-0.224683	0.113225	30	-1.9844	0.0564243	0.808506
RASGRF1	0.212372	0.116141	30	1.82857	0.0774227	0.808506
MKRN3	0.22185	0.121071	30	1.83239	0.0768365	0.808506
FURIN	-0.246617	0.117513	30	-2.09863	0.0443718	0.808506
TMOD2	-0.254349	0.113251	30	-2.24588	0.0322316	0.808506
ADPGK	-0.158653	0.0855993	30	-1.85343	0.0736781	0.808506
ZNF710	-0.187687	0.0947959	30	-1.9799	0.0569524	0.808506
IQGAP1	-0.271631	0.157987	30	-1.71933	0.0958582	0.808506
CLK3	-0.141157	0.0658585	30	-2.14333	0.040315	0.808506
TBC1D2B	-0.175798	0.0852219	30	-2.06283	0.0478779	0.808506
PEAK1	-0.265415	0.133424	30	-1.98926	0.0558585	0.808506
IMP3	0.287894	0.104475	30	2.75563	0.00986405	0.808506
SNAPC5	0.304018	0.0825873	30	3.68118	0.000909605	0.808506
MYO5A	-0.220245	0.128153	30	-1.71861	0.0959909	0.808506
TLE3	-0.294998	0.130125	30	-2.26704	0.0307571	0.808506
SNRPA1	0.190601	0.0826596	30	2.30585	0.0282098	0.808506
PDIA3	0.081255	0.0399991	30	2.03142	0.0511531	0.808506
KIF7	-0.201991	0.0991031	30	-2.03819	0.050431	0.808506
C15orf39	-0.243341	0.128224	30	-1.89778	0.0673852	0.808506
COMMD4	0.180268	0.096991	30	1.85861	0.0729186	0.808506
VPS39	-0.22037	0.119209	30	-1.8486	0.0743935	0.808506
CYP11A1	0.207825	0.118866	30	1.74839	0.0906248	0.808506
ACSBG1	-0.153416	0.0774168	30	-1.98169	0.0567423	0.808506
ZSCAN29	-0.161559	0.0838609	30	-1.92651	0.0635609	0.808506
MAP1A	-0.264531	0.110428	30	-2.39551	0.0230411	0.808506
GANC	-0.189024	0.0980739	30	-1.92736	0.0634504	0.808506
MAPDA	0.234449	0.127129	30	1.84418	0.0750528	0.808506
RYR3	-0.201842	0.111375	30	-1.81227	0.0799651	0.808506
FBN1	-0.230796	0.093626	30	-2.46509	0.0196421	0.808506
SNRPN	0.242404	0.138482	30	1.75044	0.0902643	0.808506
ARRDC4	-0.335399	0.183783	30	-1.82497	0.0779773	0.808506
PPIB	0.202499	0.111212	30	1.82084	0.07862	0.808506
BBS4	-0.207132	0.0922571	30	-2.24516	0.0322825	0.808506
SPATA41	0.189487	0.106342	30	1.78186	0.0848983	0.808506
RAD51-AS1	0.165027	0.0849366	30	1.94295	0.0614592	0.808506
EIF3J-DT	0.160543	0.0748712	30	2.14426	0.0402345	0.808506
LOXL1-AS1	-0.184658	0.102992	30	-1.79293	0.0830728	0.808506
HERC2P3	0.280675	0.150602	30	1.86369	0.0721796	0.808506
MAN2A2	-0.243439	0.110029	30	-2.21251	0.034686	0.808506
LINC02694	0.231654	0.134189	30	1.72633	0.0945748	0.808506
UBL7-DT	0.201578	0.0731498	30	2.75569	0.00986267	0.808506
IFT140	-0.175434	0.0936583	30	-1.87313	0.0708236	0.808506
ADCY9	-0.197683	0.10048	30	-1.96739	0.058445	0.808506
CREBBP	-0.272926	0.141962	30	-1.92253	0.0640794	0.808506
MGRN1	-0.305796	0.13277	30	-2.3032	0.0283774	0.808506
MPV17L	-0.2647	0.108675	30	-2.43571	0.0210169	0.808506
GSE1	-0.293352	0.125851	30	-2.33096	0.0266658	0.808506
ADGRG5	-0.190673	0.110183	30	-1.73052	0.0938138	0.808506
NPIPA5	0.185711	0.10406	30	1.78464	0.0844361	0.808506
GLIS2	-0.314055	0.155888	30	-2.01462	0.0529844	0.808506
ZNF646	-0.28673	0.126842	30	-2.26052	0.0312045	0.808506
MT1X	0.195971	0.112685	30	1.73911	0.0922697	0.808506
TAOK2	-0.185426	0.0832126	30	-2.22834	0.0335017	0.808506
ATP2A1	-0.317361	0.126015	30	-2.51845	0.017354	0.808506
ITGAM	-0.299571	0.153403	30	-1.95283	0.0602242	0.808506
MARF1	-0.18434	0.101496	30	-1.81622	0.0793419	0.808506
NDE1	-0.170661	0.0880084	30	-1.93915	0.0619393	0.808506
XPO6	-0.260485	0.135809	30	-1.91802	0.0646709	0.808506
FHOD1	-0.215643	0.101354	30	-2.12763	0.041701	0.808506
ZNF778	-0.229125	0.0780538	30	-2.93548	0.00633529	0.808506
ZNF764	-0.12846	0.0653405	30	-1.96601	0.0586112	0.808506
FBRS	-0.170567	0.0937334	30	-1.81971	0.078796	0.808506
ITGAL	-0.154944	0.0705277	30	-2.19693	0.0358885	0.808506
ABCC1	-0.116957	0.064244	30	-1.82051	0.0786714	0.808506
CKLF-CMTM1	-0.293839	0.152232	30	-1.93021	0.0630828	0.808506
BCL7C	0.192197	0.0995132	30	1.93137	0.0629332	0.808506
CMTM1	-0.347057	0.1505	30	-2.30602	0.0281994	0.808506
ADAT1	-0.109833	0.0636139	30	-1.72656	0.0945333	0.808506
REXO5	0.187905	0.109166	30	1.72129	0.0954972	0.808506
ABAT	-0.265236	0.133042	30	-1.99362	0.0553542	0.808506
PHLPP2	-0.174158	0.097139	30	-1.79287	0.0830822	0.808506
ATXN1L	-0.246137	0.103233	30	-2.38429	0.0236371	0.808506
ZNF267	-0.202281	0.0862073	30	-2.34644	0.0257518	0.808506
ZNF23	-0.244641	0.095385	30	-2.56477	0.0155693	0.808506
C16orf54	-0.136438	0.0781774	30	-1.74524	0.0911805	0.808506
MAPK8IP3	-0.175443	0.0898439	30	-1.95276	0.0602337	0.808506
KIAA0513	-0.261912	0.145854	30	-1.79572	0.0826185	0.808506
CDR2	0.226624	0.122778	30	1.84581	0.0748096	0.808506
RPS2	0.22127	0.124	30	1.78444	0.0844691	0.808506
CCDC154	0.247719	0.137055	30	1.80745	0.0807303	0.808506
SLC5A11	-0.25437	0.127429	30	-1.99617	0.0550626	0.808506
KNOP1	0.193883	0.0852338	30	2.27472	0.0302372	0.808506
ENKD1	-0.186059	0.107514	30	-1.73056	0.0938062	0.808506
RIPOR1	-0.214214	0.1156	30	-1.85306	0.0737333	0.808506
ZC3H18	-0.164939	0.0796275	30	-2.07138	0.047019	0.808506
NPIPA3	0.219382	0.0997948	30	2.19833	0.0357786	0.808506
LOC400499	-0.39368	0.183079	30	-2.15033	0.0397108	0.808506
GALNS	-0.220934	0.0984799	30	-2.24345	0.0324049	0.808506
CBFA2T3	-0.208162	0.113501	30	-1.834	0.0765905	0.808506
FANCA	-0.223255	0.123184	30	-1.81238	0.0799481	0.808506
GTF3C1	-0.199608	0.0901315	30	-2.21463	0.0345249	0.808506
KATNIP	-0.283072	0.112309	30	-2.52048	0.017272	0.808506
EMC8	-0.152807	0.0634656	30	-2.40772	0.022408	0.808506
IRF8	-0.106924	0.0515755	30	-2.07316	0.0468424	0.808506
MEFV	-0.282177	0.135539	30	-2.08188	0.0459831	0.808506
MPHOSPH6	0.320254	0.0890217	30	3.59748	0.00113883	0.808506
KCTD13	-0.139813	0.0535305	30	-2.61184	0.013931	0.808506
RSL1D1	0.164051	0.0925896	30	1.7718	0.0865855	0.808506
USB1	-0.210673	0.112433	30	-1.87376	0.0707334	0.808506
NOD2	-0.266657	0.110851	30	-2.40556	0.0225192	0.808506
NPIPA7	0.258016	0.145954	30	1.76779	0.0872667	0.808506
NPIPB2	0.402715	0.131169	30	3.07019	0.00451393	0.808506
NFAT5	-0.320509	0.163971	30	-1.95467	0.0599974	0.808506
CAPN15	-0.173047	0.0699849	30	-2.47264	0.0193023	0.808506
SLC12A4	-0.321766	0.139903	30	-2.29993	0.028586	0.808506
WWP2	-0.215266	0.124853	30	-1.72416	0.0949711	0.808506
PKD1P4	-0.24201	0.134183	30	-1.80359	0.081348	0.808506
SRCAP	-0.333352	0.146023	30	-2.28288	0.0296934	0.808506
METTL26	0.177517	0.0978249	30	1.81464	0.0795906	0.808506
SRRM2	-0.257699	0.147475	30	-1.74741	0.0907963	0.808506
ZNF213	-0.247843	0.117719	30	-2.10538	0.043737	0.808506
PKD1P6	-0.272627	0.112918	30	-2.41439	0.0220693	0.808506
LINC01572	0.130525	0.0752698	30	1.73409	0.093169	0.808506
MT1L	0.207906	0.115063	30	1.80689	0.0808195	0.808506
CMIP	-0.238307	0.109118	30	-2.18394	0.0369195	0.808506
TXNL4B	0.180402	0.0721977	30	2.49872	0.0181697	0.808506
ANKFY1	-0.181351	0.0820454	30	-2.21037	0.0348486	0.808506
ZZEF1	-0.311915	0.106108	30	-2.9396	0.00627052	0.808506
NSRP1	0.250041	0.0926661	30	2.69829	0.0113309	0.808506
ZNF624	-0.210828	0.112432	30	-1.87516	0.0705352	0.808506
UTP6	0.0762579	0.0432557	30	1.76296	0.0880935	0.808506
AOC2	-0.311952	0.142811	30	-2.18437	0.0368845	0.808506
COA3	0.260707	0.128333	30	2.0315	0.0511452	0.808506
NME1-NME2	0.183324	0.0788384	30	2.32531	0.027006	0.808506
FOXK2	-0.128879	0.0715005	30	-1.80249	0.0815234	0.808506
ALDH3A2	-0.1089	0.0624922	30	-1.74262	0.0916446	0.808506
SOX15	-0.213289	0.0865061	30	-2.4656	0.0196189	0.808506
TNFAIP1	-0.122016	0.0649967	30	-1.87727	0.0702363	0.808506
SLC35B1	0.163432	0.0807431	30	2.0241	0.0519444	0.808506
CYB5D1	-0.310882	0.15545	30	-1.99989	0.0546376	0.808506
RHBDF2	-0.170198	0.0843033	30	-2.01887	0.0525158	0.808506
OGFOD3	0.157402	0.0666423	30	2.36189	0.0248685	0.808506
PMP22	-0.153915	0.0872178	30	-1.76472	0.0877916	0.808506
MAPK7	-0.160072	0.0818427	30	-1.95585	0.0598517	0.808506
RPS2P46	0.191052	0.0839454	30	2.2759	0.0301578	0.808506
TEN1-CDK3	-0.281208	0.0892329	30	-3.15139	0.00366956	0.808506
COIL	0.194609	0.0671032	30	2.90014	0.00691747	0.808506
SRSF1	0.20807	0.065812	30	3.16158	0.00357493	0.808506
GRAP	0.500352	0.221497	30	2.25895	0.0313132	0.808506
RPS7P1	0.234826	0.0966277	30	2.43021	0.0212838	0.808506
RPL23A	0.242372	0.139098	30	1.74245	0.0916738	0.808506
NEK8	0.210249	0.067035	30	3.1364	0.00381315	0.808506
KCNJ2	-0.347859	0.178477	30	-1.94905	0.0606945	0.808506
LRRC46	-0.241811	0.098288	30	-2.46023	0.0198635	0.808506
HGS	-0.176192	0.0933747	30	-1.88694	0.0688791	0.808506
ARMC7	-0.150985	0.0867461	30	-1.74053	0.092015	0.808506
GGA3	-0.216971	0.104775	30	-2.07082	0.0470747	0.808506
RPL19	0.235844	0.127814	30	1.84521	0.0748989	0.808506
POLR2A	-0.257163	0.116857	30	-2.20067	0.0355964	0.808506
PLD2	-0.181699	0.102249	30	-1.77702	0.0857065	0.808506
MINK1	-0.194406	0.0884698	30	-2.19742	0.0358496	0.808506
C17orf58	-0.197381	0.0944101	29.9999	-2.09067	0.045131	0.808506
GAS7	-0.280305	0.14365	30	-1.95131	0.060413	0.808506
CNTNAP1	-0.228405	0.113358	30	-2.0149	0.0529539	0.808506
KANSL1	-0.167347	0.0692164	30	-2.41774	0.021901	0.808506
KDM6B	-0.365686	0.150104	30	-2.43621	0.0209927	0.808506
ARSG	-0.233113	0.107472	30	-2.16905	0.0381334	0.808506
STAT5A	-0.137514	0.0702278	30	-1.95811	0.059574	0.808506
ABR	-0.186773	0.0890942	30	-2.09635	0.0445882	0.808506
TRIM25	-0.297024	0.13019	30	-2.28147	0.0297865	0.808506
PDK2	0.209401	0.0779641	30	2.68586	0.0116747	0.808506
METTL2A	0.190437	0.0805461	30	2.36432	0.0247322	0.808506
PHF12	-0.27685	0.124156	30	-2.22985	0.0333899	0.808506
FAM222B	-0.193687	0.0711985	30	-2.72038	0.0107434	0.808506
PIK3R5	-0.245199	0.0952719	30	-2.57367	0.0152464	0.808506
OR4D1	0.301121	0.12516	30	2.40589	0.0225021	0.808506
SLFN13	-0.207587	0.116206	30	-1.78638	0.0841497	0.808506
RPL38	0.271704	0.137058	30	1.9824	0.0566582	0.808506
KIF19	-0.221596	0.112111	30	-1.97658	0.0573457	0.808506
DNAJC7	0.149318	0.0480108	30	3.11009	0.00407829	0.808506
TRAF4	0.149272	0.0804189	30	1.85618	0.0732741	0.808506
SLC39A11	0.140868	0.0682805	30	2.06307	0.0478536	0.808506
SLC16A11	0.167112	0.0953523	30	1.75258	0.0898908	0.808506
CAMTA2	-0.215796	0.0832612	30	-2.5918	0.0146079	0.808506
USP6	-0.292702	0.101419	30	-2.88606	0.00716327	0.808506
EMC6	0.200592	0.1144	30	1.75343	0.0897418	0.808506
PGS1	-0.295326	0.102818	30	-2.87232	0.00741099	0.808506
DHRS11	0.204196	0.0955202	30.0005	2.13772	0.040805	0.808506
BAHCC1	-0.349866	0.117967	30	-2.9658	0.00587309	0.808506
PLEKHM1	-0.187946	0.0971653	30	-1.93429	0.0625581	0.808506
C1QBP	0.193244	0.101011	30	1.9131	0.0653225	0.808506
KCNJ2-AS1	-0.308267	0.113911	30	-2.70621	0.0111169	0.808506
SGSH	-0.192667	0.0801739	30	-2.40311	0.0226451	0.808506
SMCR8	-0.320722	0.133	30	-2.41144	0.0222186	0.808506
MYO15B	-0.179076	0.102373	30	-1.74925	0.0904736	0.808506
MYO18A	-0.124869	0.0624601	30	-1.99917	0.0547191	0.808506
TMEM94	-0.148656	0.0753921	30	-1.97177	0.0579182	0.808506
NPLOC4	-0.15586	0.0575003	30	-2.7106	0.011	0.808506
PSMD12	0.126392	0.0532363	30	2.37416	0.024187	0.808506
CACNB1	-0.116289	0.0570444	30	-2.03857	0.0503907	0.808506
PIGS	-0.170609	0.087669	30	-1.94606	0.0610684	0.808506
CBX4	-0.180168	0.0983368	30	-1.83215	0.0768736	0.808506
RNF213	-0.259146	0.134796	30	-1.92251	0.0640823	0.808506
EIF4A1	-0.193847	0.108833	30	-1.78114	0.085018	0.808506
PITPNC1	0.145641	0.0476405	30	3.05709	0.00466646	0.808506
CDK12	-0.182745	0.0906305	30	-2.01638	0.0527905	0.808506
RAP1GAP2	-0.296471	0.122142	30	-2.42727	0.0214279	0.808506
PRPSAP2	0.160201	0.0595211	30	2.69151	0.0115174	0.808506
GHDC	0.134676	0.0753134	30	1.78821	0.0838476	0.808506
CYTH1	-0.115757	0.0476569	30	-2.42896	0.0213448	0.808506
FLII	-0.207267	0.114496	30	-1.81026	0.0802827	0.808506
ZNF286B	0.21538	0.0988404	30	2.17907	0.0373125	0.808506
KSR1	-0.241281	0.102124	30	-2.36264	0.0248268	0.808506
SSH2	-0.353384	0.157317	30	-2.24632	0.0322003	0.808506
SP2	-0.140448	0.0747383	30	-1.87919	0.0699646	0.808506
DNAH17	-0.706153	0.373258	30	-1.89186	0.0681972	0.808506
HSF5	0.170401	0.0752472	30	2.26455	0.0309272	0.808506
HOXB-AS1	0.421308	0.13865	30	3.03864	0.00488954	0.808506
USP22	-0.147698	0.0724269	30	-2.03928	0.0503161	0.808506
NATD1	-0.289577	0.130215	30	-2.22384	0.033834	0.808506
LOC105371430	0.258277	0.112181	30	2.30231	0.028434	0.808506
SNX11	-0.187309	0.105756	30	-1.77115	0.086696	0.808506
TCAP	0.159021	0.0853912	30	1.86227	0.0723862	0.808506
SNHG16	0.249816	0.120257	30	2.07735	0.0464273	0.808506
NPEPPSP1	-0.246147	0.134418	30	-1.83121	0.077018	0.808506
KIF1C-AS1	0.217177	0.107067	30	2.02843	0.0514747	0.808506
SNHG29	0.23368	0.133143	30	1.75511	0.0894501	0.808506
TSPOAP1-AS1	0.130965	0.0672642	30	1.94702	0.0609481	0.808506
HEATR6-DT	0.339532	0.139112	30	2.4407	0.0207774	0.808506
LOC105371814	0.177527	0.101868	30	1.74272	0.0916268	0.808506
RENO1	-0.18937	0.103107	30	-1.83664	0.0761895	0.808506
TUBD1	0.196011	0.0838263	30	2.33831	0.0262285	0.808506
RARA	-0.268656	0.150082	30	-1.79007	0.083542	0.808506
NCBP3	-0.161668	0.0758119	30	-2.13249	0.0412677	0.808506
TMEM220-AS1	0.209021	0.0799036	30	2.61592	0.0137968	0.808506
TXNL1	0.18994	0.0894432	30	2.12358	0.042065	0.808506
CTIF	-0.23029	0.104364	30	-2.20661	0.0351372	0.808506
MBP	-0.215169	0.103864	30	-2.07165	0.0469924	0.808506
IER3IP1	0.217988	0.0989367	30	2.20331	0.0353916	0.808506
NAPG	-0.148852	0.0611583	30	-2.43387	0.0211057	0.808506
SNRPD1	0.170441	0.086399	30	1.97272	0.057805	0.808506
EMILIN2	-0.258485	0.142047	30	-1.81971	0.0787952	0.808506
PPP4R1	-0.206644	0.117735	30	-1.75516	0.0894408	0.808506
GNAL	-0.433999	0.185948	30	-2.33398	0.026485	0.808506
RTTN	0.22935	0.0954505	30	2.40281	0.0226607	0.808506
EPB41L3	-0.334507	0.153224	30	-2.18312	0.0369848	0.808506
TIMM21	0.154331	0.082214	30	1.87719	0.0702474	0.808506
GALNT1	-0.126157	0.0636904	30	-1.98079	0.0568483	0.808506
HSBP1L1	0.161292	0.0914131	30	1.76443	0.0878405	0.808506
TXNL4A	0.168767	0.0820801	30	2.05613	0.0485605	0.808506
ELAC1	0.333113	0.141591	30	2.35264	0.0253943	0.808506
CTDP1	-0.160425	0.0934003	30	-1.71761	0.0961756	0.808506
HAUS1	0.315301	0.138899	30	2.27	0.0305557	0.808506
EPG5	-0.228208	0.116061	30	-1.96628	0.0585788	0.808506
LPIN2	-0.263712	0.104194	30	-2.53096	0.016854	0.808506
PSMG2	0.218088	0.0678843	30	3.21265	0.00313467	0.808506
ZCCHC2	-0.2238	0.118413	30	-1.88999	0.0684559	0.808506
PTGR3	-0.137038	0.0694663	30	-1.97272	0.0578046	0.808506
INO80C	0.174018	0.0930197	30	1.87077	0.0711606	0.808506
NPC1	-0.230886	0.115968	30	-1.99094	0.0556643	0.808506
SEC11C	0.185322	0.0819372	30	2.26175	0.0311195	0.808506
ZNF516	-0.300342	0.158438	30	-1.89564	0.0676777	0.808506
LOC101927571	0.261181	0.132244	30	1.975	0.0575329	0.808506
ATP8B1-AS1	0.238329	0.0797019	30	2.99026	0.00552363	0.808506
SNRPB2	0.187349	0.0958749	30	1.9541	0.0600679	0.808506
DSTN	0.108696	0.0549263	30	1.97894	0.0570661	0.808506
STK35	-0.161404	0.0810101	30	-1.9924	0.0554953	0.808506
SLC23A2	-0.249759	0.130621	30	-1.91208	0.0654573	0.808506
PREX1	-0.317746	0.136005	30	-2.33628	0.0263482	0.808506
B4GALT5	-0.311768	0.172887	30	-1.8033	0.0813936	0.808506
LSM14B	-0.0877792	0.0491732	30	-1.7851	0.0843601	0.808506
STX16-NPEPL1	-0.240464	0.138148	30	-1.74063	0.0919982	0.808506
OSBPL2	-0.24224	0.10802	30	-2.24255	0.0324693	0.808506
FNDC11	0.16487	0.0866313	30	1.90312	0.0666603	0.808506
PLAGL2	-0.173319	0.0943113	30	-1.83773	0.0760243	0.808506
ITPA	0.154016	0.0877809	30	1.75455	0.0895474	0.808506
SDCBP2	-0.153952	0.0815175	30	-1.88858	0.0686516	0.808506
NECAB3	0.195625	0.097841	30	1.99942	0.0546913	0.808506
NFS1	0.162392	0.0794991	30	2.04269	0.0499558	0.808506
SLC24A3	-0.278187	0.141947	30	-1.95979	0.0593678	0.808506
ZSWIM1	-0.159084	0.0814123	30	-1.95405	0.0600738	0.808506
DIDO1	-0.200868	0.116305	30	-1.72709	0.0944369	0.808506
RIN2	-0.2001	0.111342	30	-1.79717	0.0823837	0.808506
ESF1	0.293688	0.135711	30	2.16408	0.0385469	0.808506
KCNG1	0.227286	0.128471	30	1.76916	0.087033	0.808506
DLGAP4	-0.198291	0.0954765	30	-2.07686	0.0464759	0.808506
NXT1	0.203019	0.0622292	30	3.26243	0.00275573	0.808506
GZF1	-0.157896	0.088569	30	-1.78275	0.0847501	0.808506
RALGAPA2	-0.226339	0.124112	30	-1.82367	0.07818	0.808506
SGK2	-0.291933	0.104144	30	-2.80316	0.00878501	0.808506
PIGU	0.217222	0.102762	30	2.11383	0.0429535	0.808506
RAE1	0.111479	0.0506327	30	2.20173	0.0355141	0.808506
TM9SF4	-0.163508	0.0814992	30	-2.00625	0.053918	0.808506
NOL4L	-0.23446	0.105515	30	-2.22205	0.0339673	0.808506
SULF2	-0.275223	0.144329	30	-1.90691	0.0661489	0.808506
HELZ2	-0.289596	0.138533	30	-2.09045	0.0451527	0.808506
SEMG1	-0.213335	0.122621	30	-1.7398	0.0921456	0.808506
EBF4	-0.253508	0.107521	30	-2.35775	0.0251024	0.808506
DNAJC5	-0.180541	0.0960591	30	-1.87948	0.0699239	0.808506
EEF1A2	-0.259421	0.10938	30	-2.37174	0.0243203	0.808506
BLCAP	0.0695092	0.0354126	30	1.96284	0.0589962	0.808506
SIGLEC1	-0.334756	0.184321	30	-1.81616	0.0793515	0.808506
TMX4	-0.184819	0.0989209	30	-1.86835	0.071508	0.808506
ZNF217	-0.284062	0.142776	30	-1.98957	0.0558224	0.808506
TP53INP2	-0.402932	0.171311	30	-2.35204	0.0254284	0.808506
SLC9A8	-0.29511	0.145163	30	-2.03295	0.0509895	0.808506
CDH26	-0.161673	0.0922049	30	-1.75341	0.089746	0.808506
SIRPA	-0.316071	0.164807	30	-1.91782	0.0646973	0.808506
LINC01730	0.314336	0.139921	30	2.24653	0.0321852	0.808506
JAG1	-0.225124	0.115256	30	-1.95325	0.060173	0.808506
LINC01270	-0.404724	0.225304	30	-1.79634	0.0825171	0.808506
NRSN2-AS1	-0.273879	0.0875021	30	-3.12997	0.0038764	0.808506
LOC124904917	0.303857	0.141312	30	2.15026	0.0397163	0.808506
LOC105376995	0.405883	0.126134	30	3.21787	0.00309269	0.808506
MIR646HG	-0.309463	0.145138	30	-2.1322	0.0412933	0.808506
SBNO2	-0.241359	0.129163	30	-1.86864	0.0714663	0.808506
GRIN3B	-0.252152	0.095352	30	-2.64443	0.0128918	0.808506
INSR	-0.210902	0.104018	30	-2.02755	0.0515703	0.808506
ZNF430	0.185518	0.104654	30	1.77268	0.0864377	0.808506
ZNF91	0.205932	0.117019	30	1.75982	0.0886324	0.808506
ZNF420	0.250129	0.135443	30	1.84675	0.0746685	0.808506
ZNF471	0.176379	0.079211	30	2.2267	0.0336221	0.808506
PPP6R1	-0.163238	0.0922381	30	-1.76974	0.0869348	0.808506
BORCS8	-0.149261	0.0784025	30	-1.90378	0.0665707	0.808506
MIR4324	-0.226538	0.120517	30	-1.87972	0.0698894	0.808506
RPS16	0.253351	0.133085	30	1.90368	0.0665843	0.808506
EID2	0.130515	0.0757238	30	1.72356	0.0950803	0.808506
ZNF587B	0.227141	0.0944533	30	2.40479	0.0225583	0.808506
BCAT2	0.224835	0.0969028	30	2.32021	0.0273172	0.808506
FXYD7	0.205048	0.0866937	30	2.3652	0.024683	0.808506
RPL28	0.23199	0.12118	30	1.91442	0.065147	0.808506
NAT14	-0.163311	0.0920541	30	-1.77408	0.0862015	0.808506
DAZAP1	-0.104977	0.0595092	30	-1.76405	0.0879063	0.808506
P2RY11	0.168069	0.0841958	30	1.99617	0.0550624	0.808506
ZNF527	0.211192	0.116022	30	1.82027	0.0787082	0.808506
SIGLEC12	-0.216369	0.119544	30	-1.80995	0.0803318	0.808506
ZNF175	-0.202451	0.0986657	30	-2.05189	0.0489968	0.808506
MPV17L2	0.144328	0.0837059	30	1.72422	0.0949592	0.808506
PNKP	-0.126663	0.067364	30	-1.88027	0.0698123	0.808506
TRAPPC6A	0.315698	0.110978	30	2.8447	0.00793348	0.808506
NDUFA7	0.211622	0.104091	30	2.03304	0.0509798	0.808506
RPL18	0.245805	0.128128	30	1.91843	0.0646172	0.808506
PRRG2	0.149091	0.0787188	30	1.89397	0.0679068	0.808506
TNFAIP8L1	0.199469	0.107829	30	1.84986	0.0742067	0.808506
ZNF765	-0.193205	0.0964881	30	-2.00237	0.0543558	0.808506
REXO1	-0.137666	0.0657347	30	-2.09426	0.044787	0.808506
CEACAM1	-0.267138	0.117066	30	-2.28193	0.029756	0.808506
FCER2	0.292122	0.160702	30	1.81779	0.079096	0.808506
LINC00664	-0.289804	0.133809	30	-2.16581	0.0384027	0.808506
PNPLA6	-0.164762	0.0953385	29.9997	-1.72817	0.0942389	0.808506
ZNF791	0.138915	0.0718534	30	1.93331	0.0626838	0.808506
WDR83	0.215253	0.104441	30	2.061	0.0480637	0.808506
HCST	0.29312	0.158237	30	1.85241	0.0738287	0.808506
RFX1	-0.162128	0.0854048	30	-1.89835	0.0673078	0.808506
DIRAS1	-0.303398	0.121882	30	-2.48929	0.018572	0.808506
FBXO46	-0.124265	0.0612471	30	-2.02892	0.0514223	0.808506
BRD4	-0.148944	0.0847739	29.9996	-1.75695	0.0891291	0.808506
GRIN2D	-0.175466	0.0983702	30	-1.78373	0.0845873	0.808506
ACER1	0.27285	0.113249	30	2.40929	0.0223281	0.808506
POLR2I	0.227739	0.111438	30	2.04363	0.0498573	0.808506
ZNF563	0.225056	0.102931	30	2.18647	0.0367165	0.808506
FZR1	-0.153621	0.0759668	30	-2.02221	0.05215	0.808506
POLR1G	0.281141	0.14183	30	1.98224	0.0566779	0.808506
CIC	-0.233937	0.11611	30	-2.01479	0.0529658	0.808506
DMPK	-0.209943	0.0870039	30	-2.41303	0.0221382	0.808506
SIN3B	-0.195519	0.092872	30	-2.10525	0.0437488	0.808506
CPAMD8	-0.191002	0.0974617	30	-1.95976	0.0593713	0.808506
MYO9B	-0.27396	0.126206	30	-2.17073	0.0379946	0.808506
ZNF439	0.294849	0.0888852	30	3.31719	0.00238976	0.808506
ZNF665	0.240678	0.0947654	30	2.53972	0.016512	0.808506
SIGLEC9	-0.249562	0.142773	30	-1.74796	0.0906996	0.808506
VSIG10L	-0.252339	0.0816541	30	-3.09034	0.0042887	0.808506
KCNC3	-0.313562	0.142101	30	-2.20661	0.035137	0.808506
RPL36	0.310132	0.137205	30	2.26035	0.0312166	0.808506
PIAS4	-0.113941	0.0611776	30	-1.86246	0.0723572	0.808506
MIDN	-0.294714	0.110736	30	-2.66143	0.0123789	0.808506
KMT2B	-0.220374	0.101514	30	-2.17087	0.0379828	0.808506
ARHGAP33	-0.246311	0.110984	30	-2.21934	0.0341705	0.808506
FBL	0.217657	0.126396	30	1.72202	0.0953626	0.808506
ZNF844	0.236682	0.0950607	30	2.4898	0.0185501	0.808506
MAU2	-0.183815	0.0698053	30	-2.63326	0.0132396	0.808506
ZNF793	0.20004	0.103378	30	1.93504	0.0624626	0.808506
ZNF626	0.178651	0.103893	30	1.71956	0.0958149	0.808506
PSPN	0.257202	0.0833848	30	3.08452	0.00435265	0.808506
PLIN4	-0.32015	0.164799	30	-1.94267	0.0614943	0.808506
BICRA	-0.197213	0.0806553	30	-2.44514	0.0205663	0.808506
EVI5L	-0.173449	0.0786468	30	-2.20541	0.0352289	0.808506
ELL	-0.223243	0.120092	30	-1.85893	0.0728711	0.808506
C3	-0.24854	0.132241	30	-1.87944	0.069929	0.808506
HAUS5	-0.185416	0.0885771	30	-2.09327	0.044882	0.808506
FSD1	-0.280132	0.100655	30	-2.78308	0.00922663	0.808506
GMIP	-0.238579	0.11578	30	-2.06063	0.0481011	0.808506
JAK3	-0.177046	0.0743208	30	-2.38219	0.0237501	0.808506
ZNF44	0.112532	0.063329	30	1.77694	0.0857204	0.808506
KIR2DL4	-0.282984	0.11172	30	-2.53298	0.0167746	0.808506
PET100	0.289202	0.123	30	2.35124	0.0254744	0.808506
CEACAM4	-0.31875	0.159504	30	-1.99839	0.0548086	0.808506
CD79A	0.251219	0.127747	30	1.96654	0.0585481	0.808506
CARD8	-0.173021	0.0998097	30	-1.73351	0.0932733	0.808506
ZC3H4	-0.192263	0.0904547	30	-2.12552	0.0418902	0.808506
NACC1	-0.136726	0.0665682	30	-2.05392	0.0487881	0.808506
ZNF296	-0.202026	0.0948023	30	-2.13102	0.0413976	0.808506
U2AF2	-0.137401	0.0662034	30	-2.07544	0.0466165	0.808506
CNOT3	-0.178073	0.0762725	30	-2.33469	0.0264428	0.808506
DOCK6	-0.175033	0.0819938	30	-2.13471	0.0410705	0.808506
ZNF432	0.163422	0.081323	30	2.00954	0.0535501	0.808506
A1BG	-0.271195	0.104234	30	-2.6018	0.0142663	0.808506
MAST3	-0.268535	0.125695	30	-2.13641	0.0409211	0.808506
ZNF542P	0.302834	0.117523	30	2.57681	0.0151342	0.808506
ZNF615	-0.251075	0.0993523	30	-2.52712	0.0170061	0.808506
GYS1	-0.15333	0.0657795	30	-2.33097	0.0266649	0.808506
ZNF180	0.224972	0.103459	30	2.1745	0.0376848	0.808506
PVR	-0.203095	0.117774	30	-1.72444	0.0949194	0.808506
STRN4	-0.141476	0.0811243	30	-1.74395	0.0914086	0.808506
ZNF461	0.295323	0.114945	30	2.56924	0.0154063	0.808506
ANO8	-0.24294	0.125191	30	-1.94055	0.0617617	0.808506
DNM2	-0.184609	0.096248	30	-1.91806	0.0646662	0.808506
ZNF558	-0.241572	0.112115	30	-2.15468	0.0393388	0.808506
MUC16	-0.237211	0.106367	30	-2.23012	0.0333705	0.808506
MLLT1	-0.164299	0.0930351	30	-1.76599	0.0875736	0.808506
NFKBID	0.214124	0.0914004	30	2.3427	0.02597	0.808506
IZUMO4	0.176194	0.0827893	30	2.12822	0.0416479	0.808506
LINC01801	0.2621	0.0881195	30	2.97437	0.00574826	0.808506
ZNF850	-0.268117	0.152252	30	-1.76101	0.0884275	0.808506
ADGRE5	-0.208782	0.116365	30	-1.79419	0.0828671	0.808506
ARRDC5	0.232183	0.119842	30	1.93742	0.0621596	0.808506
CAPS	0.336424	0.111123	30	3.02749	0.00502928	0.808506
ZNF45	-0.186106	0.104444	30	-1.78188	0.084895	0.808506
ZNF155	0.276637	0.127211	30	2.17463	0.0376743	0.808506
CYP4F2	-0.187702	0.102724	30	-1.82724	0.0776267	0.808506
KDM4B	-0.211756	0.117541	30	-1.80154	0.0816764	0.808506
TMEM147-AS1	-0.191578	0.109498	30	-1.74961	0.0904109	0.808506
LINC01480	0.257814	0.0976749	30	2.63951	0.013044	0.808506
WASH5P	-0.233375	0.123982	30	-1.88232	0.0695238	0.808506
PHLDB3	0.187749	0.0804576	30	2.33351	0.0265131	0.808506
VN1R1	0.17677	0.0879896	30	2.00899	0.0536109	0.808506
RPL10P16	0.387552	0.190397	30	2.0355	0.0507173	0.808506
PDCD5	0.212083	0.0934166	30	2.27029	0.0305357	0.808506
ANKRD54	0.139123	0.0683024	29.9998	2.03687	0.0505708	0.808506
SNRPD3	0.147855	0.06887	30	2.14687	0.0400086	0.808506
LRRC75B	-0.225873	0.114055	30	-1.98038	0.0568961	0.808506
MTMR3	-0.275181	0.138975	30	-1.98007	0.0569324	0.808506
MICAL3	-0.220312	0.117621	30	-1.87306	0.0708328	0.808506
GRAMD4	-0.176435	0.0961059	30	-1.83584	0.076311	0.808506
RN7SL280P	0.237456	0.125947	30	1.88535	0.0691	0.808506
CABIN1	-0.171669	0.0943116	30	-1.82023	0.0787145	0.808506
PLXNB2	-0.268763	0.154629	30	-1.73811	0.0924476	0.808506
ADSL	0.238893	0.105457	30	2.2653	0.0308758	0.808506
CRKL	-0.122114	0.0651548	30	-1.87422	0.0706686	0.808506
TCF20	-0.258673	0.12007	30	-2.15436	0.039366	0.808506
CECR2	-0.206165	0.0915905	30	-2.25094	0.0318731	0.808506
RAB36	-0.20642	0.107724	30	-1.91619	0.0649123	0.808506
PPM1F	-0.194719	0.110031	30	-1.76967	0.0869471	0.808506
MYH9	-0.248061	0.132905	30	-1.86646	0.0717798	0.808506
CSF2RB	-0.344838	0.135718	30	-2.54085	0.0164685	0.808506
SLC2A11	0.191349	0.109604	30	1.74582	0.091078	0.808506
SBF1	-0.133587	0.0754513	30	-1.77051	0.0868043	0.808506
TMEM121B	-0.25553	0.141479	30	-1.80614	0.080939	0.808506
TMA7B	0.273924	0.150653	30	1.81825	0.079024	0.808506
IGLV3-16	-0.216319	0.0970314	30	-2.22937	0.0334252	0.808506
TMEM184B	-0.172342	0.0991034	30	-1.73901	0.092286	0.808506
NOL12	0.125069	0.065015	30	1.9237	0.063927	0.808506
DDX17	-0.234866	0.131641	30	-1.78414	0.0845193	0.808506
MRTFA	-0.195561	0.111321	30	-1.75673	0.089168	0.808506
LZTR1	0.165215	0.0861363	30	1.91806	0.0646658	0.808506
IGLV3-9	-0.282864	0.131494	30	-2.15116	0.0396395	0.808506
IGLC5	-0.272278	0.104411	30	-2.60775	0.0140667	0.808506
SMPD4P1	0.196285	0.110268	30	1.78008	0.0851956	0.808506
VPREB3	0.314342	0.12877	30	2.4411	0.0207582	0.808506
EWSR1	-0.0618525	0.0292279	30	-2.11621	0.0427349	0.808506
LIMK2	-0.333828	0.160079	30	-2.08539	0.0456409	0.808506
SMDT1	0.263977	0.103394	30	2.55312	0.0160014	0.808506
TUBA3FP	-0.27846	0.118822	30	-2.34352	0.0259223	0.808506
DGCR2	-0.217811	0.107249	30	-2.03089	0.0512101	0.808506
HDAC10	0.322366	0.186203	30	1.73127	0.093678	0.808506
PISD	-0.19045	0.110007	30	-1.73125	0.0936809	0.808506
PRR14L	-0.277493	0.139277	30	-1.99238	0.0554974	0.808506
PACSIN2	-0.264626	0.142729	30	-1.85404	0.0735887	0.808506
TTLL12	-0.189835	0.0865994	30	-2.1921	0.0362683	0.808506
EP300	-0.342426	0.165549	30	-2.06843	0.0473138	0.808506
TOB2	-0.16927	0.0751522	30	-2.25236	0.0317731	0.808506
PIK3IP1-DT	0.215451	0.10483	30	2.05523	0.0486531	0.808506
TFIP11-DT	0.16864	0.0824813	30	2.04459	0.0497566	0.808506
LOC107985563	0.214252	0.123281	30	1.73792	0.0924812	0.808506
ZBED4	-0.226867	0.0724433	30	-3.13165	0.00385973	0.808506
SCAF4	-0.134447	0.0731834	30	-1.83712	0.0761165	0.808506
BACH1	-0.262931	0.151139	30	-1.73966	0.0921699	0.808506
CRYZL1	0.168052	0.0787026	30	2.13528	0.0410206	0.808506
CBR1	0.180766	0.094131	30	1.92037	0.0643629	0.808506
BTG3	0.129602	0.0700726	30	1.84953	0.0742551	0.808506
AGPAT3	-0.156916	0.0904733	30	-1.73439	0.0931154	0.808506
TRAPPC10	-0.377998	0.165682	30	-2.28147	0.0297868	0.808506
MIS18A	0.194141	0.0882096	30	2.20091	0.0355775	0.808506
HMGN1	0.168556	0.0742419	30	2.27036	0.0305311	0.808506
PDE9A	0.248748	0.101975	30	2.43929	0.0208447	0.808506
OLIG2	-0.286364	0.138937	30	-2.06111	0.0480529	0.808506
TRPM2	-0.239086	0.128624	30	-1.8588	0.072891	0.808506
TMEM50B	0.148539	0.0746681	30	1.98932	0.0558509	0.808506
CCT8	0.103106	0.0543488	30	1.89711	0.0674765	0.808506
PIGP	0.281691	0.0854263	30	3.29747	0.00251581	0.808506
TSPEAR-AS1	-0.213354	0.117142	30	-1.82132	0.0785441	0.808506
AATBC	-0.271764	0.150181	30	-1.80958	0.0803907	0.808506
S100B	0.429001	0.136206	30	3.14965	0.00368597	0.808506
ATP8	-0.220499	0.116014	30	-1.90063	0.0669975	0.808506
GATD1	0.129715	0.0755787	30	1.71629	0.0964191	0.80923
TBC1D3	0.168317	0.0980613	30	1.71644	0.0963911	0.80923
SRGAP2	-0.226462	0.132003	30	-1.71558	0.0965514	0.809522
SLC45A4	-0.192687	0.11232	29.9998	-1.71551	0.0965636	0.809522
SUGT1P4-STRA6LP-CCDC180	0.156061	0.0910049	30	1.71486	0.0966847	0.809618
ARL6IP1	0.144592	0.0843148	30	1.7149	0.0966772	0.809618
ASAP1	-0.23845	0.139077	30	-1.71452	0.0967489	0.809696
TGOLN2	-0.160085	0.0934091	30	-1.7138	0.0968818	0.80992
NPIPB11	-0.231779	0.135268	30	-1.71349	0.0969403	0.80992
GATAD2A	-0.162374	0.0947541	30	-1.71364	0.0969124	0.80992
SLC9A1	-0.212745	0.124838	30	-1.70417	0.098687	0.809954
ATG4C	0.143734	0.0841859	30	1.70734	0.0980909	0.809954
MIA3	-0.0936862	0.0548752	30	-1.70726	0.0981049	0.809954
PRKAB2	-0.169976	0.099912	30	-1.70125	0.0992399	0.809954
PLEKHM3	-0.189082	0.11039	30	-1.71286	0.0970568	0.809954
MTA3	0.224329	0.131258	30	1.70907	0.0977657	0.809954
CALM2	0.120419	0.0705957	30	1.70575	0.0983891	0.809954
PKP4	-0.172252	0.100628	30	-1.71177	0.0972611	0.809954
SGO1	0.177444	0.104083	30	1.70483	0.0985633	0.809954
KCTD6	0.12983	0.0761994	30	1.70381	0.0987545	0.809954
GSK3B	-0.150329	0.0883355	30	-1.70179	0.0991371	0.809954
LXN	-0.176229	0.103087	30	-1.70951	0.0976821	0.809954
LHFPL2	-0.211891	0.124204	30	-1.70598	0.0983453	0.809954
CPEB4	-0.24229	0.142462	30	-1.70074	0.0993369	0.809954
LINC01176	-0.146596	0.0860862	30	-1.7029	0.098927	0.809954
AKAP9	0.205617	0.120341	30	1.70862	0.0978505	0.809954
DENND3	-0.260044	0.151871	30	-1.71227	0.0971663	0.809954
PTRH1	0.24994	0.146035	30	1.71151	0.0973086	0.809954
UNC13B	-0.215148	0.126403	30	-1.70208	0.0990824	0.809954
DAB2IP	-0.202607	0.118953	30	-1.70325	0.0988605	0.809954
TLN1	-0.224865	0.132136	30	-1.70177	0.0991422	0.809954
ZNG1DP	0.203886	0.119216	30	1.71023	0.0975477	0.809954
RCN1	0.18115	0.105844	30	1.71147	0.0973155	0.809954
DPAGT1	-0.169104	0.0989272	30	-1.70938	0.0977071	0.809954
SYVN1	-0.138121	0.0807611	30	-1.71025	0.0975451	0.809954
IL18BP	-0.150022	0.0881221	30	-1.70243	0.0990167	0.809954
SPTBN2	-0.177657	0.103852	30	-1.71068	0.0974646	0.809954
TSPAN14	-0.099503	0.0585054	30	-1.70075	0.0993356	0.809954
NDUFA12	0.207078	0.121349	30	1.70646	0.0982546	0.809954
SRGAP1	-0.203951	0.119605	30	-1.70521	0.0984915	0.809954
LINC01779	-0.266774	0.15619	30	-1.70801	0.0979638	0.809954
GPR183	0.201879	0.118619	30	1.70191	0.0991151	0.809954
MPHOSPH8	0.192791	0.113235	30	1.70258	0.098989	0.809954
TEX22	-0.192905	0.113204	30	-1.70405	0.0987108	0.809954
SLC39A9	-0.129197	0.0759701	30	-1.70063	0.0993583	0.809954
LINC01303	-0.260928	0.152752	30	-1.70818	0.0979316	0.809954
RABEP2	0.147894	0.0866621	30	1.70655	0.0982377	0.809954
SUPT6H	-0.166611	0.0977589	30	-1.7043	0.0986625	0.809954
TANC2	-0.262585	0.15434	30	-1.70134	0.0992238	0.809954
COLEC12	-0.218222	0.127954	30	-1.70548	0.0984409	0.809954
SUGP2	-0.140757	0.0823304	30	-1.70966	0.0976552	0.809954
ARHGEF1	-0.136442	0.0801238	30	-1.70289	0.0989289	0.809954
ATF4	0.104759	0.0611993	30	1.71176	0.0972616	0.809954
ITGB2	-0.19963	0.116731	30	-1.71017	0.0975595	0.809954
MYCBP	0.120866	0.0735031	30	1.64436	0.110542	0.810965
RIMS3	-0.183567	0.112767	30	-1.62784	0.114018	0.810965
ZSWIM5	-0.160298	0.101078	30	-1.58589	0.123251	0.810965
LMO4	-0.149867	0.0893343	30	-1.67759	0.103816	0.810965
RPSAP19	0.148943	0.093153	30	1.59891	0.120321	0.810965
TTF2	-0.171736	0.103577	30	-1.65805	0.107728	0.810965
NIBAN1	-0.291316	0.171913	30	-1.69456	0.100517	0.810965
COLGALT2	-0.194501	0.125247	30	-1.55294	0.130925	0.810965
WNT2B	0.20897	0.124643	30	1.67655	0.104023	0.810965
SMYD3	-0.139039	0.0859402	30	-1.61786	0.11616	0.810965
DAP3	0.0913089	0.0575711	30	1.58602	0.123221	0.810965
ZNF691	-0.111929	0.0703301	30	-1.59148	0.121985	0.810965
DENND4B	-0.136782	0.0819115	30	-1.66988	0.105346	0.810965
CRTC2	-0.118477	0.0718172	30	-1.64971	0.109436	0.810965
LOC124904535	-0.199576	0.124598	30	-1.60177	0.119686	0.810965
ASH1L	-0.183913	0.118058	30	-1.55782	0.129765	0.810965
HLX	-0.280368	0.176441	30	-1.58902	0.12254	0.810965
CC2D1B	-0.0948457	0.0582069	30	-1.62946	0.113673	0.810965
DAB1	-0.179464	0.113504	30	-1.58112	0.124337	0.810965
ZC3H11A	-0.189162	0.114421	30	-1.6532	0.108718	0.810965
FGR	-0.202479	0.128149	30	-1.58003	0.124588	0.810965
MACO1	0.111536	0.0668477	30	1.66851	0.105621	0.810965
HYI	0.308113	0.187476	30	1.64349	0.110724	0.810965
SNX27	-0.200302	0.120625	30	-1.66053	0.107225	0.810965
TRNAU1AP	0.106229	0.0674118	30	1.57582	0.125555	0.810965
CDC42SE1	-0.142082	0.0842847	30	-1.68574	0.102222	0.810965
CHML	0.207695	0.131436	30	1.5802	0.124549	0.810965
MAP7D1	-0.189716	0.111986	30	-1.69411	0.100604	0.810965
MIR3605	-0.204511	0.126366	30	-1.6184	0.116044	0.810965
OSCP1	-0.193939	0.123991	30	-1.56414	0.128273	0.810965
DCST1	-0.163624	0.101424	30	-1.61327	0.117157	0.810965
TXNIP	-0.174754	0.110891	30	-1.5759	0.125537	0.810965
KLHL21	-0.174008	0.102735	30	-1.69375	0.100672	0.810965
SMG7	-0.164871	0.0994431	30	-1.65794	0.107752	0.810965
WDR77	0.129716	0.0776792	30	1.66989	0.105345	0.810965
S100A5	0.168551	0.10416	30	1.61819	0.11609	0.810965
PSMA5	0.144458	0.0903588	30	1.59871	0.120365	0.810965
C1QB	-0.351788	0.226087	30	-1.55599	0.130199	0.810965
ARHGEF2	-0.120005	0.0765206	30	-1.56827	0.127306	0.810965
KIF1B	-0.246781	0.146444	30	-1.68516	0.102335	0.810965
ALG6	0.164063	0.103335	30	1.58768	0.122845	0.810965
WLS	-0.288966	0.172294	30	-1.67717	0.103901	0.810965
FCGR2A	-0.233575	0.150185	30	-1.55525	0.130374	0.810965
WASF2	-0.107298	0.067809	30	-1.58235	0.124057	0.810965
RPS6KA1	-0.222	0.137108	30	-1.61917	0.115878	0.810965
GATAD2B	-0.132787	0.0853106	30	-1.55651	0.130075	0.810965
GSTM1	0.546437	0.327115	30	1.67047	0.105228	0.810965
ATP2B4	-0.201011	0.123035	30	-1.63377	0.11276	0.810965
ST6GALNAC3	-0.183593	0.108268	30	-1.69573	0.100293	0.810965
ECHDC2	0.186307	0.11132	30	1.67361	0.104605	0.810965
MYCL	-0.149941	0.0926196	30	-1.61889	0.115938	0.810965
B3GALNT2	-0.173119	0.10772	30	-1.60713	0.118502	0.810965
ARID1A	-0.175273	0.106028	30	-1.65309	0.108742	0.810965
TLR5	-0.26034	0.165643	30	-1.57169	0.12651	0.810965
ARHGEF11	-0.207373	0.129837	30	-1.59718	0.120706	0.810965
RHEX	-0.214448	0.128232	30	-1.67235	0.104855	0.810965
CD48	0.152255	0.0962885	30	1.58123	0.124312	0.810965
PTPRC	-0.149527	0.0934851	30	-1.59948	0.120195	0.810965
HSD11B1-AS1	0.140327	0.0867737	30	1.61716	0.116312	0.810965
CHRM3-AS2	0.199305	0.128159	30	1.55514	0.130401	0.810965
LOC101927560	0.165839	0.100326	30	1.653	0.10876	0.810965
LINC01347	-0.181001	0.116117	30	-1.55878	0.129537	0.810965
AKR7A2	0.14901	0.0953552	30	1.56268	0.128615	0.810965
LDAH	0.143956	0.0920343	30	1.56416	0.128269	0.810965
TMEM131	-0.219502	0.136205	30	-1.61155	0.117532	0.810965
TGFA	-0.24667	0.157384	30	-1.56731	0.12753	0.810965
MGAT5	-0.175573	0.105672	30	-1.66148	0.107033	0.810965
TMEM163	-0.153676	0.0946892	30	-1.62295	0.115063	0.810965
FAM124B	-0.215031	0.131251	30	-1.63831	0.111804	0.810965
PIKFYVE	-0.248124	0.148755	30	-1.66801	0.105721	0.810965
PSMD14	0.170234	0.108426	30	1.57005	0.126892	0.810965
B3GNT2	-0.169498	0.104607	30	-1.62033	0.115628	0.810965
CCDC93	-0.166723	0.104475	30	-1.59581	0.121013	0.810965
CLHC1	-0.201342	0.121829	30	-1.65266	0.108828	0.810965
IL1R1	-0.26365	0.162055	30	-1.62691	0.114215	0.810965
SEMA4C	-0.162649	0.103502	30	-1.57146	0.126565	0.810965
PLEKHH2	0.169249	0.101665	30	1.66478	0.106369	0.810965
RNU6-942P	0.183588	0.108683	30	1.6892	0.101549	0.810965
GAREM2	0.18251	0.117536	30	1.5528	0.130958	0.810965
COL4A4	-0.208733	0.131163	30	-1.5914	0.122004	0.810965
WDR12	0.143377	0.0873239	30	1.64189	0.111055	0.810965
CLK1	-0.146499	0.09366	30	-1.56416	0.128269	0.810965
THAP4	-0.123377	0.0759295	30	-1.62489	0.114647	0.810965
ACTR1B	0.0876624	0.0542491	30	1.61592	0.11658	0.810965
CTLA4	-0.141345	0.0886524	30	-1.59437	0.121335	0.810965
ARHGAP25	-0.136422	0.0868067	30	-1.57156	0.126542	0.810965
ARHGAP15	0.106824	0.067078	30	1.59254	0.121748	0.810965
RBKS	0.157979	0.0984792	30	1.60418	0.119151	0.810965
PLB1	-0.186064	0.119234	30	-1.5605	0.129131	0.810965
TTC7A	-0.15447	0.0944987	30	-1.63462	0.11258	0.810965
HMGB1P31	0.141704	0.0845341	30	1.67629	0.104074	0.810965
CCNT2	-0.196191	0.124865	30	-1.57123	0.126618	0.810965
HNRNPA3	0.146375	0.0902575	29.9981	1.62175	0.115322	0.810965
SNRNP200	-0.193702	0.122839	30	-1.57688	0.125311	0.810965
LINC00487	-0.19362	0.119702	30	-1.61753	0.116233	0.810965
LINC01825	0.149943	0.0921098	30	1.62787	0.11401	0.810965
LINC01891	0.259999	0.158844	30	1.63682	0.112118	0.810965
HK2-DT	0.139436	0.0881278	30	1.58221	0.12409	0.810965
MEIS1-AS2	0.138075	0.0830571	30	1.6624	0.106847	0.810965
KAT2B	-0.116868	0.0699659	30	-1.67036	0.105251	0.810965
FRMD4B	-0.181276	0.116437	30	-1.55686	0.12999	0.810965
TIMMDC1	0.114068	0.0720009	30	1.58426	0.123621	0.810965
KLHL6	-0.209968	0.127701	30	-1.64421	0.110574	0.810965
KY	-0.246433	0.14845	29.9999	-1.66004	0.107325	0.810965
EIF4G1	-0.13928	0.0849607	30	-1.63935	0.111587	0.810965
KLHL18	-0.142851	0.0842026	30	-1.69651	0.100143	0.810965
KPNA4	-0.0891448	0.0572364	30	-1.55748	0.129844	0.810965
USP4	-0.114185	0.070546	30	-1.6186	0.116001	0.810965
NISCH	-0.163548	0.1031	30	-1.5863	0.123156	0.810965
DNAH1	-0.265739	0.166217	30	-1.59875	0.120357	0.810965
IL17RB	-0.256791	0.158122	30	-1.62401	0.114837	0.810965
TOPBP1	-0.145486	0.0921136	30	-1.57942	0.124728	0.810965
PHF7	-0.142532	0.0849754	30	-1.67733	0.103869	0.810965
RPL23AP42	0.278788	0.166817	30	1.67122	0.105079	0.810965
SLC25A38	0.140572	0.0848938	30	1.65586	0.108175	0.810965
CACNA1D	-0.172953	0.106732	30	-1.62044	0.115604	0.810965
MSL2	-0.159992	0.0987588	30	-1.62003	0.115691	0.810965
ITIH1	-0.137831	0.0874389	30	-1.57631	0.125442	0.810965
MAP4	-0.160668	0.0956948	30	-1.67896	0.103547	0.810965
ZNF502	0.144715	0.0910495	30	1.58941	0.122451	0.810965
ZDHHC19	0.212982	0.128227	30	1.66097	0.107137	0.810965
ERICH6-AS1	0.193362	0.11426	30	1.6923	0.100951	0.810965
CHCHD4	0.137976	0.0853346	30	1.61688	0.116373	0.810965
XPC	-0.0685015	0.0406946	30	-1.68331	0.102696	0.810965
SDAD1	0.131305	0.0776958	30	1.68999	0.101397	0.810965
MAD2L1	0.187803	0.114095	30	1.64602	0.110198	0.810965
FAM13A	-0.220943	0.136108	30	-1.62329	0.11499	0.810965
MAP9	0.201415	0.12466	30	1.61571	0.116626	0.810965
MIR4451	0.198681	0.123802	30	1.60483	0.119008	0.810965
NFXL1	-0.23755	0.144294	30	-1.6463	0.110141	0.810965
CENPU	0.149046	0.0915076	30	1.62878	0.113817	0.810965
OCIAD1	0.0690764	0.0440504	30	1.56812	0.127341	0.810965
KIT	-0.305126	0.184167	30	-1.65679	0.107985	0.810965
LARP7	0.248628	0.159401	30	1.55976	0.129304	0.810965
MRFAP1L2	0.145687	0.0891063	30	1.63498	0.112504	0.810965
ACSL1	-0.375813	0.230816	30	-1.6282	0.113942	0.810965
GYPB	0.302426	0.182676	30	1.65553	0.108241	0.810965
RBM47	-0.263537	0.160185	30	-1.64521	0.110366	0.810965
SCOC-AS1	0.208407	0.125553	30	1.65991	0.107352	0.810965
NPR3	-0.186493	0.111782	30	-1.66836	0.10565	0.810965
ARSB	-0.170641	0.106478	30	-1.6026	0.119502	0.810965
PDZD2	-0.286326	0.172631	30	-1.6586	0.107618	0.810965
DTWD2	0.178847	0.113832	30	1.57114	0.126638	0.810965
PRR16	-0.193412	0.12088	30	-1.60003	0.120071	0.810965
ARHGAP26	-0.218374	0.137851	30	-1.58413	0.123652	0.810965
PTGER4	-0.167829	0.105401	30	-1.59229	0.121804	0.810965
LCP2	-0.150365	0.0936015	30	-1.60644	0.118653	0.810965
ADRB2	-0.186091	0.112509	30	-1.65402	0.108551	0.810965
DIMT1	0.15593	0.0922192	30	1.69086	0.101229	0.810965
ISOC1	-0.121586	0.0770581	30	-1.57784	0.125089	0.810965
CERT1	-0.167923	0.100465	30	-1.67145	0.105034	0.810965
RETREG1	0.193578	0.116102	30	1.66731	0.105861	0.810965
TIFAB	-0.17136	0.103295	30	-1.65895	0.107547	0.810965
SDHA	0.127797	0.0787377	30	1.62307	0.115038	0.810965
CCNJL	-0.296122	0.178128	30	-1.66241	0.106846	0.810965
ERGIC1	-0.207733	0.133803	30	-1.55252	0.131024	0.810965
THOC3	0.200905	0.124803	30	1.60978	0.11792	0.810965
NOP16	-0.16522	0.106016	30	-1.55844	0.129618	0.810965
HIGD2A	0.187931	0.112833	30	1.66557	0.10621	0.810965
RMND5B	0.107696	0.066521	30	1.61898	0.115918	0.810965
ANKRD31	0.250601	0.14821	30	1.69085	0.101232	0.810965
MACROH2A1	-0.1697	0.100349	30	-1.69109	0.101184	0.810965
FBXO38	-0.164238	0.101418	30	-1.61941	0.115825	0.810965
RFESD	-0.149054	0.0957419	30	-1.55684	0.129998	0.810965
CENPK	-0.199047	0.120675	30	-1.64945	0.109488	0.810965
PRLR	-0.17681	0.109806	30	-1.61021	0.117826	0.810965
TMEM161B	-0.174774	0.107722	30	-1.62245	0.11517	0.810965
LINC00847	0.198933	0.121875	30	1.63227	0.113078	0.810965
GUSBP3	0.220077	0.13522	30	1.62755	0.114079	0.810965
MBOAT1	-0.160325	0.101402	30	-1.58109	0.124345	0.810965
RIOK1	0.120637	0.0715661	30	1.68567	0.102235	0.810965
RNF8	0.138183	0.0854692	30	1.61676	0.116398	0.810965
HBS1L	0.122052	0.0743612	30	1.64135	0.11117	0.810965
MAN1A1	-0.255329	0.161873	30	-1.57734	0.125205	0.810965
DLL1	-0.17234	0.103778	30	-1.66066	0.107199	0.810965
ERMARD	0.135174	0.0833411	30	1.62194	0.115281	0.810965
FBXO30	-0.159254	0.0998902	30	-1.59429	0.121353	0.810965
NUP153	-0.218221	0.132117	30	-1.65173	0.109021	0.810965
EPM2A	0.154294	0.0992327	30	1.55487	0.130464	0.810965
MAK	-0.246204	0.154144	30	-1.59723	0.120695	0.810965
PPP2R5D	0.113301	0.0710719	30	1.59417	0.12138	0.810965
GTF3C6	0.193483	0.115865	30	1.6699	0.105343	0.810965
EEF1A1	0.18297	0.116283	30	1.57349	0.126094	0.810965
PRR3	0.113958	0.0712811	29.9999	1.59871	0.120366	0.810965
AKIRIN2	-0.185632	0.115605	30	-1.60574	0.118808	0.810965
RNF146	-0.142608	0.0899861	30	-1.58478	0.123503	0.810965
RGL2	-0.187334	0.11132	30	-1.68284	0.102787	0.810965
H3C6	-0.146138	0.0912632	30	-1.60128	0.119793	0.810965
[truncated: 13,587 more rows]

## Sheet: EBJ_vs_PL_Fasted
gene	Estimate	Std..Error	df	t.value	lower	upper	p_val_raw	p_val_adj	reactome_pathways
CWC22	-0.213683	0.0386356	30	-5.53073	-0.292587	-0.134779	5.20732e-06	0.0768757	Processing of Capped Intron-Containing Pre-mRNA; mRNA Splicing; mRNA Splicing - Major Pathway
ACCS	0.220612	0.0450369	30	4.89847	0.128634	0.312589	3.10276e-05	0.219461
MPHOSPH6	-0.293816	0.0629478	30	-4.66761	-0.422372	-0.165259	5.94623e-05	0.219461	rRNA processing; rRNA processing in the nucleus and cytosol; Major pathway of rRNA processing in the nucleolus and cytosol
DMPK	0.2891	0.0615211	30	4.69921	0.163457	0.414743	5.44039e-05	0.219461	Ion homeostasis; Muscle contraction; Cardiac conduction
LTK	0.339702	0.0744583	30	4.56231	0.187637	0.491766	7.99329e-05	0.23601	Signaling by LTK
IGLV3-16	0.296456	0.0686116	30	4.32079	0.156333	0.43658	0.000157083	0.386503
ARHGEF39	0.354273	0.0897512	30	3.94727	0.170976	0.537569	0.000441297	0.64435	RHO GTPase cycle; RAC1 GTPase cycle; Death Receptor Signaling; p75 NTR receptor-mediated signalling; Cell death signalling via NRAGE, NRIF and NADE; NRAGE signals death through JNK; G alpha (12/13) signalling events
KCTD13	0.148246	0.0378518	30	3.91649	0.0709424	0.22555	0.000480109	0.64435	RHO GTPase cycle; RND2 GTPase cycle; RND3 GTPase cycle
TSEN54	0.232636	0.0587707	30	3.95836	0.11261	0.352661	0.000428091	0.64435	tRNA processing; tRNA processing in the nucleus
PSMD12	-0.149092	0.0376438	30	-3.96061	-0.225971	-0.0722134	0.000425456	0.64435	Neutrophil degranulation; HIV Infection; Cell Cycle Checkpoints; S Phase; Mitotic G1 phase and G1/S transition; Class I MHC mediated antigen processing & presentation; Mitotic Metaphase and Anaphase; Mitotic Anaphase; M Phase; G1/S Transition; Host Interactions of HIV factors; Mitotic G2-G2/M phases; Synthesis of DNA; G2/M Transition; Antigen processing: Ubiquitination & Proteasome degradation; F…
EBF4	0.299603	0.0760288	30	3.94066	0.144332	0.454875	0.000449373	0.64435
MAN1A2	-0.313263	0.0858112	30	-3.6506	-0.488512	-0.138013	0.000987597	0.710569	Asparagine N-linked glycosylation; Intra-Golgi and retrograde Golgi-to-ER traffic; Transport to the Golgi and subsequent modification; Intra-Golgi traffic
ILDR2	-0.169651	0.0443324	30	-3.82679	-0.260189	-0.0791117	0.000613238	0.710569
ST7L	-0.167422	0.0465865	30	-3.59378	-0.262564	-0.0722794	0.00115017	0.710569
OR6N1	0.226325	0.0606756	30	3.73008	0.102409	0.350241	0.000797148	0.710569	Olfactory Signaling Pathway; Expression and translocation of olfactory receptors
KYAT3	-0.16514	0.0442574	30	-3.73136	-0.255526	-0.0747547	0.00079439	0.710569	Metabolism of amino acids and derivatives; Tryptophan catabolism
HOMER1	-0.212406	0.0560737	30	-3.78798	-0.326924	-0.097888	0.000681446	0.710569	Neurexins and neuroligins; Protein-protein interactions at synapses; Neuronal System
CDC5L	-0.101428	0.0279139	30	-3.63359	-0.158435	-0.0444199	0.00103377	0.710569	Processing of Capped Intron-Containing Pre-mRNA; mRNA Splicing; mRNA Splicing - Major Pathway
CEP164	0.0987106	0.0275038	30	3.58898	0.0425403	0.154881	0.00116503	0.710569	Organelle biogenesis and maintenance; M Phase; Mitotic Prometaphase; Mitotic G2-G2/M phases; G2/M Transition; Cilium Assembly; Anchoring of the basal body to the plasma membrane; Regulation of PLK1 Activity at G2/M Transition; Recruitment of mitotic centrosome proteins and complexes; Centrosome maturation; AURKA Activation by TPX2; Loss of Nlp from mitotic centrosomes; Loss of proteins required f…
ARMC3	-0.214879	0.0578251	30	-3.71601	-0.332974	-0.0967843	0.000828026	0.710569
CFAP54	0.235135	0.0644757	30	3.64688	0.103458	0.366812	0.000997532	0.710569
ETFRF1	-0.179932	0.0498405	30	-3.61015	-0.28172	-0.078144	0.00110083	0.710569
MED4	-0.156289	0.042251	30	-3.69906	-0.242577	-0.0700008	0.000866804	0.710569	Transcriptional regulation of white adipocyte differentiation; Regulation of lipid metabolism by PPARalpha; Adipogenesis; PPARA activates gene expression; Respiratory Syncytial Virus Infection Pathway; RSV-host interactions
ELMO3	0.239413	0.0638118	30	3.75186	0.109092	0.369734	0.000751543	0.710569
LLGL2	0.18405	0.0514553	30	3.57689	0.0789644	0.289136	0.00120329	0.710569
PIP4P1	0.137218	0.0386851	30	3.54706	0.0582129	0.216224	0.00130302	0.739863	Transcriptional Regulation by TP53; Regulation of TP53 Activity; Phospholipid metabolism; PI Metabolism; Regulation of TP53 Activity through Acetylation
DGKQ	0.175566	0.0516533	30	3.39893	0.0700758	0.281056	0.00192902	0.752962	Platelet activation, signaling and aggregation; Effects of PIP2 hydrolysis; G alpha (q) signalling events
IRF2-DT	-0.180629	0.0527397	30	-3.42492	-0.288338	-0.0729206	0.00180137	0.752962
CDC25C	0.173316	0.0502945	30	3.44603	0.0706014	0.276031	0.00170373	0.752962	Transcriptional Regulation by TP53; Cell Cycle Checkpoints; Mitotic G2-G2/M phases; G2/M Transition; G2/M Checkpoints; RHO GTPase Effectors; TP53 Regulates Transcription of Cell Cycle Genes; Activation of ATR in response to replication stress; Cyclin A/B1/B2 associated events during G2/M transition; TP53 regulates transcription of additional cell cycle genes whose exact role in the p53 pathway re…
DEK	-0.121478	0.0351164	30	-3.4593	-0.193195	-0.0497609	0.00164501	0.752962	Epigenetic regulation of gene expression; Positive epigenetic regulation of rRNA expression; B-WICH complex positively regulates rRNA expression; Transcriptional regulation of granulopoiesis; Transcriptional regulation by the AP-2 (TFAP2) family of transcription factors
ATP5MF-PTCD1	0.240958	0.0689124	30	3.49658	0.10022	0.381696	0.00149027	0.752962
LMNTD2-AS1	0.312078	0.0909589	30	3.43098	0.126315	0.497841	0.00177284	0.752962
FICD	0.191497	0.0561545	30	3.41019	0.0768144	0.30618	0.00187271	0.752962
PLEKHD1	0.243587	0.0717035	30	3.39714	0.0971487	0.390025	0.00193813	0.752962
CAPN15	0.1715	0.0494868	30	3.46558	0.0704349	0.272566	0.0016179	0.752962	Extracellular matrix organization; Degradation of the extracellular matrix
BAIAP3	0.257116	0.0747836	30	3.43814	0.104388	0.409845	0.00173964	0.752962
TEN1-CDK3	0.219775	0.0630972	30	3.48312	0.0909132	0.348637	0.00154447	0.752962
SPATA20	0.190843	0.0553777	30	3.4462	0.0777462	0.303939	0.001703	0.752962
CLN6	0.164916	0.048713	30	3.38545	0.0654303	0.264401	0.0019986	0.756547
TMEM44	0.200887	0.0596487	30	3.36784	0.0790686	0.322706	0.00209314	0.772527
H4C15	-0.161091	0.0488652	30	-3.29664	-0.260887	-0.061295	0.00252126	0.824694	DNA Repair; Cell Cycle Checkpoints; M Phase; SUMOylation; G2/M Checkpoints; SUMO E3 ligases SUMOylate target proteins; Epigenetic regulation of gene expression; DNA Double-Strand Break Repair; RHO GTPase Effectors; Homology Directed Repair; HDR through Homologous Recombination (HRR) or Single Strand Annealing (SSA); Chromatin modifying enzymes; Chromatin organization; Signaling by NOTCH; DNA Repl…
GIMAP3P	0.272531	0.0827616	30	3.29297	0.10351	0.441553	0.0025455	0.824694
CDK20	0.277938	0.0850199	30	3.26909	0.104304	0.451572	0.0027085	0.824694
GTF2F2	-0.208768	0.0635492	30	-3.28513	-0.338552	-0.0789826	0.00259795	0.824694	Processing of Capped Intron-Containing Pre-mRNA; Transcriptional Regulation by TP53; mRNA Splicing; mRNA Splicing - Major Pathway; HIV Infection; Influenza Infection; Influenza Viral RNA Transcription and Replication; HIV Life Cycle; Diseases of signal transduction by growth factor receptors and second messengers; Late Phase of HIV Life Cycle; RNA polymerase II transcribes snRNA genes; RNA Polyme…
SCAMP5	0.236951	0.0719942	30	3.29126	0.0899197	0.383983	0.00255686	0.824694
COG7	0.118143	0.0358247	30	3.29782	0.0449794	0.191307	0.00251357	0.824694	Asparagine N-linked glycosylation; Intra-Golgi and retrograde Golgi-to-ER traffic; Retrograde transport at the Trans-Golgi-Network; ER to Golgi Anterograde Transport; Transport to the Golgi and subsequent modification; Intra-Golgi traffic; COPI-mediated anterograde transport
TMEM94	0.174264	0.0533102	30	3.26886	0.0653896	0.283138	0.00271016	0.824694
KIAA1328	-0.197852	0.0605974	30	-3.26503	-0.321609	-0.0740958	0.00273725	0.824694
SNRPD1	-0.201135	0.0610933	30	-3.29227	-0.325904	-0.0763662	0.00255015	0.824694	Processing of Capped Intron-Containing Pre-mRNA; mRNA Splicing; mRNA Splicing - Major Pathway; SARS-CoV Infections; SARS-CoV-2 Infection; mRNA Splicing - Minor Pathway; SARS-CoV-2-host interactions; snRNP Assembly; Metabolism of non-coding RNA; SARS-CoV-2 modulates host translation machinery
IRAK2	0.178963	0.0573608	30	3.11996	0.0618167	0.296109	0.00397685	0.826823	SARS-CoV Infections; MyD88-independent TLR4 cascade; Toll Like Receptor 9 (TLR9) Cascade; TRIF (TICAM1)-mediated TLR4 signaling; SARS-CoV-1 Infection; Toll Like Receptor 7/8 (TLR7/8) Cascade; Interleukin-1 signaling; Toll-like Receptor Cascades; Toll Like Receptor 3 (TLR3) Cascade; MyD88 dependent cascade initiated on endosome; TRAF6 mediated induction of NFkB and MAP kinases upon TLR7/8 or 9 act…
TPBG	0.227668	0.070338	30	3.23677	0.0840184	0.371317	0.00294525	0.826823
MRPS10	-0.154535	0.0492685	30	-3.13658	-0.255155	-0.053915	0.00381139	0.826823	Translation; Mitochondrial translation; Mitochondrial translation initiation; Mitochondrial translation elongation; Mitochondrial translation termination; Mitochondrial protein degradation
ZNF277	-0.144943	0.0459867	30	-3.15184	-0.23886	-0.0510253	0.00366536	0.826823
TRBJ2-4	0.189487	0.0591174	30	3.20527	0.0687531	0.310221	0.00319493	0.826823
LOC100996437	0.157772	0.0510892	30	3.08816	0.0534337	0.26211	0.0043125	0.826823
PAGE2B	-0.2896	0.0921493	30	-3.14272	-0.477794	-0.101406	0.00375196	0.826823
PPP2R2A	-0.10942	0.0353838	30	-3.09236	-0.181683	-0.0371562	0.00426664	0.826823	Mitotic G1 phase and G1/S transition; Mitotic Metaphase and Anaphase; Mitotic Anaphase; M Phase; Mitotic G2-G2/M phases; G2/M Transition; Nonsense-Mediated Decay (NMD); Nonsense Mediated Decay (NMD) enhanced by the Exon Junction Complex (EJC); Cyclin D associated events in G1; G1 Phase; Cyclin A/B1/B2 associated events during G2/M transition; Nuclear Envelope (NE) Reassembly; Initiation of Nuclea…
MROH1	0.156052	0.0504316	30	3.09432	0.0530566	0.259047	0.00424542	0.826823
EXTL3-AS1	-0.122575	0.0393458	30	-3.11532	-0.20293	-0.0422199	0.00402419	0.826823
GPSM1	0.214315	0.066841	30	3.20634	0.0778074	0.350823	0.0031861	0.826823	G alpha (i) signalling events
HYOU1	0.120231	0.0380816	30	3.15718	0.0424575	0.198004	0.00361551	0.826823	Unfolded Protein Response (UPR); IRE1alpha activates chaperones; XBP1(S) activates chaperone genes; Binding and Uptake of Ligands by Scavenger Receptors
NAV3	-0.25349	0.0816826	30	-3.10336	-0.420308	-0.086672	0.00414887	0.826823
RAD9B	-0.160532	0.0515952	30	-3.11138	-0.265904	-0.0551606	0.00406488	0.826823	Transcriptional Regulation by TP53; DNA Repair; Cell Cycle Checkpoints; Regulation of TP53 Activity; HDR through Homologous Recombination (HRR); G2/M Checkpoints; DNA Double-Strand Break Repair; Regulation of TP53 Activity through Phosphorylation; Diseases of DNA repair; Homology Directed Repair; HDR through Homologous Recombination (HRR) or Single Strand Annealing (SSA); Homologous DNA Pairing a…
ST6GALNAC4P1	0.193873	0.0626849	30	3.09282	0.0658533	0.321893	0.00426171	0.826823
RNF17	-0.168459	0.0522798	30	-3.22226	-0.275229	-0.0616897	0.00305778	0.826823
MOK	0.28797	0.0896294	30	3.21289	0.104922	0.471017	0.00313267	0.826823
MAN2C1	0.12748	0.0410062	30	3.1088	0.0437342	0.211226	0.00409168	0.826823	Metabolism of carbohydrates
INO80E	0.130793	0.0404314	30	3.23495	0.0482215	0.213365	0.00295916	0.826823	DNA Repair; Nucleotide Excision Repair; Global Genome Nucleotide Excision Repair (GG-NER); Deubiquitination; DNA Damage Recognition in GG-NER; UCH proteinases
BRD7	-0.103813	0.0325139	30	-3.1929	-0.170216	-0.0374113	0.00329841	0.826823	Transcriptional Regulation by TP53; Regulation of TP53 Activity; Regulation of TP53 Activity through Acetylation
DNAJC7	-0.110325	0.0339488	30	-3.24976	-0.179658	-0.0409928	0.00284778	0.826823	Regulation of HSF1-mediated heat shock response; Cellular response to heat stress
PITPNC1	-0.104643	0.0336869	30	-3.10633	-0.173441	-0.0358449	0.00411752	0.826823
CYTH1	0.107104	0.0336985	30	3.17831	0.0382827	0.175926	0.00342458	0.826823	Intra-Golgi and retrograde Golgi-to-ER traffic; Intra-Golgi traffic
GRIN2D	0.221115	0.0695582	30	3.17885	0.0790584	0.363172	0.00341979	0.826823	MAPK family signaling cascades; MAPK1/MAPK3 signaling; RAF/MAP kinase cascade; CREB1 phosphorylation through NMDA receptor-mediated activation of RAS signaling; Ras activation upon Ca2+ influx through NMDA receptor; Activation of NMDA receptors and postsynaptic events; Post NMDA receptor activation events; Negative regulation of NMDA receptor-mediated neuronal transmission; Assembly and cell surf…
TARM1	0.254025	0.0805671	30	3.15296	0.0894846	0.418565	0.00365486	0.826823	Neutrophil degranulation
ARHGAP33	0.245538	0.0784774	30	3.12877	0.0852657	0.40581	0.00388827	0.826823	RHO GTPase cycle; RAC1 GTPase cycle; CDC42 GTPase cycle; RHOQ GTPase cycle
KIR2DL4	0.247311	0.0789978	30	3.13061	0.0859759	0.408646	0.00387009	0.826823	Immunoregulatory interactions between a Lymphoid and a non-Lymphoid cell
CYYR1	0.162958	0.0517647	30	3.14806	0.0572406	0.268676	0.00370105	0.826823
MOGS	0.148168	0.0491859	30	3.0124	0.0477167	0.248619	0.00522428	0.869966	SARS-CoV Infections; Asparagine N-linked glycosylation; SARS-CoV-1 Infection; SARS-CoV-2 Infection; Translation of Structural Proteins; N-glycan trimming in the ER and Calnexin/Calreticulin cycle; Maturation of spike protein; Late SARS-CoV-2 Infection Events; Diseases associated with N-glycosylation of proteins; Diseases of metabolism; Diseases of glycosylation
EYS	0.17172	0.0562283	30	3.05397	0.0568863	0.286553	0.00470344	0.869966
RPL6P19	-0.220043	0.072463	30	-3.03663	-0.368033	-0.0720541	0.00491446	0.869966
POLR2J2	0.169937	0.056469	30	3.00938	0.0546118	0.285262	0.00526416	0.869966
DNAJB5	0.278728	0.0918331	30	3.03516	0.0911801	0.466277	0.00493272	0.869966
PIGO	0.17631	0.0581437	30	3.03231	0.0575647	0.295055	0.00496832	0.869966	Synthesis of glycosylphosphatidylinositol (GPI); Post-translational modification: synthesis of GPI-anchored proteins
RAD9A	0.135069	0.0448501	30	3.01156	0.0434727	0.226665	0.00523535	0.869966	Transcriptional Regulation by TP53; DNA Repair; Cell Cycle Checkpoints; Regulation of TP53 Activity; HDR through Homologous Recombination (HRR); G2/M Checkpoints; DNA Double-Strand Break Repair; Regulation of TP53 Activity through Phosphorylation; Diseases of DNA repair; Homology Directed Repair; HDR through Homologous Recombination (HRR) or Single Strand Annealing (SSA); Homologous DNA Pairing a…
SYVN1	0.173356	0.0571067	30	3.03565	0.0567284	0.289983	0.00492666	0.869966	Asparagine N-linked glycosylation; Diseases of signal transduction by growth factor receptors and second messengers; Unfolded Protein Response (UPR); Hh mutants are degraded by ERAD; N-glycan trimming in the ER and Calnexin/Calreticulin cycle; Hh mutants abrogate ligand secretion; IRE1alpha activates chaperones; XBP1(S) activates chaperone genes; Calnexin/calreticulin cycle; ER Quality Control Co…
LRRC23	0.158808	0.0522061	30	3.04195	0.052189	0.265427	0.00484884	0.869966
BRF1	0.153791	0.0503152	30	3.05655	0.0510337	0.256549	0.00467285	0.869966	RNA Polymerase III Transcription; RNA Polymerase III Abortive And Retractive Initiation; RNA Polymerase III Transcription Initiation; RNA Polymerase III Transcription Initiation From Type 1 Promoter; RNA Polymerase III Transcription Initiation From Type 2 Promoter
IRF8	0.110325	0.0364694	30	3.02514	0.0358445	0.184805	0.00505916	0.869966	Interferon Signaling; Interferon gamma signaling; Interferon alpha/beta signaling
TMEM259	0.141824	0.0470921	30	3.01163	0.0456491	0.237999	0.00523445	0.869966
IGLC5	0.221963	0.0738297	30	3.00642	0.0711827	0.372744	0.00530359	0.869966
TBPL1	-0.121064	0.0404253	30	-2.99475	-0.203623	-0.038504	0.00546165	0.885673
SLC38A10	0.158826	0.053109	30	2.99056	0.0503628	0.267289	0.00551933	0.885673
SMYD3	0.17452	0.0607689	30	2.87187	0.0504137	0.298627	0.00741917	0.887537	Chromatin modifying enzymes; Chromatin organization; PKMTs methylate histone lysines
SELENOF	-0.117054	0.0406417	30	-2.88014	-0.200055	-0.0340522	0.00726904	0.887537
ZC3H6	-0.168089	0.0583109	30	-2.88263	-0.287175	-0.0490018	0.00722438	0.887537
SLC51A	0.311694	0.106114	30	2.93735	0.0949805	0.528407	0.00630577	0.887537	Metabolism of steroids; Bile acid and bile salt metabolism; Recycling of bile acids and salts
CENPU	-0.190058	0.0647057	30	-2.93727	-0.322204	-0.0579113	0.00630714	0.887537	Cell Cycle Checkpoints; Mitotic Metaphase and Anaphase; Mitotic Anaphase; M Phase; Mitotic Prometaphase; Separation of Sister Chromatids; Mitotic Spindle Checkpoint; Amplification of signal from the kinetochores; Amplification of signal from unattached kinetochores via a MAD2 inhibitory signal; RHO GTPases Activate Formins; Resolution of Sister Chromatid Cohesion; RHO GTPase Effectors; EML4 and N…
SCOC-AS1	-0.258815	0.0887796	30	-2.91526	-0.440128	-0.0775034	0.00666252	0.887537
RHOBTB3	0.192184	0.0647738	30	2.967	0.059898	0.324469	0.00585545	0.887537	Intra-Golgi and retrograde Golgi-to-ER traffic; Retrograde transport at the Trans-Golgi-Network; RHOBTB3 ATPase cycle
CENPK	0.248091	0.0853298	30	2.90743	0.0738239	0.422357	0.0067934	0.887537	Cell Cycle Checkpoints; Mitotic Metaphase and Anaphase; Mitotic Anaphase; M Phase; Mitotic Prometaphase; Separation of Sister Chromatids; Mitotic Spindle Checkpoint; Amplification of signal from the kinetochores; Amplification of signal from unattached kinetochores via a MAD2 inhibitory signal; RHO GTPases Activate Formins; Resolution of Sister Chromatid Cohesion; RHO GTPase Effectors; EML4 and N…
LRRC1	-0.219143	0.0747131	30	-2.93312	-0.371727	-0.0665583	0.00637264	0.887537	RHO GTPase cycle; RND2 GTPase cycle
TECPR1	0.144548	0.0488441	30	2.95938	0.0447955	0.244301	0.00596813	0.887537
SPDYE18	0.216015	0.0742659	30	2.90868	0.0643443	0.367687	0.00677242	0.887537
MAFK	0.130156	0.0437468	30	2.9752	0.0408127	0.219498	0.00573629	0.887537	KEAP1-NFE2L2 pathway; Cellular response to chemical stress; Nuclear events mediated by NFE2L2; Heme signaling; Cytoprotection by HMOX1; Regulation of BACH1 activity; NFE2L2 regulating tumorigenic genes; NFE2L2 regulating anti-oxidant/detoxification enzymes; Factors involved in megakaryocyte development and platelet production
PUDP	-0.133448	0.0462096	30	-2.88789	-0.227821	-0.0390759	0.00713076	0.887537	Metabolism of nucleotides; Nucleotide salvage; Pyrimidine salvage
PDZD4	0.201967	0.0690772	30	2.92378	0.0608921	0.343041	0.00652273	0.887537
ZDHHC2	-0.191737	0.0668846	30	-2.86668	-0.328334	-0.0551403	0.00751488	0.887537	SARS-CoV Infections; SARS-CoV-2 Infection; Translation of Structural Proteins; Maturation of spike protein; Late SARS-CoV-2 Infection Events; Surfactant metabolism
MAMDC4	0.193425	0.067149	30	2.88054	0.0562889	0.330562	0.00726176	0.887537
ABCA2	0.212459	0.0713605	30	2.97727	0.0667216	0.358197	0.00570669	0.887537	ABC-family proteins mediated transport; ABC transporters in lipid homeostasis
PGGHG	0.19624	0.0667026	30	2.94202	0.0600155	0.332465	0.00623278	0.887537
FADD	-0.239491	0.0835394	30	-2.86681	-0.410102	-0.0688811	0.00751257	0.887537	Programmed Cell Death; Apoptosis; MyD88-independent TLR4 cascade; TRIF (TICAM1)-mediated TLR4 signaling; Toll-like Receptor Cascades; Toll Like Receptor 3 (TLR3) Cascade; Death Receptor Signaling; Toll Like Receptor 4 (TLR4) Cascade; TNF signaling; Regulation of TNFR1 signaling; Regulated Necrosis; RIPK1-mediated regulated necrosis; Regulation of necroptotic cell death; TNFR1-induced proapoptotic…
STX5-DT	0.144747	0.0489257	30	2.95851	0.0448276	0.244667	0.00598116	0.887537
ZFYVE27	0.159172	0.0554837	30	2.86881	0.0458594	0.272485	0.00747546	0.887537
KCNA5	0.224855	0.0763761	30	2.94405	0.0688742	0.380836	0.00620129	0.887537	Muscle contraction; Cardiac conduction; Voltage gated Potassium channels; Potassium Channels; Neuronal System
NUAK1	0.214072	0.0742447	30	2.88333	0.0624437	0.365699	0.00721189	0.887537	Transcriptional Regulation by TP53; Regulation of TP53 Activity; Regulation of TP53 Activity through Phosphorylation
NEIL1	0.243577	0.0824863	30	2.95293	0.0751171	0.412036	0.00606516	0.887537	DNA Repair; Diseases of DNA repair; Resolution of Abasic Sites (AP sites); Base Excision Repair; Base-Excision Repair, AP Site Formation; Recognition and association of DNA glycosylase with site containing an affected pyrimidine; Cleavage of the damaged pyrimidine; Depyrimidination
KCTD5	0.126963	0.044106	30	2.87859	0.0368864	0.217039	0.00729698	0.887537
NPIPA3	-0.208355	0.0705656	30	-2.95264	-0.352469	-0.0642408	0.00606958	0.887537
RPS7P1	-0.198213	0.0683261	30	-2.90099	-0.337753	-0.0586726	0.00690298	0.887537
TMC6	0.128552	0.0441501	30	2.91169	0.0383851	0.218718	0.00672181	0.887537	Neutrophil degranulation
CDK5RAP1	0.124134	0.0424617	30	2.92343	0.0374153	0.210852	0.00652849	0.887537
POLRMT	0.181884	0.0629783	30	2.88803	0.0532646	0.310502	0.00712829	0.887537	Organelle biogenesis and maintenance; Mitochondrial biogenesis; Transcriptional activation of mitochondrial biogenesis
EVI5L	0.161306	0.0556117	30	2.90059	0.0477322	0.274881	0.00690986	0.887537
FSD1	0.207451	0.0711741	30	2.9147	0.0620944	0.352808	0.00667175	0.887537
MAMSTR	0.170982	0.05937	30	2.87993	0.0497318	0.292231	0.00727274	0.887537
RGPD2	-0.205477	0.0717782	30	-2.86267	-0.352068	-0.0588867	0.00758967	0.889256
LACTB	-0.202657	0.070906	30	-2.85811	-0.347466	-0.0578475	0.00767566	0.89225
RPE	0.163667	0.0576934	30	2.83683	0.0458409	0.281492	0.00808853	0.932898	Metabolism of carbohydrates; Pentose phosphate pathway
ABRACL	-0.186675	0.0660332	30	-2.82698	-0.321533	-0.051817	0.00828667	0.933162
RHOT2	0.147603	0.0521457	30	2.83058	0.0411067	0.254098	0.00821385	0.933162
SRSF1	-0.131661	0.0465361	30	-2.82921	-0.2267	-0.0366212	0.00824141	0.933162	Processing of Capped Intron-Containing Pre-mRNA; mRNA Splicing; mRNA Splicing - Major Pathway; RNA Polymerase II Transcription Termination; Transport of Mature Transcript to Cytoplasm; mRNA Splicing - Minor Pathway; mRNA 3'-end processing; Transport of Mature mRNA derived from an Intron-Containing Transcript
MIR645	0.210648	0.0745871	30	2.82419	0.0583211	0.362976	0.00834366	0.933162
NIFK	-0.192447	0.0682988	30	-2.81772	-0.331932	-0.0529624	0.00847708	0.940956
WRAP73	0.119911	0.0429633	30	2.79101	0.0321682	0.207654	0.0090498	0.945862
ZNF691-DT	-0.14994	0.0545865	30	-2.74684	-0.261421	-0.0384599	0.0100769	0.945862
ERFE	0.181462	0.0653747	30	2.77573	0.0479495	0.314975	0.00939344	0.945862
C2orf74-AS1	-0.160016	0.057779	30	-2.76946	-0.278017	-0.042016	0.00953802	0.945862
BOLA3-DT	0.209181	0.075828	30	2.75862	0.0543194	0.364042	0.0097927	0.945862
SERP1	-0.112342	0.0403171	30	-2.78646	-0.19468	-0.0300035	0.00915081	0.945862	Protein localization; Unfolded Protein Response (UPR); IRE1alpha activates chaperones; XBP1(S) activates chaperone genes; Insertion of tail-anchored proteins into the endoplasmic reticulum membrane
NSA2	-0.189979	0.0688328	30	-2.76	-0.330554	-0.0494032	0.00975997	0.945862
ADGRG6	0.249957	0.0913161	30	2.73728	0.0634651	0.43645	0.0103131	0.945862	EGR2 and SOX10-mediated initiation of Schwann cell myelination
NCR3	0.236657	0.085903	30	2.75493	0.0612192	0.412094	0.00988099	0.945862	Immunoregulatory interactions between a Lymphoid and a non-Lymphoid cell
CEP162	-0.126146	0.0452794	30	-2.78595	-0.218619	-0.0336731	0.00916232	0.945862	Organelle biogenesis and maintenance; Cilium Assembly; Anchoring of the basal body to the plasma membrane
RPSAP15	-0.189767	0.0690679	30	-2.74754	-0.330822	-0.0487116	0.0100596	0.945862
NRBP2	0.188871	0.06852	30	2.75644	0.0489345	0.328808	0.00984486	0.945862
DPH7	0.134231	0.0484895	30	2.76825	0.0352021	0.23326	0.0095662	0.945862	Gamma carboxylation, hypusinylation, hydroxylation, and arylsulfatase activation
ZBTB3	0.14096	0.0509036	30	2.76916	0.0370012	0.244919	0.00954493	0.945862
NXF1	0.105007	0.0382878	30	2.74258	0.0268131	0.183201	0.0101816	0.945862	Processing of Capped Intron-Containing Pre-mRNA; Transport of Mature Transcript to Cytoplasm; Transport of Mature mRNA derived from an Intron-Containing Transcript; Transport of Mature mRNAs Derived from Intronless Transcripts; Transport of Mature mRNA Derived from an Intronless Transcript; Transport of the SLBP Dependant Mature mRNA; Transport of the SLBP independent Mature mRNA
TSPAN32	0.139026	0.0501885	30	2.77008	0.0365277	0.241525	0.0095235	0.945862
CAVIN3	-0.210083	0.0751201	30	-2.79663	-0.363499	-0.0566672	0.00892641	0.945862
STOX1	-0.209908	0.0751274	30	-2.79402	-0.363338	-0.0564771	0.00898339	0.945862
SMC3	-0.124789	0.0454495	30	-2.74566	-0.217609	-0.0319685	0.0101058	0.945862	S Phase; Mitotic Metaphase and Anaphase; Mitotic Anaphase; M Phase; Mitotic Prometaphase; Separation of Sister Chromatids; SUMOylation of DNA damage response and repair proteins; SUMOylation; SUMO E3 ligases SUMOylate target proteins; Resolution of Sister Chromatid Cohesion; Mitotic Telophase/Cytokinesis; Establishment of Sister Chromatid Cohesion; ESR-mediated signaling; Cohesin Loading onto Chr…
FGFR1OP2	-0.173456	0.0620633	30	-2.79481	-0.300206	-0.0467053	0.00896604	0.945862	Diseases of signal transduction by growth factor receptors and second messengers; Signaling by cytosolic FGFR1 fusion mutants; Signaling by FGFR1 in disease; Signaling by FGFR in disease; FGFR1 mutant receptor activation
GPR19	-0.164989	0.0603045	30	-2.73594	-0.288148	-0.041831	0.0103467	0.945862
SIVA1	0.1514	0.0542256	30	2.79204	0.0406567	0.262143	0.00902698	0.945862
SNAPC5	-0.159936	0.0583981	30	-2.73871	-0.2792	-0.0406708	0.0102773	0.945862	RNA polymerase II transcribes snRNA genes; RNA Polymerase III Transcription; RNA Polymerase III Abortive And Retractive Initiation; RNA Polymerase III Transcription Initiation; RNA Polymerase III Transcription Initiation From Type 3 Promoter
CYP11A1	-0.233221	0.0840512	30	-2.77475	-0.404876	-0.0615656	0.0094159	0.945862	Pregnenolone biosynthesis; Metabolism of steroids; Metabolic disorders of biological oxidation enzymes; Diseases of metabolism; Endogenous sterols; Metabolism of steroid hormones; Phase I - Functionalization of compounds; Cytochrome P450 - arranged by substrate type; Biological oxidations
ANKS3	0.134764	0.0492803	30	2.73464	0.0341199	0.235407	0.0103793	0.945862
TELO2	0.18	0.0655207	30	2.74723	0.0461893	0.313812	0.0100673	0.945862
LOC101927571	-0.262761	0.0935103	30	-2.80997	-0.453735	-0.0717876	0.00863972	0.945862
NXT1	-0.122245	0.0440027	30	-2.77812	-0.21211	-0.0323792	0.00933893	0.945862	Processing of Capped Intron-Containing Pre-mRNA; Transport of Mature Transcript to Cytoplasm; Transport of Mature mRNA derived from an Intron-Containing Transcript
MYBPC2	0.244211	0.0889982	30	2.744	0.0624528	0.42597	0.0101464	0.945862	Striated Muscle Contraction; Muscle contraction
TAF1A-AS1	-0.201829	0.0739972	30	-2.72753	-0.352952	-0.050707	0.0105593	0.950531
RPL21P16	-0.394956	0.144739	30	-2.72874	-0.690553	-0.0993583	0.0105285	0.950531
ASAP2	-0.222212	0.08213	30	-2.70562	-0.389944	-0.0544805	0.0111328	0.996084
CCNL2	0.108793	0.0409697	30	2.65544	0.0251214	0.192464	0.0125573	0.996726
LSP1P5	0.195255	0.0723093	30	2.70027	0.0475793	0.34293	0.0112771	0.996726
TMEM175	0.126869	0.047125	30	2.69218	0.0306269	0.223111	0.0114988	0.996726
ALKBH4	0.178211	0.0670904	30	2.65628	0.041194	0.315228	0.0125322	0.996726
GIGYF1	0.162194	0.0608521	30	2.66539	0.0379179	0.286471	0.0122621	0.996726
GCNA	0.197069	0.0742616	30	2.65372	0.0454068	0.348732	0.0126092	0.996726
MTFR1	0.262195	0.098974	30	2.64913	0.060063	0.464327	0.0127481	0.996726
ENY2	-0.161069	0.0600769	30	-2.68106	-0.283763	-0.0383761	0.0118102	0.996726	Chromatin modifying enzymes; Chromatin organization; HATs acetylate histones
ZFTRAF1	0.148485	0.0559831	30	2.65233	0.0341527	0.262818	0.0126511	0.996726
MIR194-2HG	0.225709	0.0844704	30	2.67205	0.0531976	0.398221	0.012068	0.996726
DEPP1	0.193393	0.0725709	30	2.66488	0.0451834	0.341603	0.012277	0.996726
LOC105376387	0.201613	0.0746588	30	2.70046	0.0491395	0.354087	0.011272	0.996726
FAH	-0.168305	0.0628837	30	-2.67645	-0.29673	-0.0398793	0.0119414	0.996726	Metabolism of amino acids and derivatives; Phenylalanine and tyrosine metabolism
AXIN1	0.13542	0.0505664	30	2.67807	0.0321499	0.238691	0.0118952	0.996726	Diseases of signal transduction by growth factor receptors and second messengers; Degradation of beta-catenin by the destruction complex; Degradation of AXIN; Deubiquitination; Transcriptional regulation by RUNX1; Beta-catenin phosphorylation cascade; Ub-specific processing proteases; Signaling by CTNNB1 phospho-site mutants; Signaling by GSK3beta mutants; CTNNB1 S33 mutants aren't phosphorylated…
ATP2A1	0.239113	0.0891059	30	2.68347	0.0571349	0.421092	0.0117418	0.996726	Signaling by NOTCH; Pre-NOTCH Processing in Golgi; Platelet homeostasis; Platelet calcium homeostasis; Pre-NOTCH Expression and Processing; Reduction of cytosolic Ca++ levels; Ion transport by P-type ATPases; Ion homeostasis; Ion channel transport; Muscle contraction; Cardiac conduction
TACO1	-0.155892	0.0583013	30	-2.67391	-0.27496	-0.0368251	0.0120144	0.996726	Aerobic respiration and respiratory electron transport; Respiratory electron transport; Complex IV assembly
ITGA3	0.188088	0.0701632	30	2.68073	0.0447961	0.331381	0.0118195	0.996726	Cell surface interactions at the vascular wall; Signaling by MET; Basigin interactions; MET promotes cell motility; Integrin cell surface interactions; Laminin interactions; MET activates PTK2 signaling; Extracellular matrix organization
RHOT1P1	0.235736	0.0889054	30	2.65154	0.0541673	0.417306	0.0126749	0.996726
ZFR2	0.123078	0.0458933	30	2.68183	0.0293513	0.216804	0.0117883	0.996726
HOOK2	0.1644	0.0619764	30	2.65262	0.037827	0.290972	0.0126423	0.996726
FBXO46	0.116244	0.0433082	30	2.6841	0.0277963	0.204691	0.0117243	0.996726
NLRP7	0.178887	0.0675368	30	2.64873	0.0409579	0.316815	0.0127604	0.996726
TMEM147-AS1	0.206498	0.0774265	30	2.66702	0.048372	0.364624	0.0122143	0.996726
CCDC116	0.20782	0.0783683	30	2.65184	0.0477707	0.36787	0.0126658	0.996726
USP21	0.0950829	0.0360109	30	2.64039	0.0215389	0.168627	0.0130165	0.996738	Death Receptor Signaling; TNF signaling; Deubiquitination; Regulation of TNFR1 signaling; TNFR1-induced NF-kappa-B signaling pathway; TNFR1-induced proapoptotic signaling; Ub-specific processing proteases
ZBTB49	0.1468	0.0556101	30	2.63981	0.0332291	0.260371	0.0130346	0.996738
THBS4	0.240296	0.0908537	30	2.64487	0.054748	0.425844	0.0128783	0.996738	Signaling by PDGF
CDC40	-0.0804365	0.0306143	30	-2.62742	-0.142959	-0.0179138	0.0134249	0.996738	Processing of Capped Intron-Containing Pre-mRNA; mRNA Splicing; mRNA Splicing - Major Pathway; RNA Polymerase II Transcription Termination; Transport of Mature Transcript to Cytoplasm; mRNA 3'-end processing; Transport of Mature mRNA derived from an Intron-Containing Transcript
H2AC8	-0.22602	0.0858317	30	-2.63329	-0.401311	-0.0507282	0.0132386	0.996738	DNA Repair; M Phase; Epigenetic regulation of gene expression; RHO GTPase Effectors; Deubiquitination; Chromatin modifying enzymes; Chromatin organization; Signaling by NOTCH; UCH proteinases; DNA Replication; Transcriptional regulation by RUNX1; Chromosome Maintenance; DNA Replication Pre-Initiation; Ub-specific processing proteases; Cellular Senescence; Telomere Maintenance; Assembly of the pre…
AP1S2	-0.13302	0.0504408	30	-2.63715	-0.236033	-0.0300059	0.0131176	0.996738	HIV Infection; Host Interactions of HIV factors; trans-Golgi Network Vesicle Budding; Golgi Associated Vesicle Biogenesis; The role of Nef in HIV-1 replication and disease pathogenesis; MHC class II antigen presentation; Nef-mediates down modulation of cell surface receptors by recruiting them to clathrin adapters; Lysosome Vesicle Biogenesis; Nef mediated downregulation of MHC class I complex ce…
DTX3	0.233552	0.088783	30	2.6306	0.0522334	0.414871	0.0133237	0.996738
GPR162	0.210199	0.07956	30	2.64201	0.0477153	0.372682	0.0129664	0.996738
RAD51AP1	-0.20763	0.0790978	30	-2.62497	-0.369169	-0.0460903	0.0135032	0.996738	DNA Repair; HDR through Homologous Recombination (HRR); DNA Double-Strand Break Repair; Diseases of DNA repair; Homology Directed Repair; HDR through Homologous Recombination (HRR) or Single Strand Annealing (SSA); Homologous DNA Pairing and Strand Exchange; Diseases of DNA Double-Strand Break Repair; Defective homologous recombination repair (HRR) due to BRCA2 loss of function; Resolution of D-L…
RPL7AP6	-0.211409	0.0803016	30	-2.63269	-0.375407	-0.0474112	0.0132576	0.996738
ZNF850	0.282689	0.107658	30	2.6258	0.0628213	0.502556	0.0134767	0.996738
LINC02470	0.201875	0.0769971	30	2.62185	0.0446257	0.359124	0.0136038	0.99917
PEX10	-0.0762809	0.0592657	30	-1.2871	-0.197318	0.0447558	0.207902	0.999784	Protein localization; Protein ubiquitination; E3 ubiquitin ligases ubiquitinate target proteins; Peroxisomal protein import
PEX14	0.0409847	0.0466508	30	0.878542	-0.0542889	0.136258	0.386632	0.999784	Protein localization; Protein ubiquitination; E3 ubiquitin ligases ubiquitinate target proteins; Class I peroxisomal membrane protein import; Peroxisomal protein import
PLCH2	0.229681	0.0951922	30	2.41282	0.0352729	0.42409	0.0221487	0.999784	Inositol phosphate metabolism; Synthesis of IP3 and IP4 in the cytosol
SPSB1	-0.0360187	0.0824534	30	-0.436837	-0.204411	0.132374	0.665358	0.999784	Class I MHC mediated antigen processing & presentation; Antigen processing: Ubiquitination & Proteasome degradation; Neddylation
SLC2A5	0.104612	0.076397	30	1.36932	-0.0514119	0.260635	0.181065	0.999784	Neutrophil degranulation; Digestion and absorption
NMNAT1	0.0651673	0.0734354	30	0.887409	-0.0848079	0.215142	0.381918	0.999784	Metabolism of water-soluble vitamins and cofactors; Metabolism of vitamins and cofactors; Nicotinate metabolism
MMEL1	0.00658282	0.0772779	30	0.0851838	-0.15124	0.164405	0.932681	0.999784
TMEM51	0.0531591	0.0536884	30	0.990142	-0.0564872	0.162805	0.330024	0.999784
RER1	-0.00050685	0.0445	30	-0.0113899	-0.0913879	0.0903742	0.990988	0.999784
PANK4	0.0410247	0.0575898	30	0.71236	-0.0765894	0.158639	0.481746	0.999784	Metabolism of water-soluble vitamins and cofactors; Vitamin B5 (pantothenate) metabolism; Metabolism of vitamins and cofactors
VPS13D	0.0227464	0.069824	30	0.325767	-0.119853	0.165346	0.746862	0.999784
RBP7	-0.169033	0.144971	30	-1.16598	-0.465102	0.127037	0.25281	0.999784
GPR157	0.072069	0.0699493	30	1.0303	-0.0707866	0.214925	0.311103	0.999784
ZBTB40	0.0266009	0.0998443	30	0.266424	-0.177308	0.23051	0.791736	0.999784
NPHP4	0.0860823	0.0488203	30	1.76325	-0.013622	0.185787	0.088043	0.999784	Organelle biogenesis and maintenance; Cilium Assembly; Anchoring of the basal body to the plasma membrane; Signaling by Hippo
PHACTR4	0.100439	0.0530586	30	1.89298	-0.00792115	0.208799	0.068043	0.999784
SLC9A1	0.0177743	0.0882737	30	0.201354	-0.162505	0.198053	0.841781	0.999784	Metabolism of carbohydrates; Hyaluronan uptake and degradation; Hyaluronan metabolism; Glycosaminoglycan metabolism; Transport of inorganic cations/anions and amino acids/oligopeptides; SLC-mediated transmembrane transport
PAFAH2	0.0513382	0.053818	30	0.953924	-0.0585727	0.161249	0.347746	0.999784	Platelet homeostasis
AJAP1	0.0260217	0.0874243	30	0.297648	-0.152523	0.204566	0.768023	0.999784
PTAFR	0.0463284	0.0991583	30	0.467217	-0.15618	0.248837	0.643721	0.999784	Neutrophil degranulation; Interferon Signaling; Signaling by Interleukins; Interferon gamma signaling; Interleukin-10 signaling; G alpha (q) signalling events; Class A/1 (Rhodopsin-like receptors); GPCR ligand binding
SLC25A33	-0.0351367	0.0690345	30	-0.508972	-0.176124	0.105851	0.614495	0.999784
EYA3	0.0482563	0.0600742	30	0.803278	-0.0744316	0.170944	0.428133	0.999784	DNA Repair; DNA Double-Strand Break Repair; DNA Double Strand Break Response; Recruitment and ATM-mediated phosphorylation of repair and signaling proteins at DNA double strand breaks
KAZN	0.0888088	0.110346	30	0.804822	-0.136548	0.314165	0.427255	0.999784	Keratinization; Formation of the cornified envelope
TNFRSF1B	0.0521636	0.0943163	30	0.55307	-0.140456	0.244783	0.584314	0.999784	Neutrophil degranulation; TNFR2 non-canonical NF-kB pathway; Signaling by Interleukins; TNFs bind their physiological receptors; Interleukin-4 and Interleukin-13 signaling; Interleukin-10 signaling
UBE4B	-0.0562874	0.0732262	30	-0.768677	-0.205835	0.0932606	0.448094	0.999784
AGO4	0.0237599	0.0939361	30	0.252937	-0.168083	0.215603	0.802042	0.999784	Transcriptional Regulation by TP53; Diseases of signal transduction by growth factor receptors and second messengers; PTEN Regulation; Signaling by ALK in cancer; Signaling by ALK fusions and activated point mutants; MAPK6/MAPK4 signaling; PIP3 activates AKT signaling; Beta-catenin independent WNT signaling; Signaling by NOTCH; Intracellular signaling by second messengers; Signaling by TGFB famil…
RRAGC	-0.0697087	0.0640904	30	-1.08766	-0.200599	0.0611813	0.285406	0.999784	Transcriptional Regulation by TP53; Cellular response to starvation; PTEN Regulation; Autophagy; PIP3 activates AKT signaling; Macroautophagy; Intracellular signaling by second messengers; TP53 Regulates Metabolic Genes; Amino acids regulate mTORC1; MTOR signalling; mTORC1-mediated signalling; Regulation of PTEN gene transcription; Energy dependent regulation of mTOR by LKB1-AMPK
PLA2G2D	0.0922675	0.0877407	30	1.05159	-0.0869229	0.271458	0.301384	0.999784	Phospholipid metabolism; Glycerophospholipid biosynthesis; Synthesis of PA; Acyl chain remodelling of PE; Acyl chain remodelling of PC; Acyl chain remodelling of PS; Acyl chain remodelling of PG; Acyl chain remodelling of PI
RCC2	0.052011	0.0486168	30	1.06982	-0.0472777	0.1513	0.293235	0.999784	Cell Cycle Checkpoints; Mitotic Metaphase and Anaphase; Mitotic Anaphase; M Phase; Mitotic Prometaphase; Separation of Sister Chromatids; Mitotic Spindle Checkpoint; Amplification of signal from the kinetochores; Amplification of signal from unattached kinetochores via a MAD2 inhibitory signal; RHO GTPases Activate Formins; Resolution of Sister Chromatid Cohesion; RHO GTPase Effectors; EML4 and N…
PSMB2	-0.0679268	0.0392061	30	-1.73256	-0.147996	0.0121427	0.093445	0.999784	HIV Infection; Cell Cycle Checkpoints; S Phase; Mitotic G1 phase and G1/S transition; Class I MHC mediated antigen processing & presentation; Mitotic Metaphase and Anaphase; Mitotic Anaphase; M Phase; G1/S Transition; Host Interactions of HIV factors; Mitotic G2-G2/M phases; Synthesis of DNA; G2/M Transition; Antigen processing: Ubiquitination & Proteasome degradation; Fc epsilon receptor (FCERI)…
THRAP3	0.017345	0.0424988	30	0.408128	-0.0694492	0.104139	0.686078	0.999784	Transcriptional regulation of white adipocyte differentiation; Regulation of lipid metabolism by PPARalpha; Adipogenesis; PPARA activates gene expression
PADI6	-0.0783998	0.0609698	30	-1.28588	-0.202917	0.0461172	0.208322	0.999784	Chromatin modifying enzymes; Chromatin organization
PADI4	-0.0555014	0.169836	30	-0.326795	-0.402352	0.291349	0.746092	0.999784	Chromatin modifying enzymes; Chromatin organization
ZMYM4	-0.109094	0.0861925	30	-1.2657	-0.285123	0.0669346	0.215362	0.999784
C1orf216	0.0373732	0.0444104	30	0.841541	-0.053325	0.128071	0.406704	0.999784
RLF	-0.0957219	0.0933882	30	-1.02499	-0.286446	0.0950022	0.313562	0.999784
CLSPN	-0.111479	0.104721	30	-1.06454	-0.325348	0.102389	0.295579	0.999784	DNA Repair; Cell Cycle Checkpoints; Programmed Cell Death; Apoptosis; G2/M Checkpoints; DNA Double-Strand Break Repair; Homology Directed Repair; Deubiquitination; HDR through Homologous Recombination (HRR) or Single Strand Annealing (SSA); Activation of ATR in response to replication stress; Processing of DNA double-strand break ends; Ub-specific processing proteases; Apoptotic cleavage of cellu…
GNL2	-0.0796971	0.0682516	30	-1.1677	-0.219085	0.0596912	0.252127	0.999784
MORN1	0.0505318	0.0598983	30	0.843627	-0.0717968	0.17286	0.405555	0.999784
TTC22	0.120698	0.0604062	30	1.9981	-0.00266804	0.244064	0.054841	0.999784
MYCBP	-0.108828	0.0519746	30	-2.09386	-0.214974	-0.00268132	0.0448255	0.999784
DLGAP3	0.0254591	0.060173	30	0.423098	-0.0974306	0.148349	0.675241	0.999784	Neurexins and neuroligins; Protein-protein interactions at synapses; Neuronal System
RIMS3	0.203516	0.0797385	30	2.5523	0.0406685	0.366364	0.0160324	0.999784
SMIM12	0.012071	0.0421342	30	0.28649	-0.0739785	0.0981205	0.776472	0.999784
CZIB	0.0057523	0.0575621	30	0.099932	-0.111805	0.12331	0.921063	0.999784
OSBPL9	-0.0905424	0.0813151	29.9996	-1.11348	-0.25661	0.0755253	0.274347	0.999784	Metabolism of steroids; Synthesis of bile acids and bile salts; Bile acid and bile salt metabolism
PARS2	0.0693576	0.0688279	30	1.0077	-0.0712077	0.209923	0.32166	0.999784	Translation; tRNA Aminoacylation; Mitochondrial tRNA aminoacylation
ZYG11B	-0.0318387	0.0887617	30	-0.358698	-0.213114	0.149437	0.722333	0.999784
TTC4	-0.0878418	0.0524292	30	-1.67544	-0.194916	0.019233	0.104243	0.999784
PLPP3	0.0846477	0.0904242	30	0.936118	-0.100023	0.269318	0.356688	0.999784	Sphingolipid metabolism; Sphingolipid catabolism
SNIP1	0.041156	0.042553	30	0.967171	-0.0457488	0.128061	0.341192	0.999784	Processing of Capped Intron-Containing Pre-mRNA; mRNA Splicing; mRNA Splicing - Major Pathway
CPT2	0.0202522	0.0474307	30	0.426986	-0.0766142	0.117119	0.672439	0.999784	Regulation of lipid metabolism by PPARalpha; PPARA activates gene expression; Fatty acid metabolism; Carnitine metabolism
FOXJ3	0.0225695	0.0773173	30	0.291907	-0.135333	0.180472	0.772367	0.999784
TUT4	0.033189	0.0779036	30	0.426027	-0.125911	0.192289	0.67313	0.999784	Deadenylation-dependent mRNA decay; Deadenylation of mRNA; Z-decay: degradation of maternal mRNAs by zygotically expressed factors; Maternal to zygotic transition (MZT); Zygotic genome activation (ZGA)
MAGOH	-0.154889	0.117242	30	-1.3211	-0.39433	0.0845515	0.196455	0.999784	Processing of Capped Intron-Containing Pre-mRNA; mRNA Splicing; mRNA Splicing - Major Pathway; Nonsense-Mediated Decay (NMD); Nonsense Mediated Decay (NMD) enhanced by the Exon Junction Complex (EJC); Regulation of expression of SLITs and ROBOs; Signaling by ROBO receptors; RNA Polymerase II Transcription Termination; Transport of Mature Transcript to Cytoplasm; mRNA 3'-end processing; Transport …
CDKN2C	-0.0427677	0.0851056	30	-0.502526	-0.216576	0.131041	0.618967	0.999784	Mitotic G1 phase and G1/S transition; Cyclin D associated events in G1; G1 Phase; Oncogene Induced Senescence; Cellular Senescence; Oxidative Stress Induced Senescence; Senescence-Associated Secretory Phenotype (SASP)
C1orf87	-0.111265	0.10859	30	-1.02463	-0.333036	0.110507	0.313731	0.999784
ZSWIM5	0.131415	0.0714727	30	1.83867	-0.0145518	0.277382	0.075882	0.999784
OMA1	-0.0621097	0.0572157	30	-1.08554	-0.17896	0.0547403	0.28633	0.999784	Programmed Cell Death; Apoptosis; Mitochondrial protein degradation; Regulation of Apoptosis
SLC35D1	0.0843291	0.0905039	30	0.931773	-0.100505	0.269163	0.358892	0.999784	Transport of vitamins, nucleosides, and related molecules; Metabolic disorders of biological oxidation enzymes; Diseases of metabolism; SLC-mediated transmembrane transport; Phase II - Conjugation of compounds; Glucuronidation; Biological oxidations
LRP8	0.00971148	0.0764447	30	0.127039	-0.146409	0.165832	0.899757	0.999784	Metabolism of vitamins and cofactors; Platelet sensitization by LDL; Platelet homeostasis; Metabolism of fat-soluble vitamins; Retinoid metabolism and transport; Visual phototransduction
TCEANC2	-0.0278843	0.0397935	30	-0.700725	-0.109154	0.0533849	0.488874	0.999784
USP1	-0.00522896	0.0597076	30	-0.0875761	-0.127168	0.11671	0.930796	0.999784	DNA Repair; DNA Damage Bypass; Fanconi Anemia Pathway; Recognition of DNA damage by PCNA-containing replication complex
AK5	-0.0979458	0.0937377	30	-1.04489	-0.289384	0.0934923	0.30442	0.999784	Metabolism of nucleotides; Interconversion of nucleotide di- and triphosphates
DNAJC6	-0.00538424	0.0686458	30	-0.0784352	-0.145578	0.134809	0.938003	0.999784	trans-Golgi Network Vesicle Budding; Golgi Associated Vesicle Biogenesis; Clathrin-mediated endocytosis; Lysosome Vesicle Biogenesis
AK4	-0.0570217	0.0766173	30	-0.74424	-0.213495	0.0994518	0.462521	0.999784	Metabolism of nucleotides; Interconversion of nucleotide di- and triphosphates
LEPROT	-0.0332054	0.0422308	30	-0.786285	-0.119452	0.0530413	0.437867	0.999784
CACHD1	0.166735	0.0911881	30	1.82848	-0.0194955	0.352966	0.0774368	0.999784
MCOLN2	-0.025394	0.0868856	30	-0.292269	-0.202838	0.15205	0.772093	0.999784	TRP channels; Ion channel transport; Stimuli-sensing channels
ATG4C	-0.0675114	0.0595284	30	-1.1341	-0.189085	0.0540619	0.265733	0.999784	Autophagy; Macroautophagy
TTLL7	-0.0159751	0.0812496	30	-0.196617	-0.181909	0.149959	0.845453	0.999784	Carboxyterminal post-translational modifications of tubulin
KDM4A	-0.0844644	0.0728973	30	-1.15868	-0.233341	0.0644118	0.255729	0.999784	DNA Repair; DNA Double-Strand Break Repair; Chromatin modifying enzymes; Chromatin organization; Signaling by Nuclear Receptors; DNA Double Strand Break Response; Recruitment and ATM-mediated phosphorylation of repair and signaling proteins at DNA double strand breaks; NR1H3 & NR1H2 regulate gene expression linked to cholesterol transport and efflux; NR1H2 and NR1H3-mediated signaling; HDMs demet…
ZNHIT6	-0.017693	0.0694839	30	-0.254635	-0.159598	0.124212	0.800743	0.999784
MROH7	0.0879604	0.103373	30	0.8509	-0.123156	0.299077	0.401566	0.999784
PTGFR	-0.0168695	0.0762911	30	-0.22112	-0.172677	0.138938	0.826497	0.999784	Eicosanoid ligand-binding receptors; G alpha (q) signalling events; Class A/1 (Rhodopsin-like receptors); GPCR ligand binding
LMO4	0.0709416	0.0631689	30	1.12305	-0.0580665	0.19995	0.270325	0.999784
RPL17P6	-0.159028	0.0864254	30	-1.84006	-0.335532	0.0174763	0.0756725	0.999784
PRPF38A	-0.0266429	0.0419389	30	-0.635279	-0.112294	0.0590078	0.530062	0.999784	Processing of Capped Intron-Containing Pre-mRNA; mRNA Splicing; mRNA Splicing - Major Pathway
PIGK	-0.154362	0.0681937	30	-2.26358	-0.293632	-0.0150915	0.0309941	0.999784	Post-translational modification: synthesis of GPI-anchored proteins
DOCK7	-0.0429229	0.0783113	30	-0.548107	-0.202856	0.11701	0.587674	0.999784	RHO GTPase cycle; RAC1 GTPase cycle; CDC42 GTPase cycle; Signaling by MET; MET activates RAP1 and RAC1; Factors involved in megakaryocyte development and platelet production; MET promotes cell motility
NEGR1	0.012792	0.0754285	30	0.169591	-0.141253	0.166837	0.86647	0.999784	Post-translational modification: synthesis of GPI-anchored proteins
DNTTIP2	-0.063634	0.0975723	30	-0.652173	-0.262903	0.135635	0.519256	0.999784
PTPRF	-0.126403	0.0866462	30	-1.45884	-0.303358	0.0505522	0.155001	0.999784	Insulin receptor recycling; Signaling by Insulin receptor; Synaptic adhesion-like molecules; Receptor-type tyrosine-protein phosphatases; Protein-protein interactions at synapses; Neuronal System
GPX7	-0.0038763	0.0911943	30	-0.0425059	-0.19012	0.182367	0.966377	0.999784	Cellular response to chemical stress; Detoxification of Reactive Oxygen Species
SLC44A3	-0.0749951	0.0694471	30	-1.07989	-0.216825	0.0668348	0.288798	0.999784	Phospholipid metabolism; Glycerophospholipid biosynthesis; Synthesis of PC; Transport of bile salts and organic acids, metal ions and amine compounds; SLC-mediated transmembrane transport
PKN2	-0.0170527	0.109304	30	-0.156011	-0.240282	0.206177	0.87707	0.999784	RHO GTPase cycle; RHOC GTPase cycle; RHOA GTPase cycle; RAC1 GTPase cycle; RHO GTPase Effectors; RHOB GTPase cycle; RHO GTPases activate PKNs
ABCD3	-0.0529106	0.0714918	30	-0.740094	-0.198916	0.0930951	0.464996	0.999784	RHO GTPase cycle; Protein localization; RHOC GTPase cycle; RHOA GTPase cycle; ABC-family proteins mediated transport; Class I peroxisomal membrane protein import; ABC transporters in lipid homeostasis
ZZZ3	0.0303422	0.0824645	30	0.367943	-0.138073	0.198757	0.715499	0.999784	Epigenetic regulation of gene expression; Chromatin modifying enzymes; Chromatin organization; Formation of WDR5-containing histone-modifying complexes; HATs acetylate histones
HIVEP3	0.0329292	0.109595	30	0.300463	-0.190893	0.256751	0.765896	0.999784	Regulation of RUNX2 expression and activity; Transcriptional regulation by RUNX2
BCAR3	0.0573615	0.066067	30	0.868232	-0.0775653	0.192288	0.39216	0.999784
CNN3	0.0734732	0.0751435	30	0.977773	-0.0799902	0.226937	0.336006	0.999784
VAV3	-0.0255018	0.0856337	30	-0.297801	-0.200389	0.149386	0.767908	0.999784	RHO GTPase cycle; Fc epsilon receptor (FCERI) signaling; RAC2 GTPase cycle; RHOA GTPase cycle; RAC1 GTPase cycle; Death Receptor Signaling; VEGFA-VEGFR2 Pathway; Fcgamma receptor (FCGR) dependent phagocytosis; Signaling by VEGF; RHOG GTPase cycle; CDC42 GTPase cycle; Regulation of actin dynamics for phagocytic cup formation; Leishmania infection; Parasitic Infection Pathways; Parasite infection; …
TLCD4	-0.18315	0.0701294	30	-2.6116	-0.326373	-0.0399264	0.013939	0.999784
LRRC8D	-0.0781052	0.0653892	30	-1.19447	-0.211648	0.0554374	0.241654	0.999784	Miscellaneous transport and binding events
S1PR1	0.0685892	0.0817089	30	0.839433	-0.0982828	0.235461	0.407866	0.999784	SARS-CoV Infections; Potential therapeutics for SARS; Signaling by Interleukins; Interleukin-4 and Interleukin-13 signaling; Lysosphingolipid and LPA receptors; Class A/1 (Rhodopsin-like receptors); GPCR ligand binding
ELAPOR1	0.0754562	0.0938729	30	0.803812	-0.116258	0.26717	0.427829	0.999784
ARHGAP29	0.04024	0.12475	30	0.322565	-0.214534	0.295014	0.749262	0.999784	RHO GTPase cycle; RHOA GTPase cycle; RAC1 GTPase cycle; CDC42 GTPase cycle
COA7	0.0344264	0.0689601	30	0.499222	-0.106409	0.175262	0.621265	0.999784
GCLM	-0.108366	0.0711861	30	-1.52229	-0.253747	0.0370155	0.138409	0.999784	KEAP1-NFE2L2 pathway; Cellular response to chemical stress; Nuclear events mediated by NFE2L2; NFE2L2 regulating anti-oxidant/detoxification enzymes; Glutathione synthesis and recycling; Glutathione conjugation; Metabolic disorders of biological oxidation enzymes; Diseases of metabolism; Phase II - Conjugation of compounds; Biological oxidations
TGFBR3	0.103563	0.1262	30	0.820621	-0.154173	0.361298	0.418336	0.999784	Signaling by TGF-beta Receptor Complex; Signaling by TGFB family members; TGF-beta receptor signaling activates SMADs; Signaling by TGFBR3; TGFBR3 PTM regulation; Signaling by Activin; TGFBR3 expression; Signaling by BMP; Signaling by FGFR; Signaling by FGFR1; FGFR1c ligand binding and activation; FGFR1 ligand binding and activation
SZT2	0.0699873	0.0884095	30	0.791627	-0.110569	0.250544	0.434793	0.999784	Cellular response to starvation; Amino acids regulate mTORC1
PHTF1	0.00917445	0.089171	30	0.102886	-0.172937	0.191286	0.918738	0.999784
RPSAP19	-0.10708	0.0658691	30	-1.62564	-0.241602	0.0274429	0.114486	0.999784
LPAR3	0.0438024	0.0921009	30	0.475591	-0.144293	0.231898	0.63781	0.999784	Lysosphingolipid and LPA receptors; G alpha (q) signalling events; G alpha (i) signalling events; Class A/1 (Rhodopsin-like receptors); GPCR ligand binding
CTTNBP2NL	0.0169744	0.086259	30	0.196784	-0.15919	0.193139	0.845324	0.999784
SLC35A3	0.042437	0.0855469	30	0.496067	-0.132273	0.217147	0.623462	0.999784	Disorders of transmembrane transporters; Transport of vitamins, nucleosides, and related molecules; SLC transporter disorders; SLC-mediated transmembrane transport
AGL	0.023092	0.102877	30	0.224462	-0.187011	0.233195	0.823919	0.999784	Neutrophil degranulation; Metabolism of carbohydrates; Glycogen metabolism; Glycogen breakdown (glycogenolysis)
RNPC3	-0.019223	0.0779461	30	-0.24662	-0.17841	0.139964	0.806882	0.999784	Processing of Capped Intron-Containing Pre-mRNA; mRNA Splicing; mRNA Splicing - Minor Pathway
SNX7	0.0328631	0.0713465	30	0.460613	-0.112846	0.178572	0.648398	0.999784
SEC22B	-0.0684822	0.0539748	30	-1.26878	-0.178714	0.0417491	0.214276	0.999784	Class I MHC mediated antigen processing & presentation; Asparagine N-linked glycosylation; Intra-Golgi and retrograde Golgi-to-ER traffic; Antigen processing-Cross presentation; ER-Phagosome pathway; ER to Golgi Anterograde Transport; Transport to the Golgi and subsequent modification; COPII-mediated vesicle transport; Golgi-to-ER retrograde transport; COPI-dependent Golgi-to-ER retrograde traffi…
PTGFRN	-0.00941484	0.0900986	30	-0.104495	-0.193421	0.174591	0.917472	0.999784
ZNF326	-0.0399657	0.0653433	30	-0.611626	-0.173415	0.0934832	0.545393	0.999784
TENT5C	-0.0307297	0.121832	30	-0.25223	-0.279543	0.218084	0.802583	0.999784
[truncated: 15,272 more rows]

## Sheet: EBJ_vs_PL_Fed
gene	Estimate	Std..Error	df	t.value	lower	upper	p_val_raw	p_val_adj	reactome_pathways
[truncated: 15,586 more rows]

## Sheet: EBJ_Fed_vs_Fasted
gene	Estimate	Std..Error	df	t.value	lower	upper	p_val_raw	p_val_adj	reactome_pathways
[truncated: 15,586 more rows]

[truncated: 1 more sheets: PL_Fed_vs_Fasted]
