# Supplementary material for: One-Week Elderberry Juice Intervention Promotes Metabolic Flexibility in the Transcriptome of Overweight Adults During a Meal Challenge
Source: Nutrients. 2025 Oct 1;17(19):3142. doi: 10.3390/nu17193142 (PMC12526507; doi:10.3390/nu17193142)
Supplement: Supplementary file 1 [file nutrients-17-03142-s001.zip › Table S3.xlsx]

## Sheet: Elderberry_MetFlex_DEG_annotate
gene	Estimate	Std..Error	df	t.value	lower	upper	p_val_raw	p_val_adj	reactome_pathways	Pathway	PathwayID	GeneID	Description	KO	EC
PDK4	-1.61052	0.160598	30	-10.0283	-1.9385	-1.28253	4.28396e-11	6.32441e-07	Aerobic respiration and respiratory electron transport; Regulation of pyruvate metabolism; Pyruvate metabolism; Regulation of pyruvate dehydrogenase (PDH) complex; Signaling by Nuclear Receptors; Signaling by Retinoic Acid	Literature_Curation	NA	NA	Core regulatory gene (not present in KEGG pathway list)	NA	NA
PLIN2	-0.47138	0.057187	30	-8.24275	-0.58817	-0.35459	3.35415e-09	2.47587e-05	Autophagy; Macroautophagy; Regulation of lipid metabolism by PPARalpha; PPARA activates gene expression; Selective autophagy; Late endosomal microautophagy; Chaperone Mediated Autophagy	PPAR_Signaling	hsa03320	123	perilipin 2	K17284	NA
KAT2B	0.347858	0.049473	30	7.0312	0.246819	0.448896	8.15177e-08	0.000111582	Diseases of signal transduction by growth factor receptors and second messengers; Transcriptional regulation by RUNX3; Epigenetic regulation of gene expression; Signaling by NOTCH4; RNA Polymerase I Transcription Initiation; Deubiquitination; Chromatin modifying enzymes; Chromatin organization; Formation of WDR5-containing histone-modifying complexes; Signaling by NOTCH; Signaling by NOTCH1 PEST …	Thyroid_Hormone_Signaling	hsa04919	8850	lysine acetyltransferase 2B	K06062	2.3.1.48
PPARGC1B	0.638594	0.091764	30	6.95911	0.451187	0.826001	9.90928e-08	0.000113201	Organelle biogenesis and maintenance; Mitochondrial biogenesis; Transcriptional activation of mitochondrial biogenesis; Regulation of RUNX2 expression and activity; Regulation of lipid metabolism by PPARalpha; Adipogenesis; PPARA activates gene expression; Transcriptional regulation by RUNX2; Transcriptional regulation of brown and beige adipocyte differentiation; Transcriptional regulation of br…	Insulin_Resistance	hsa04931	133522	PPARG coactivator 1 beta	K17962	NA
LILRA4	-0.59079	0.084919	29.9982	-6.95704	-0.76422	-0.41736	9.96826e-08	0.000113201	Immunoregulatory interactions between a Lymphoid and a non-Lymphoid cell	B_Cell_Receptor_Signaling	hsa04662	23547	leukocyte immunoglobulin like receptor A4	K06512	NA
FPGT	0.311886	0.04773	30	6.5344	0.214408	0.409363	3.16358e-07	0.000212291	Asparagine N-linked glycosylation; Biosynthesis of the N-glycan precursor (dolichol lipid-linked oligosaccharide, LLO) and transfer to a nascent protein; Synthesis of substrates in N-glycan biosythesis	Fructose_Mannose_Metabolism	hsa00051	8790	fucose-1-phosphate guanylyltransferase	K00976	2.7.7.30
ATG9B	-0.48994	0.076858	30	-6.37466	-0.64691	-0.33298	4.91686e-07	0.000268843	Autophagy; Macroautophagy	Autophagy	hsa04140	285973	autophagy related 9B	K17907	NA
FAR1	0.621276	0.098253	30	6.32321	0.420616	0.821936	5.66984e-07	0.000285817	NA	Peroxisome	hsa04146	84188	fatty acyl-CoA reductase 1	K13356	1.2.1.84
IL1RAP	0.771662	0.128682	30	5.99665	0.508858	1.03447	1.40738e-06	0.000346286	Interleukin-1 signaling; Interleukin-1 family signaling; PIP3 activates AKT signaling; Intracellular signaling by second messengers; Signaling by Interleukins; Negative regulation of the PI3K/AKT network; PI5P, PP2A and IER3 Regulate PI3K/AKT Signaling; Receptor-type tyrosine-protein phosphatases; Protein-protein interactions at synapses; Neuronal System	MAPK_Signaling	hsa04010	3556	interleukin 1 receptor accessory protein	K04723	NA
EGLN1	0.540375	0.090937	30	5.94231	0.354657	0.726093	1.63841e-06	0.000377935	Oxygen-dependent proline hydroxylation of Hypoxia-inducible Factor Alpha; Cellular response to hypoxia	HIF-1_Signaling	hsa04066	54583	egl-9 family hypoxia inducible factor 1	K09592	1.14.11.29
C9ORF72	0.498454	0.084285	30	5.91392	0.326321	0.670586	1.77399e-06	0.000386017	NA	Autophagy	hsa04140	203228	C9orf72-SMCR8 complex subunit	K23609	NA
NDUFV1	-0.28728	0.049001	30	-5.86275	-0.38735	-0.18721	2.04744e-06	0.000419811	Aerobic respiration and respiratory electron transport; Respiratory electron transport; Mitochondrial protein degradation; Complex I biogenesis	Oxidative_Phosphorylation	hsa00190	4723	NADH:ubiquinone oxidoreductase core subunit V1	K03942	7.1.1.2
ACSL4	0.633007	0.108434	30	5.83771	0.411555	0.854459	2.19638e-06	0.000421106	Fatty acid metabolism; Fatty acyl-CoA biosynthesis; Synthesis of very long-chain fatty acyl-CoAs; Free fatty acids regulate insulin secretion; Integration of energy metabolism; Regulation of insulin secretion	Fatty_Acid_Biosynthesis	hsa00061	2182	acyl-CoA synthetase long chain family member 4	K01897	6.2.1.3
PKN2	0.635128	0.109304	30	5.81063	0.411899	0.858357	2.36975e-06	0.000442843	RHO GTPase cycle; RHOC GTPase cycle; RHOA GTPase cycle; RAC1 GTPase cycle; RHO GTPase Effectors; RHOB GTPase cycle; RHO GTPases activate PKNs	PI3K_Akt_Signaling	hsa04151	5586	protein kinase N2	K23691	NA
CAB39	0.381896	0.066207	30	5.76821	0.246683	0.517108	2.66948e-06	0.000469161	Neutrophil degranulation; MTOR signalling; Energy dependent regulation of mTOR by LKB1-AMPK	mTOR_Signaling	hsa04150	51719	calcium binding protein 39	K08272	NA
IDH1	0.287412	0.050118	30	5.73467	0.185057	0.389767	2.93327e-06	0.00048656	Neutrophil degranulation; Protein localization; KEAP1-NFE2L2 pathway; Cellular response to chemical stress; Nuclear events mediated by NFE2L2; Metabolism of cofactors; Peroxisomal protein import; Metabolism of vitamins and cofactors; Diseases of metabolism	TCA_Cycle	hsa00020	3417	isocitrate dehydrogenase (NADP(+)) 1	K00031	1.1.1.42
CCR2	0.531505	0.093326	30	5.69517	0.340909	0.722102	3.27772e-06	0.000520311	Signaling by Interleukins; Interleukin-10 signaling; Chemokine receptors bind chemokines; G alpha (i) signalling events; Beta defensins; Defensins; Class A/1 (Rhodopsin-like receptors); Peptide ligand-binding receptors; GPCR ligand binding; Antimicrobial peptides	Cytokine_Cytokine_Receptor_Interaction	hsa04060	729230	C-C motif chemokine receptor 2	K04177	NA
LAMTOR3	0.332323	0.0585	30	5.68076	0.21285	0.451795	3.41327e-06	0.000524897	Neutrophil degranulation; Transcriptional Regulation by TP53; Cellular response to starvation; PTEN Regulation; Autophagy; PIP3 activates AKT signaling; Macroautophagy; Intracellular signaling by second messengers; TP53 Regulates Metabolic Genes; Amino acids regulate mTORC1; MTOR signalling; mTORC1-mediated signalling; MAPK family signaling cascades; Regulation of PTEN gene transcription; MAPK1/M…	mTOR_Signaling	hsa04150	8649	late endosomal/lysosomal adaptor, MAPK and MTOR activator 3	K04370	NA
PRKAA1	0.44208	0.078123	30	5.65879	0.282532	0.601628	3.63086e-06	0.000545939	Transcriptional Regulation by TP53; Regulation of TP53 Activity; Regulation of TP53 Activity through Phosphorylation; Autophagy; Macroautophagy; TP53 Regulates Metabolic Genes; MTOR signalling; Energy dependent regulation of mTOR by LKB1-AMPK; Activation of NMDA receptors and postsynaptic events; Post NMDA receptor activation events; Activation of AMPK downstream of NMDARs; Neurotransmitter recep…	Insulin_Signaling	hsa04910	5562	protein kinase AMP-activated catalytic subunit alpha 1	K07198	2.7.11.31
ACAA2	-0.32842	0.059694	30	-5.50176	-0.45033	-0.20651	5.65039e-06	0.000678185	Fatty acid metabolism; Mitochondrial Fatty Acid Beta-Oxidation	Fatty_Acid_Elongation	hsa00062	10449	acetyl-CoA acyltransferase 2	K07508	2.3.1.16
IL31RA	0.372351	0.06787	30	5.48623	0.233742	0.51096	5.90333e-06	0.000691673	Signaling by Interleukins; Interleukin-6 family signaling; IL-6-type cytokine receptor ligand interactions	Cytokine_Cytokine_Receptor_Interaction	hsa04060	133396	interleukin 31 receptor A	K22630	NA
RAB10	0.257494	0.04724	30	5.45073	0.161017	0.353971	6.52493e-06	0.000708291	Neutrophil degranulation; Rab regulation of trafficking; RAB GEFs exchange GTP for GDP on RABs; RAB geranylgeranylation; Translocation of SLC2A4 (GLUT4) to the plasma membrane	AMPK_Signaling	hsa04152	10890	RAB10, member RAS oncogene family	K07903	NA
GRB10	0.399366	0.073073	30	5.46528	0.25013	0.548601	6.26262e-06	0.000708291	FLT3 Signaling; Signaling by SCF-KIT; Response of EIF2AK1 (HRI) to heme deficiency; Signal attenuation; RET signaling; Signaling by Insulin receptor; Insulin receptor signalling cascade	mTOR_Signaling	hsa04150	2887	growth factor receptor bound protein 10	K20064	NA
HACD4	0.377069	0.069025	30	5.46281	0.236102	0.518036	6.3065e-06	0.000708291	Fatty acid metabolism; Fatty acyl-CoA biosynthesis; Synthesis of very long-chain fatty acyl-CoAs	Fatty_Acid_Elongation	hsa00062	401494	3-hydroxyacyl-CoA dehydratase 4	K10703	4.2.1.134
JAK2	0.450005	0.082695	30	5.44173	0.281119	0.618891	6.69272e-06	0.000710825	Mitotic G1 phase and G1/S transition; SARS-CoV Infections; Diseases of signal transduction by growth factor receptors and second messengers; Interferon Signaling; Potential therapeutics for SARS; Cyclin D associated events in G1; G1 Phase; Chromatin modifying enzymes; Chromatin organization; Signaling by Interleukins; Interleukin-12 family signaling; Interferon gamma signaling; Interleukin-12 sig…	Adipocytokine_Signaling	hsa04920	3717	Janus kinase 2	K04447	2.7.10.2
HSP90AB1	-0.26014	0.048741	30	-5.33733	-0.35969	-0.1606	8.98569e-06	0.000774763	Neutrophil degranulation; RHO GTPase cycle; SARS-CoV Infections; Mitotic G2-G2/M phases; G2/M Transition; SARS-CoV-2 Infection; Fcgamma receptor (FCGR) dependent phagocytosis; Potential therapeutics for SARS; Nucleotide-binding domain, leucine rich repeat containing receptor (NLR) signaling pathways; SARS-CoV-2-host interactions; Regulation of actin dynamics for phagocytic cup formation; Cellular…	PI3K_Akt_Signaling	hsa04151	3326	heat shock protein 90 alpha family class B member 1	K04079	NA
RPE	0.307266	0.057693	30	5.32584	0.18944	0.425092	9.28206e-06	0.000786648	Metabolism of carbohydrates; Pentose phosphate pathway	Pentose_Phosphate_Pathway	hsa00030	6120	ribulose-5-phosphate-3-epimerase	K01783	5.1.3.1
TGFBR1	0.397339	0.074618	30	5.32495	0.244948	0.54973	9.30548e-06	0.000786648	Diseases of signal transduction by growth factor receptors and second messengers; Signaling by TGF-beta Receptor Complex; Deubiquitination; UCH proteinases; Signaling by TGFB family members; Downregulation of TGF-beta receptor signaling; TGF-beta receptor signaling activates SMADs; TGF-beta receptor signaling in EMT (epithelial to mesenchymal transition); Ub-specific processing proteases; Signali…	FoxO_Signaling	hsa04068	7046	transforming growth factor beta receptor 1	K04674	2.7.11.30
SLC25A20	-0.39979	0.075352	30	-5.30568	-0.55368	-0.2459	9.82563e-06	0.000805866	Fatty acid metabolism; Carnitine metabolism	Thermogenesis	hsa04714	788	solute carrier family 25 member 20	K15109	NA
COL6A2	-0.40672	0.07706	30	-5.2779	-0.56409	-0.24934	1.06275e-05	0.000850127	Signaling by PDGF; Integrin cell surface interactions; NCAM signaling for neurite out-growth; Collagen biosynthesis and modifying enzymes; Collagen degradation; NCAM1 interactions; Assembly of collagen fibrils and other multimeric structures; Collagen formation; Collagen chain trimerization; Extracellular matrix organization; Degradation of the extracellular matrix; ECM proteoglycans	PI3K_Akt_Signaling	hsa04151	1292	collagen type VI alpha 2 chain	K06238	NA
KRAS	0.354575	0.068737	30	5.15843	0.214195	0.494955	1.48928e-05	0.001052	Fc epsilon receptor (FCERI) signaling; Signaling by the B Cell Receptor (BCR); Diseases of signal transduction by growth factor receptors and second messengers; Downstream signaling events of B Cell Receptor (BCR); Transcriptional regulation by RUNX3; VEGFA-VEGFR2 Pathway; Signaling by VEGF; Regulation of RAS by GAPs; FLT3 Signaling; Beta-catenin independent WNT signaling; C-type lectin receptors…	Insulin_Signaling	hsa04910	3845	KRAS proto-oncogene, GTPase	K07827	NA
MBOAT1	0.368759	0.071702	30	5.14294	0.222324	0.515194	1.55587e-05	0.001089	Phospholipid metabolism; Glycerophospholipid biosynthesis; Acyl chain remodelling of PE; Acyl chain remodelling of PS	Glycerolipid_Metabolism	hsa00561	154141	membrane bound O-acyltransferase domain containing 1	K13517	2.3.1.51 2.3.1.-
CSF1	0.325522	0.063912	30	5.0933	0.194997	0.456047	1.79007e-05	0.001183	Signaling by Interleukins; Signaling by CSF1 (M-CSF) in myeloid cells; Other interleukin signaling; Interleukin-10 signaling; Post-translational protein phosphorylation; Regulation of Insulin-like Growth Factor (IGF) transport and uptake by Insulin-like Growth Factor Binding Proteins (IGFBPs)	PI3K_Akt_Signaling	hsa04151	1435	colony stimulating factor 1	K05453	NA
TANK	0.310741	0.061009	30	5.09336	0.186144	0.435338	1.78976e-05	0.001183	MyD88-independent TLR4 cascade; TRIF (TICAM1)-mediated TLR4 signaling; Toll-like Receptor Cascades; Toll Like Receptor 3 (TLR3) Cascade; Toll Like Receptor 4 (TLR4) Cascade; Activation of IRF3, IRF7 mediated by TBK1, IKKÎµ (IKBKE); Regulation of TBK1, IKKÎµ (IKBKE)-mediated activation of IRF3, IRF7; TICAM1-dependent activation of IRF3/IRF7; Regulation of TBK1, IKKÎµ-mediated activation of IRF3, I…	Autophagy	hsa04140	10010	TRAF family member associated NFKB activator	K12650	NA
TGFA	0.56551	0.111287	30	5.08154	0.338232	0.792789	1.85049e-05	0.001198	Asparagine N-linked glycosylation; Diseases of signal transduction by growth factor receptors and second messengers; ER to Golgi Anterograde Transport; Transport to the Golgi and subsequent modification; PIP3 activates AKT signaling; COPII-mediated vesicle transport; Intracellular signaling by second messengers; MAPK family signaling cascades; Clathrin-mediated endocytosis; MAPK1/MAPK3 signaling;…	PI3K_Akt_Signaling	hsa04151	7039	transforming growth factor alpha	K08774	NA
GSK3B	0.316455	0.062463	30	5.06632	0.18889	0.444021	1.9318e-05	0.001236	S Phase; SARS-CoV Infections; Diseases of signal transduction by growth factor receptors and second messengers; SARS-CoV-1 Infection; KEAP1-NFE2L2 pathway; Cellular response to chemical stress; Degradation of beta-catenin by the destruction complex; SARS-CoV-2 Infection; Nuclear events mediated by NFE2L2; Epigenetic regulation of gene expression; GSK3B and BTRC:CUL1-mediated-degradation of NFE2L2…	Insulin_Signaling	hsa04910	2932	glycogen synthase kinase 3 beta	K03083	2.7.11.26
DAPK1	0.497016	0.098705	30	5.03537	0.295434	0.698599	2.10821e-05	0.001307	Programmed Cell Death; Apoptosis; Caspase activation via extrinsic apoptotic signalling pathway; Caspase activation via Dependence Receptors in the absence of ligand	Autophagy	hsa04140	1612	death associated protein kinase 1	K08803	2.7.11.1
PRKAR1A	0.501855	0.099878	30	5.02466	0.297876	0.705834	2.17298e-05	0.00132	Diseases of signal transduction by growth factor receptors and second messengers; Signaling by ALK in cancer; Signaling by ALK fusions and activated point mutants; Leishmania infection; Parasitic Infection Pathways; Intracellular signaling by second messengers; Hedgehog 'off' state; Signaling by Hedgehog; Anti-inflammatory response favouring Leishmania parasite infection; Leishmania parasite grow…	Insulin_Signaling	hsa04910	5573	protein kinase cAMP-dependent type I regulatory subunit alpha	K04739	NA
TBK1	0.256258	0.05116	30	5.00901	0.151777	0.36074	2.27118e-05	0.001347	SARS-CoV Infections; MyD88-independent TLR4 cascade; TRIF (TICAM1)-mediated TLR4 signaling; SARS-CoV-1 Infection; Toll-like Receptor Cascades; Toll Like Receptor 3 (TLR3) Cascade; Death Receptor Signaling; Toll Like Receptor 4 (TLR4) Cascade; SARS-CoV-1-host interactions; SARS-CoV-2 Infection; Potential therapeutics for SARS; TNF signaling; SARS-CoV-2-host interactions; Cytosolic sensors of patho…	Autophagy	hsa04140	29110	TANK binding kinase 1	K05410	2.7.11.10
PPP1CB	0.295663	0.059282	30	4.98743	0.174594	0.416733	2.41382e-05	0.001381	Mitotic G2-G2/M phases; G2/M Transition; Diseases of signal transduction by growth factor receptors and second messengers; Regulation of PLK1 Activity at G2/M Transition; RHO GTPase Effectors; Signaling by TGF-beta Receptor Complex; Circadian Clock; Signaling by TGFB family members; Downregulation of TGF-beta receptor signaling; TGF-beta receptor signaling activates SMADs; MAPK family signaling c…	Insulin_Signaling	hsa04910	5500	protein phosphatase 1 catalytic subunit beta	K06269	3.1.3.16
MAP4K1	-0.28885	0.058145	30	-4.96779	-0.4076	-0.1701	2.55143e-05	0.001405	NA	MAPK_Signaling	hsa04010	11184	mitogen-activated protein kinase kinase kinase kinase 1	K04408	2.7.11.1
FAS	0.349574	0.070705	30	4.94408	0.205174	0.493974	2.72802e-05	0.001452	Transcriptional Regulation by TP53; Programmed Cell Death; Apoptosis; Death Receptor Signaling; Regulated Necrosis; TP53 Regulates Transcription of Cell Death Genes; RIPK1-mediated regulated necrosis; Regulation of necroptotic cell death; Caspase activation via Death Receptors in the presence of ligand; Caspase activation via extrinsic apoptotic signalling pathway; TP53 Regulates Transcription of…	MAPK_Signaling	hsa04010	355	Fas cell surface death receptor	K04390	NA
NCOA2	0.537077	0.109	30	4.92729	0.314469	0.759686	2.86041e-05	0.001456	Organelle biogenesis and maintenance; Cellular response to chemical stress; SUMOylation; SUMO E3 ligases SUMOylate target proteins; Mitochondrial biogenesis; RHO GTPase Effectors; Regulation of cholesterol biosynthesis by SREBP (SREBF); Chromatin modifying enzymes; Chromatin organization; Transcriptional activation of mitochondrial biogenesis; Activation of gene expression by SREBF (SREBP); Circa…	Thyroid_Hormone_Signaling	hsa04919	10499	nuclear receptor coactivator 2	K11255	NA
CASTOR2	0.256059	0.052432	30	4.88361	0.148978	0.36314	3.23564e-05	0.001582	Cellular response to starvation; Amino acids regulate mTORC1	mTOR_Signaling	hsa04150	729438	cytosolic arginine sensor for mTORC1 subunit 2	K23081	NA
CYTB	-0.27493	0.05655	30	-4.86175	-0.39043	-0.15944	3.44138e-05	0.001638	Aerobic respiration and respiratory electron transport; Respiratory electron transport; Complex III assembly	Oxidative_Phosphorylation	hsa00190	4519	cytochrome b	K00412	NA
PLA2G4A	0.340136	0.070075	30	4.85388	0.197023	0.483248	3.51869e-05	0.001648	Intra-Golgi and retrograde Golgi-to-ER traffic; Phospholipid metabolism; Golgi-to-ER retrograde transport; Platelet activation, signaling and aggregation; Glycerophospholipid biosynthesis; Fatty acid metabolism; Platelet sensitization by LDL; COPI-independent Golgi-to-ER retrograde traffic; Platelet homeostasis; Signal amplification; Opioid Signalling; G-protein mediated events; PLC beta mediated…	MAPK_Signaling	hsa04010	5321	phospholipase A2 group IVA	K16342	3.1.1.4
LDHB	-0.46742	0.096368	30	-4.85034	-0.66423	-0.27061	3.55396e-05	0.001648	Aerobic respiration and respiratory electron transport; Pyruvate metabolism	Glycolysis_Gluconeogenesis	hsa00010	3945	lactate dehydrogenase B	K00016	1.1.1.27
ZNF516	0.540024	0.112033	30	4.82024	0.311223	0.768825	3.86877e-05	0.001706	NA	Thermogenesis	hsa04714	9658	zinc finger protein 516	K22411	NA
VAV3	0.411655	0.085634	30	4.80716	0.236768	0.586542	4.01403e-05	0.001764	RHO GTPase cycle; Fc epsilon receptor (FCERI) signaling; RAC2 GTPase cycle; RHOA GTPase cycle; RAC1 GTPase cycle; Death Receptor Signaling; VEGFA-VEGFR2 Pathway; Fcgamma receptor (FCGR) dependent phagocytosis; Signaling by VEGF; RHOG GTPase cycle; CDC42 GTPase cycle; Regulation of actin dynamics for phagocytic cup formation; Leishmania infection; Parasitic Infection Pathways; Parasite infection; …	Leukocyte_Transendothelial_Migration	hsa04670	10451	vav guanine nucleotide exchange factor 3	K05730	NA
CACNA1I	-0.40366	0.08404	30	-4.80316	-0.57529	-0.23202	4.05955e-05	0.001773	Smooth Muscle Contraction; NCAM signaling for neurite out-growth; NCAM1 interactions; Muscle contraction	MAPK_Signaling	hsa04010	8911	calcium voltage-gated channel subunit alpha1 I	K04856	NA
BCL6	0.623327	0.130237	30	4.78611	0.357348	0.889306	4.25942e-05	0.001795	Transcriptional Regulation by TP53; TP53 Regulates Transcription of Cell Death Genes; Signaling by Interleukins; FOXO-mediated transcription of cell death genes; TP53 regulates transcription of several additional cell death genes whose specific roles in p53-dependent apoptosis remain uncertain; FOXO-mediated transcription; Interleukin-4 and Interleukin-13 signaling	FoxO_Signaling	hsa04068	604	BCL6 transcription repressor	K15618	NA
CCR7	-0.62777	0.131178	30	-4.78559	-0.89567	-0.35986	4.2657e-05	0.001795	Chemokine receptors bind chemokines; G alpha (i) signalling events; Class A/1 (Rhodopsin-like receptors); Peptide ligand-binding receptors; GPCR ligand binding	Cytokine_Cytokine_Receptor_Interaction	hsa04060	1236	C-C motif chemokine receptor 7	K04182	NA
ANGPT1	0.37323	0.078113	30	4.7781	0.213703	0.532757	4.35657e-05	0.001822	MAPK family signaling cascades; MAPK1/MAPK3 signaling; RAF/MAP kinase cascade; Cell surface interactions at the vascular wall; Tie2 Signaling	PI3K_Akt_Signaling	hsa04151	284	angiopoietin 1	K05465	NA
IGF1R	0.4239	0.089033	30	4.76118	0.242072	0.605729	4.56931e-05	0.00189	Respiratory Syncytial Virus Infection Pathway; Extra-nuclear estrogen signaling; ESR-mediated signaling; Signaling by Nuclear Receptors; Respiratory syncytial virus (RSV) attachment and entry; Signaling by Type 1 Insulin-like Growth Factor 1 Receptor (IGF1R); IGF1R signaling cascade; IRS-related events triggered by IGF1R	mTOR_Signaling	hsa04150	3480	insulin like growth factor 1 receptor	K05087	2.7.10.1
ITGB7	-0.41414	0.087136	30	-4.75275	-0.59209	-0.23618	4.67914e-05	0.00191	Immunoregulatory interactions between a Lymphoid and a non-Lymphoid cell; Integrin cell surface interactions; Extracellular matrix organization	PI3K_Akt_Signaling	hsa04151	3695	integrin subunit beta 7	K06590	NA
PDK2	-0.25933	0.055129	30	-4.70407	-0.37192	-0.14674	5.3664e-05	0.002096	Aerobic respiration and respiratory electron transport; Regulation of pyruvate metabolism; Pyruvate metabolism; Regulation of pyruvate dehydrogenase (PDH) complex; Signaling by Nuclear Receptors; Signaling by Retinoic Acid	Literature_Curation	NA	NA	Core regulatory gene (not present in KEGG pathway list)	NA	NA
CREB5	0.567299	0.12071	29.9997	4.69967	0.320775	0.813822	5.4334e-05	0.002105	NA	Insulin_Secretion	hsa04911	9586	cAMP responsive element binding protein 5	K09047	NA
CCNG2	0.542753	0.11576	30	4.6886	0.306339	0.779167	5.60524e-05	0.002144	FOXO-mediated transcription; FOXO-mediated transcription of cell cycle genes	FoxO_Signaling	hsa04068	901	cyclin G2	K10146	NA
TAB2	0.30947	0.066031	30	4.68672	0.174616	0.444324	5.6349e-05	0.002144	SARS-CoV Infections; Fc epsilon receptor (FCERI) signaling; MyD88-independent TLR4 cascade; Toll Like Receptor 9 (TLR9) Cascade; TRIF (TICAM1)-mediated TLR4 signaling; CLEC7A (Dectin-1) signaling; Toll Like Receptor 7/8 (TLR7/8) Cascade; Interleukin-1 signaling; Toll-like Receptor Cascades; Toll Like Receptor 3 (TLR3) Cascade; MyD88 dependent cascade initiated on endosome; TCR signaling; TRAF6 me…	MAPK_Signaling	hsa04010	23118	TGF-beta activated kinase 1 (MAP3K7) binding protein 2	K04404	NA
DGKA	-0.35946	0.077006	30	-4.668	-0.51673	-0.2022	5.93961e-05	0.002203	Platelet activation, signaling and aggregation; Effects of PIP2 hydrolysis; G alpha (q) signalling events	Glycerolipid_Metabolism	hsa00561	1606	diacylglycerol kinase alpha	K00901	2.7.1.107
TLR1	0.422582	0.090934	30	4.64712	0.23687	0.608295	6.29879e-05	0.002285	Class I MHC mediated antigen processing & presentation; SARS-CoV Infections; Toll-like Receptor Cascades; Toll Like Receptor 4 (TLR4) Cascade; SARS-CoV-2 Infection; MyD88:MAL(TIRAP) cascade initiated on plasma membrane; Toll Like Receptor TLR6:TLR2 Cascade; Antigen processing-Cross presentation; ER-Phagosome pathway; Toll Like Receptor TLR1:TLR2 Cascade; Toll Like Receptor 2 (TLR2) Cascade; SARS-…	Toll_Like_Receptor_Signaling	hsa04620	7096	toll like receptor 1	K05398	NA
NR1D1	-0.30501	0.065935	30	-4.62593	-0.43967	-0.17035	6.68537e-05	0.002367	Organelle biogenesis and maintenance; Mitochondrial biogenesis; Transcriptional activation of mitochondrial biogenesis; Circadian Clock; Heme signaling; Regulation of lipid metabolism by PPARalpha; PPARA activates gene expression; Nuclear Receptor transcription pathway	Circadian_Rhythm	hsa04710	9572	nuclear receptor subfamily 1 group D member 1	K03728	NA
FNIP2	0.29491	0.063901	30	4.6151	0.164407	0.425413	6.89194e-05	0.002405	Cellular response to starvation; Amino acids regulate mTORC1	mTOR_Signaling	hsa04150	57600	folliculin interacting protein 2	K20401	NA
SETD7	0.30465	0.066076	30	4.61061	0.169705	0.439595	6.97941e-05	0.002413	Chromatin modifying enzymes; Chromatin organization; PKMTs methylate histone lysines	FoxO_Signaling	hsa04068	80854	SET domain containing 7, histone lysine methyltransferase	K11431	2.1.1.364
DAPP1	0.332854	0.072249	30	4.60708	0.185303	0.480405	7.04908e-05	0.002415	Signaling by the B Cell Receptor (BCR); Antigen activates B Cell Receptor (BCR) leading to generation of second messengers	B_Cell_Receptor_Signaling	hsa04662	27071	dual adaptor of phosphotyrosine and 3-phosphoinositides 1	K12229	NA
VEGFA	0.472303	0.1025	30	4.60784	0.26297	0.681635	7.03398e-05	0.002415	SARS-CoV Infections; VEGFA-VEGFR2 Pathway; Signaling by VEGF; Potential therapeutics for SARS; Cellular response to hypoxia; Signaling by Interleukins; Platelet activation, signaling and aggregation; VEGFR2 mediated cell proliferation; Response to elevated platelet cytosolic Ca2+; Platelet degranulation; Interleukin-4 and Interleukin-13 signaling; Regulation of gene expression by Hypoxia-inducibl…	PI3K_Akt_Signaling	hsa04151	7422	vascular endothelial growth factor A	K05448	NA
AKR1B1	-0.33319	0.072594	30	-4.58974	-0.48144	-0.18493	7.40087e-05	0.002479	Metabolism of carbohydrates; Pregnenolone biosynthesis; Metabolism of steroids; Metabolism of steroid hormones	Fructose_Mannose_Metabolism	hsa00051	231	aldo-keto reductase family 1 member B	K00011	1.1.1.21
ITGAV	0.413461	0.090286	30	4.57943	0.229071	0.59785	7.61816e-05	0.002505	Neutrophil degranulation; Class I MHC mediated antigen processing & presentation; VEGFA-VEGFR2 Pathway; Signaling by VEGF; Antigen processing-Cross presentation; Signaling by TGF-beta Receptor Complex; Signaling by TGFB family members; TGF-beta receptor signaling activates SMADs; Signal transduction by L1; PECAM1 interactions; Cell surface interactions at the vascular wall; Syndecan interactions;…	PI3K_Akt_Signaling	hsa04151	3685	integrin subunit alpha V	K06487	NA
CREB1	0.294842	0.064495	30	4.57156	0.163126	0.426558	7.7884e-05	0.002532	Organelle biogenesis and maintenance; Diseases of signal transduction by growth factor receptors and second messengers; MyD88-independent TLR4 cascade; Toll Like Receptor 9 (TLR9) Cascade; TRIF (TICAM1)-mediated TLR4 signaling; Toll Like Receptor 7/8 (TLR7/8) Cascade; Toll-like Receptor Cascades; Toll Like Receptor 3 (TLR3) Cascade; MyD88 dependent cascade initiated on endosome; TRAF6 mediated in…	Insulin_Secretion	hsa04911	1385	cAMP responsive element binding protein 1	K05870	NA
PIK3AP1	0.417441	0.091359	30	4.56924	0.230861	0.604021	7.8392e-05	0.002532	Signaling by the B Cell Receptor (BCR); Diseases of signal transduction by growth factor receptors and second messengers; PIP3 activates AKT signaling; Intracellular signaling by second messengers; Antigen activates B Cell Receptor (BCR) leading to generation of second messengers; Negative regulation of the PI3K/AKT network; PI3K/AKT Signaling in Cancer; PI5P, PP2A and IER3 Regulate PI3K/AKT Sign…	PI3K_Akt_Signaling	hsa04151	118788	phosphoinositide-3-kinase adaptor protein 1	K12230	NA
AOC2	0.46149	0.100982	30	4.57	0.255256	0.667723	7.82254e-05	0.002532	Phase I - Functionalization of compounds; Biological oxidations	Glycine_Serine_Threonine_Metabolism	hsa00260	314	amine oxidase copper containing 2	K00276	1.4.3.21
TRIM25	0.420071	0.092058	30	4.56312	0.232064	0.608079	7.97507e-05	0.002548	DNA Repair; SARS-CoV Infections; SARS-CoV-1 Infection; Antiviral mechanism by IFN-stimulated genes; SARS-CoV-1-host interactions; ISG15 antiviral mechanism; SARS-CoV-2 Infection; Interferon Signaling; DNA Damage Bypass; SARS-CoV-2-host interactions; Deubiquitination; SARS-CoV-1 activates/modulates innate immune responses; Translesion synthesis by Y family DNA polymerases bypasses lesions on DNA t…	NF_KappaB_Signaling	hsa04064	7706	tripartite motif containing 25	K10652	2.3.2.27
SOS2	0.416517	0.091398	30	4.5572	0.229859	0.603176	8.10856e-05	0.002574	RHO GTPase cycle; RAC1 GTPase cycle; Death Receptor Signaling; Signaling by ROBO receptors; Signaling by Interleukins; p75 NTR receptor-mediated signalling; Cell death signalling via NRAGE, NRIF and NADE; Interleukin-15 signaling; NRAGE signals death through JNK; Interleukin-2 family signaling; G alpha (12/13) signalling events; Activation of RAC1	Insulin_Signaling	hsa04910	6655	SOS Ras/Rho guanine nucleotide exchange factor 2	K03099	NA
MYLIP	0.29158	0.064299	30	4.53477	0.160265	0.422896	8.63521e-05	0.002664	Class I MHC mediated antigen processing & presentation; Antigen processing: Ubiquitination & Proteasome degradation; VLDLR internalisation and degradation; Signaling by Nuclear Receptors; Plasma lipoprotein clearance; NR1H2 and NR1H3-mediated signaling; Plasma lipoprotein assembly, remodeling, and clearance	Cholesterol_Metabolism	hsa04979	29116	myosin regulatory light chain interacting protein	K10637	2.3.2.27
MAP4K3	0.287751	0.063547	30	4.52818	0.157971	0.41753	8.7964e-05	0.002694	NA	MAPK_Signaling	hsa04010	8491	mitogen-activated protein kinase kinase kinase kinase 3	K04406	2.7.11.1
CD247	-0.39232	0.086676	30	-4.52629	-0.56934	-0.2153	8.8432e-05	0.002703	HIV Infection; Host Interactions of HIV factors; TCR signaling; Fcgamma receptor (FCGR) dependent phagocytosis; Downstream TCR signaling; Costimulation by the CD28 family; Regulation of actin dynamics for phagocytic cup formation; Leishmania infection; Parasitic Infection Pathways; Parasite infection; Leishmania phagocytosis; FCGR3A-mediated phagocytosis; The role of Nef in HIV-1 replication and …	T_Cell_Receptor_Signaling	hsa04660	919	CD247 molecule	K06453	NA
SGK1	0.35497	0.078718	30	4.50941	0.194207	0.515733	9.27159e-05	0.002769	Transcriptional Regulation by TP53; Regulation of TP53 Activity; PIP3 activates AKT signaling; Intracellular signaling by second messengers; Regulation of TP53 Expression and Degradation; Regulation of TP53 Degradation; Signaling by NTRK1 (TRKA); Signaling by NTRKs; Nuclear Events (kinase and transcription factor activation); NGF-stimulated transcription; Transcriptional Regulation by MECP2; Ion …	mTOR_Signaling	hsa04150	6446	serum/glucocorticoid regulated kinase 1	K13302	2.7.11.1
DAPK2	0.469503	0.104538	30	4.49123	0.256009	0.682998	9.75616e-05	0.002841	Programmed Cell Death; Apoptosis; Caspase activation via extrinsic apoptotic signalling pathway; Caspase activation via Dependence Receptors in the absence of ligand	Autophagy	hsa04140	23604	death associated protein kinase 2	K08803	2.7.11.1
RPS6KA5	0.38517	0.086507	30	4.4525	0.2085	0.561841	0.000108738	0.003017	MyD88-independent TLR4 cascade; Toll Like Receptor 9 (TLR9) Cascade; TRIF (TICAM1)-mediated TLR4 signaling; Toll Like Receptor 7/8 (TLR7/8) Cascade; Toll-like Receptor Cascades; Toll Like Receptor 3 (TLR3) Cascade; MyD88 dependent cascade initiated on endosome; TRAF6 mediated induction of NFkB and MAP kinases upon TLR7/8 or 9 activation; Toll Like Receptor 10 (TLR10) Cascade; Toll Like Receptor 5…	MAPK_Signaling	hsa04010	9252	ribosomal protein S6 kinase A5	K04445	2.7.11.1
ATP6V1A	0.398325	0.090471	30	4.40279	0.213559	0.583092	0.000124954	0.003261	Cellular response to starvation; Amino acids regulate mTORC1; Iron uptake and transport; Regulation of MITF-M-dependent genes involved in lysosome biogenesis and autophagy; MITF-M-dependent gene expression; Transferrin endocytosis and recycling; Insulin receptor recycling; ROS and RNS production in phagocytes; MITF-M-regulated melanocyte development; Signaling by Insulin receptor; Ion channel tra…	mTOR_Signaling	hsa04150	523	ATPase H+ transporting V1 subunit A	K02145	7.1.2.2
CD3E	-0.3592	0.081645	30	-4.39953	-0.52594	-0.19246	0.000126097	0.003268	TCR signaling; Downstream TCR signaling; Costimulation by the CD28 family; Immunoregulatory interactions between a Lymphoid and a non-Lymphoid cell; Generation of second messenger molecules; PD-1 signaling; Phosphorylation of CD3 and TCR zeta chains; Translocation of ZAP-70 to Immunological synapse	T_Cell_Receptor_Signaling	hsa04660	916	CD3 epsilon subunit of T-cell receptor complex	K06451	NA
MAPK1	0.361142	0.082273	30	4.38957	0.193119	0.529165	0.000129653	0.003284	Neutrophil degranulation; M Phase; Fc epsilon receptor (FCERI) signaling; Programmed Cell Death; Apoptosis; Diseases of signal transduction by growth factor receptors and second messengers; MyD88-independent TLR4 cascade; Toll Like Receptor 9 (TLR9) Cascade; TRIF (TICAM1)-mediated TLR4 signaling; Toll Like Receptor 7/8 (TLR7/8) Cascade; Toll-like Receptor Cascades; Toll Like Receptor 3 (TLR3) Cas…	Insulin_Signaling	hsa04910	5594	mitogen-activated protein kinase 1	K04371	2.7.11.24
DGKG	0.354419	0.080933	30	4.37919	0.189133	0.519706	0.000133469	0.003317	Platelet activation, signaling and aggregation; Effects of PIP2 hydrolysis; G alpha (q) signalling events	Glycerolipid_Metabolism	hsa00561	1608	diacylglycerol kinase gamma	K00901	2.7.1.107
RAB33B	0.480146	0.109646	30	4.37907	0.25622	0.704073	0.000133514	0.003317	Rab regulation of trafficking; Intra-Golgi and retrograde Golgi-to-ER traffic; TBC/RABGAPs; Intra-Golgi traffic; RAB geranylgeranylation	Autophagy	hsa04140	83452	RAB33B, member RAS oncogene family	K07920	NA
CBL	0.448304	0.102658	30	4.36698	0.238649	0.657959	0.000138095	0.003387	Diseases of signal transduction by growth factor receptors and second messengers; Signaling by TGF-beta Receptor Complex; FLT3 Signaling; Signaling by Interleukins; Signaling by TGFB family members; Signaling by CSF1 (M-CSF) in myeloid cells; TGF-beta receptor signaling activates SMADs; Regulation of signaling by CBL; Interleukin-3, Interleukin-5 and GM-CSF signaling; FLT3 signaling in disease; C…	Insulin_Signaling	hsa04910	867	Cbl proto-oncogene	K04707	2.3.2.27
TECR	-0.26358	0.060571	30	-4.35168	-0.38729	-0.13988	0.00014412	0.003507	Fatty acid metabolism; Fatty acyl-CoA biosynthesis; Synthesis of very long-chain fatty acyl-CoAs	Fatty_Acid_Elongation	hsa00062	9524	trans-2,3-enoyl-CoA reductase	K10258	1.3.1.93
MAP3K2	0.486864	0.112091	30	4.34349	0.257945	0.715784	0.000147451	0.003557	NA	MAPK_Signaling	hsa04010	10746	mitogen-activated protein kinase kinase kinase 2	K04420	2.7.11.25
TXK	-0.31007	0.071556	30	-4.33329	-0.45621	-0.16394	0.000151703	0.003624	Fc epsilon receptor (FCERI) signaling; FCERI mediated Ca+2 mobilization	Leukocyte_Transendothelial_Migration	hsa04670	7294	TXK tyrosine kinase	K08016	2.7.10.2
RICTOR	0.450123	0.103935	30	4.33081	0.237859	0.662387	0.000152757	0.003634	Transcriptional Regulation by TP53; Regulation of TP53 Activity; Diseases of signal transduction by growth factor receptors and second messengers; VEGFA-VEGFR2 Pathway; Signaling by VEGF; Costimulation by the CD28 family; PIP3 activates AKT signaling; Intracellular signaling by second messengers; CD28 co-stimulation; Regulation of TP53 Expression and Degradation; Regulation of TP53 Degradation; C…	mTOR_Signaling	hsa04150	253260	RPTOR independent companion of MTOR complex 2	K08267	NA
LPAR6	0.303114	0.069994	30	4.33057	0.160167	0.446061	0.000152858	0.003634	Nucleotide-like (purinergic) receptors; P2Y receptors; G alpha (q) signalling events; Class A/1 (Rhodopsin-like receptors); GPCR ligand binding	PI3K_Akt_Signaling	hsa04151	10161	lysophosphatidic acid receptor 6	K04273	NA
IL18R1	0.557884	0.129336	30	4.31343	0.293744	0.822024	0.000160338	0.00371	Interleukin-1 family signaling; Signaling by Interleukins; Interleukin-37 signaling	Cytokine_Cytokine_Receptor_Interaction	hsa04060	8809	interleukin 18 receptor 1	K05173	NA
GPAT3	0.527018	0.122636	30	4.29741	0.276561	0.777474	0.000167656	0.003826	Phospholipid metabolism; Glycerophospholipid biosynthesis; Synthesis of PA	Glycerolipid_Metabolism	hsa00561	84803	glycerol-3-phosphate acyltransferase 3	K13506	2.3.1.15
HSD17B8	-0.37043	0.086729	30	-4.27117	-0.54756	-0.19331	0.000180361	0.004039	Fatty acid metabolism; Fatty acyl-CoA biosynthesis	Fatty_Acid_Biosynthesis	hsa00061	7923	hydroxysteroid 17-beta dehydrogenase 8	K13370	1.1.1.62 1.1.1.239
PDE3B	0.38244	0.090028	30	4.24803	0.198579	0.566301	0.000192345	0.004188	Signaling by Insulin receptor; Insulin receptor signalling cascade; IRS-mediated signalling; Signaling by Type 1 Insulin-like Growth Factor 1 Receptor (IGF1R); IGF1R signaling cascade; IRS-related events triggered by IGF1R; PI3K Cascade; G alpha (s) signalling events	Insulin_Signaling	hsa04910	5140	phosphodiesterase 3B	K13296	3.1.4.17
FBXO32	-0.28552	0.067594	30	-4.22406	-0.42356	-0.14748	0.000205588	0.00438	Class I MHC mediated antigen processing & presentation; Antigen processing: Ubiquitination & Proteasome degradation; Neddylation; FOXO-mediated transcription; FOXO-mediated transcription of oxidative stress, metabolic and neuronal genes	FoxO_Signaling	hsa04068	114907	F-box protein 32	K10305	NA
CHUK	0.285646	0.068066	30	4.1966	0.146637	0.424655	0.00022187	0.004575	Class I MHC mediated antigen processing & presentation; SARS-CoV Infections; Fc epsilon receptor (FCERI) signaling; Signaling by the B Cell Receptor (BCR); Diseases of signal transduction by growth factor receptors and second messengers; MyD88-independent TLR4 cascade; Toll Like Receptor 9 (TLR9) Cascade; TRIF (TICAM1)-mediated TLR4 signaling; Antiviral mechanism by IFN-stimulated genes; CLEC7A (…	Adipocytokine_Signaling	hsa04920	1147	component of inhibitor of nuclear factor kappa B kinase complex	K04467	2.7.11.10
ABCA1	0.532049	0.127833	30	4.16206	0.270979	0.793119	0.000244165	0.004851	Regulation of lipid metabolism by PPARalpha; ABC transporter disorders; PPARA activates gene expression; Signaling by Nuclear Receptors; NR1H3 & NR1H2 regulate gene expression linked to cholesterol transport and efflux; Disorders of transmembrane transporters; NR1H2 and NR1H3-mediated signaling; Plasma lipoprotein assembly, remodeling, and clearance; Plasma lipoprotein assembly	Cholesterol_Metabolism	hsa04979	19	ATP binding cassette subfamily A member 1	K05641	NA
SIRT1	0.258255	0.062218	30	4.1508	0.131188	0.385321	0.000251894	0.004939	Epigenetic regulation of gene expression; Regulation of HSF1-mediated heat shock response; Cellular response to heat stress; Circadian Clock; Heme signaling; Regulation of FOXO transcriptional activity by acetylation; MITF-M-dependent gene expression; FOXO-mediated transcription; MITF-M-regulated melanocyte development; Negative epigenetic regulation of rRNA expression; Transcriptional and post-t…	AMPK_Signaling	hsa04152	23411	sirtuin 1	K11411	2.3.1.286
DVL2	-0.26515	0.063894	30	-4.14983	-0.39564	-0.13466	0.000252576	0.004939	RHO GTPases Activate Formins; RHO GTPase Effectors; Leishmania infection; Parasitic Infection Pathways; Degradation of DVL; Beta-catenin independent WNT signaling; PCP/CE pathway; Asymmetric localization of PCP proteins; Clathrin-mediated endocytosis; Disassembly of the destruction complex and recruitment of AXIN to the membrane; Signaling by WNT; Cargo recognition for clathrin-mediated endocytos…	mTOR_Signaling	hsa04150	1856	dishevelled segment polarity protein 2	K02353	NA
TLR4	0.508095	0.122498	30	4.14777	0.25792	0.758269	0.000254015	0.004947	Class I MHC mediated antigen processing & presentation; Programmed Cell Death; Apoptosis; MyD88-independent TLR4 cascade; Toll Like Receptor 9 (TLR9) Cascade; TRIF (TICAM1)-mediated TLR4 signaling; Toll Like Receptor 7/8 (TLR7/8) Cascade; Toll-like Receptor Cascades; MyD88 dependent cascade initiated on endosome; TRAF6 mediated induction of NFkB and MAP kinases upon TLR7/8 or 9 activation; Toll L…	PI3K_Akt_Signaling	hsa04151	7099	toll like receptor 4	K10160	NA
WDFY3	0.539236	0.130677	29.9997	4.12648	0.272358	0.806114	0.00026943	0.005146	NA	Autophagy	hsa04140	23001	WD repeat and FYVE domain containing 3	K22262	NA
GNG2	0.298971	0.072455	30	4.1263	0.150998	0.446944	0.000269566	0.005146	Leishmania infection; Parasitic Infection Pathways; Beta-catenin independent WNT signaling; Platelet activation, signaling and aggregation; Protein folding; Extra-nuclear estrogen signaling; Chaperonin-mediated protein folding; Anti-inflammatory response favouring Leishmania parasite infection; Leishmania parasite growth and survival; ESR-mediated signaling; Ca2+ pathway; Signaling by WNT; G alph…	PI3K_Akt_Signaling	hsa04151	54331	G protein subunit gamma 2	K07826	NA
PPP2R5A	0.262617	0.064016	30	4.10236	0.131879	0.393356	0.000288003	0.005338	Cell Cycle Checkpoints; Mitotic Metaphase and Anaphase; Mitotic Anaphase; M Phase; Mitotic Prometaphase; Separation of Sister Chromatids; Mitotic Spindle Checkpoint; Diseases of signal transduction by growth factor receptors and second messengers; Antiviral mechanism by IFN-stimulated genes; Amplification of signal from the kinetochores; Amplification of signal from unattached kinetochores via a …	PI3K_Akt_Signaling	hsa04151	5525	protein phosphatase 2 regulatory subunit B'alpha	K11584	NA
IL1R1	0.467585	0.11459	30	4.08049	0.23356	0.70161	0.00030593	0.00559	SARS-CoV Infections; Interleukin-1 signaling; Potential therapeutics for SARS; Interleukin-1 family signaling; Signaling by Interleukins; Interleukin-10 signaling	MAPK_Signaling	hsa04010	3554	interleukin 1 receptor type 1	K04386	NA
ZAP70	-0.2771	0.068218	30	-4.06201	-0.41642	-0.13778	0.000321925	0.005754	RHO GTPase cycle; Diseases of signal transduction by growth factor receptors and second messengers; TCR signaling; Signaling by ALK in cancer; Signaling by ALK fusions and activated point mutants; Nuclear events stimulated by ALK signaling in cancer; RHOH GTPase cycle; Generation of second messenger molecules; Translocation of ZAP-70 to Immunological synapse	NF_KappaB_Signaling	hsa04064	7535	zeta chain of T cell receptor associated protein kinase 70	K07360	2.7.10.2
TAOK1	0.427396	0.105434	30	4.05367	0.21207	0.642722	0.000329416	0.005803	Cell Cycle Checkpoints; Mitotic Metaphase and Anaphase; Mitotic Anaphase; M Phase; Mitotic Prometaphase; Separation of Sister Chromatids; Mitotic Spindle Checkpoint; Amplification of signal from the kinetochores; Amplification of signal from unattached kinetochores via a MAD2 inhibitory signal; RHO GTPases Activate Formins; Resolution of Sister Chromatid Cohesion; RHO GTPase Effectors; EML4 and N…	MAPK_Signaling	hsa04010	57551	TAO kinase 1	K04429	2.7.11.1
PRLR	0.312592	0.077644	30	4.02594	0.154021	0.471163	0.000355557	0.006125	Growth hormone receptor signaling; Prolactin receptor signaling	PI3K_Akt_Signaling	hsa04151	5618	prolactin receptor	K05081	NA
ECH1	-0.27824	0.069174	30	-4.02234	-0.41952	-0.13697	0.000359097	0.006172	Protein localization; Mitochondrial protein degradation; Peroxisomal protein import	Peroxisome	hsa04146	1891	enoyl-CoA hydratase 1	K12663	5.3.3.21
IL32	-0.35503	0.088538	30	-4.00994	-0.53585	-0.17421	0.000371555	0.006312	RHO GTPase cycle; RAC3 GTPase cycle; Signaling by Interleukins; Other interleukin signaling	Cytokine_Cytokine_Receptor_Interaction	hsa04060	9235	interleukin 32	K22632	NA
RPS6KA3	0.300927	0.07522	30	4.00061	0.147307	0.454548	0.000381204	0.00641	MyD88-independent TLR4 cascade; Toll Like Receptor 9 (TLR9) Cascade; TRIF (TICAM1)-mediated TLR4 signaling; Toll Like Receptor 7/8 (TLR7/8) Cascade; Toll-like Receptor Cascades; Toll Like Receptor 3 (TLR3) Cascade; MyD88 dependent cascade initiated on endosome; TRAF6 mediated induction of NFkB and MAP kinases upon TLR7/8 or 9 activation; Toll Like Receptor 10 (TLR10) Cascade; Toll Like Receptor 5…	Insulin_Resistance	hsa04931	6197	ribosomal protein S6 kinase A3	K04373	2.7.11.1
LAMP2	0.347862	0.086988	30	3.99898	0.17021	0.525515	0.00038292	0.006431	Neutrophil degranulation; Autophagy; Platelet activation, signaling and aggregation; Response to elevated platelet cytosolic Ca2+; Platelet degranulation; Chaperone Mediated Autophagy	Autophagy	hsa04140	3920	lysosomal associated membrane protein 2	K06528	NA
FLT3	0.591261	0.147868	30	3.99857	0.289274	0.893249	0.000383353	0.006431	Diseases of signal transduction by growth factor receptors and second messengers; FLT3 Signaling; PIP3 activates AKT signaling; Intracellular signaling by second messengers; MAPK family signaling cascades; FLT3 signaling in disease; MAPK1/MAPK3 signaling; RAF/MAP kinase cascade; Negative regulation of FLT3; Signaling by FLT3 ITD and TKD mutants; STAT5 activation downstream of FLT3 ITD mutants; Si…	PI3K_Akt_Signaling	hsa04151	2322	fms related receptor tyrosine kinase 3	K05092	2.7.10.1
MKNK1	0.358624	0.089941	30	3.98733	0.17494	0.542308	0.000395373	0.006543	Spry regulation of FGF signaling; Signaling by FGFR2; Signaling by FGFR3; Signaling by FGFR4; Signaling by FGFR; Signaling by FGFR1; Negative regulation of FGFR3 signaling; Negative regulation of FGFR4 signaling; Negative regulation of FGFR1 signaling; Negative regulation of FGFR2 signaling	Insulin_Signaling	hsa04910	8569	MAPK interacting serine/threonine kinase 1	K04372	2.7.11.1
RELT	0.311449	0.078434	30	3.97083	0.151265	0.471633	0.000413689	0.006741	NA	Cytokine_Cytokine_Receptor_Interaction	hsa04060	84957	RELT TNF receptor	K05156	NA
UCP2	-0.25691	0.064761	30	-3.96711	-0.38917	-0.12465	0.000417932	0.006757	Aerobic respiration and respiratory electron transport	Literature_Curation	NA	NA	Core regulatory gene (not present in KEGG pathway list)	NA	NA
MDM2	0.373628	0.094248	30	3.96432	0.181148	0.566107	0.000421147	0.006788	Transcriptional Regulation by TP53; Cell Cycle Checkpoints; Regulation of TP53 Activity; Diseases of signal transduction by growth factor receptors and second messengers; Transcriptional regulation by RUNX3; SUMOylation; SUMO E3 ligases SUMOylate target proteins; G1/S DNA Damage Checkpoints; Regulation of TP53 Activity through Phosphorylation; Signaling by ALK in cancer; Signaling by ALK fusions …	PI3K_Akt_Signaling	hsa04151	4193	MDM2 proto-oncogene	K06643	2.3.2.27
CCL28	-0.28731	0.07262	30	-3.95639	-0.43562	-0.139	0.000430403	0.006884	Chemokine receptors bind chemokines; G alpha (i) signalling events; Class A/1 (Rhodopsin-like receptors); Peptide ligand-binding receptors; GPCR ligand binding	Cytokine_Cytokine_Receptor_Interaction	hsa04060	56477	C-C motif chemokine ligand 28	K05513	NA
FBXL3	0.335329	0.085064	30	3.94209	0.161606	0.509052	0.000447608	0.007001	Class I MHC mediated antigen processing & presentation; Antigen processing: Ubiquitination & Proteasome degradation; Neddylation; Circadian Clock; Association of TriC/CCT with target proteins during biosynthesis; Protein folding; Chaperonin-mediated protein folding	Circadian_Rhythm	hsa04710	26224	F-box and leucine rich repeat protein 3	K10269	NA
CFLAR	0.370553	0.094091	30	3.93825	0.178394	0.562712	0.000452343	0.007009	Programmed Cell Death; Apoptosis; Death Receptor Signaling; TNF signaling; Regulation of TNFR1 signaling; Regulated Necrosis; RIPK1-mediated regulated necrosis; Regulation of necroptotic cell death; Caspase activation via Death Receptors in the presence of ligand; Caspase activation via extrinsic apoptotic signalling pathway; Regulation by c-FLIP; CASP8 activity is inhibited; Dimerization of proc…	Autophagy	hsa04140	8837	CASP8 and FADD like apoptosis regulator	K04724	NA
MED13	0.362374	0.09209	30	3.93498	0.174301	0.550448	0.000456409	0.007032	Transcriptional regulation of white adipocyte differentiation; Regulation of lipid metabolism by PPARalpha; Adipogenesis; PPARA activates gene expression; Respiratory Syncytial Virus Infection Pathway; RSV-host interactions	Thyroid_Hormone_Signaling	hsa04919	9969	mediator complex subunit 13	K15164	NA
HACD2	0.264306	0.067358	30	3.92392	0.126743	0.401869	0.00047045	0.007153	Fatty acid metabolism; Fatty acyl-CoA biosynthesis; Synthesis of very long-chain fatty acyl-CoAs	Fatty_Acid_Elongation	hsa00062	201562	3-hydroxyacyl-CoA dehydratase 2	K10703	4.2.1.134
CYBB	0.258441	0.065957	30	3.91834	0.123739	0.393142	0.000477676	0.007225	Neutrophil degranulation; RHO GTPase cycle; Class I MHC mediated antigen processing & presentation; RAC2 GTPase cycle; Cellular response to chemical stress; RAC1 GTPase cycle; VEGFA-VEGFR2 Pathway; Signaling by VEGF; Antigen processing-Cross presentation; RHO GTPase Effectors; RAC3 GTPase cycle; RHO GTPases Activate NADPH Oxidases; Detoxification of Reactive Oxygen Species; ROS and RNS production…	HIF-1_Signaling	hsa04066	1536	cytochrome b-245 beta chain	K21421	1.-.-.-
LDLRAP1	-0.3422	0.087566	30	-3.90789	-0.52103	-0.16337	0.000491528	0.007397	Metabolism of water-soluble vitamins and cofactors; Clathrin-mediated endocytosis; Metabolism of vitamins and cofactors; Cargo recognition for clathrin-mediated endocytosis; Plasma lipoprotein clearance; LDL clearance; Cobalamin (Cbl, vitamin B12) transport and metabolism; Metabolism of steroids; Vitamin D (calciferol) metabolism; Plasma lipoprotein assembly, remodeling, and clearance	Cholesterol_Metabolism	hsa04979	26119	low density lipoprotein receptor adaptor protein 1	K12474	NA
TLR8	0.423006	0.108284	30	3.90644	0.20186	0.644153	0.00049349	0.007414	SARS-CoV Infections; Toll Like Receptor 7/8 (TLR7/8) Cascade; Toll-like Receptor Cascades; SARS-CoV-2 Infection; SARS-CoV-2-host interactions; SARS-CoV-2 activates/modulates innate and adaptive immune responses; Trafficking and processing of endosomal TLR	Toll_Like_Receptor_Signaling	hsa04620	51311	toll like receptor 8	K10170	NA
FNIP1	0.431207	0.110712	30	3.89487	0.205104	0.65731	0.000509343	0.007529	Cellular response to starvation; Amino acids regulate mTORC1	mTOR_Signaling	hsa04150	96459	folliculin interacting protein 1	K20400	NA
DUSP6	0.344385	0.088423	30	3.89475	0.163801	0.524968	0.0005095	0.007529	Diseases of signal transduction by growth factor receptors and second messengers; MyD88-independent TLR4 cascade; Toll Like Receptor 9 (TLR9) Cascade; TRIF (TICAM1)-mediated TLR4 signaling; Toll Like Receptor 7/8 (TLR7/8) Cascade; Toll-like Receptor Cascades; Toll Like Receptor 3 (TLR3) Cascade; MyD88 dependent cascade initiated on endosome; TRAF6 mediated induction of NFkB and MAP kinases upon T…	MAPK_Signaling	hsa04010	1848	dual specificity phosphatase 6	K21946	3.1.3.16 3.1.3.48
PDPK1	0.362916	0.093267	30	3.89115	0.172439	0.553392	0.000514538	0.007566	Transcriptional Regulation by TP53; SARS-CoV Infections; Fc epsilon receptor (FCERI) signaling; Regulation of TP53 Activity; Diseases of signal transduction by growth factor receptors and second messengers; SARS-CoV-1 Infection; CLEC7A (Dectin-1) signaling; TCR signaling; SARS-CoV-1-host interactions; VEGFA-VEGFR2 Pathway; FCERI mediated NF-kB activation; SARS-CoV-2 Infection; Signaling by VEGF; …	Insulin_Signaling	hsa04910	5170	3-phosphoinositide dependent protein kinase 1	K06276	2.7.11.1
ATP5MC1	-0.26433	0.067984	30	-3.88819	-0.40317	-0.12549	0.000518721	0.007605	Organelle biogenesis and maintenance; Aerobic respiration and respiratory electron transport; Protein localization; Mitochondrial biogenesis; Mitochondrial protein import; Cristae formation; Formation of ATP by chemiosmotic coupling	Oxidative_Phosphorylation	hsa00190	516	ATP synthase membrane subunit c locus 1	K02128	NA
SCT	-0.26391	0.067935	29.9998	-3.88482	-0.40265	-0.12517	0.000523521	0.007637	Glucagon-type ligand receptors; Class B/2 (Secretin family receptors); G alpha (s) signalling events; GPCR ligand binding	Bile_Secretion	hsa04976	6343	secretin	K05263	NA
PTEN	0.381124	0.098296	30	3.87733	0.180378	0.581871	0.000534332	0.007741	Transcriptional Regulation by TP53; Diseases of signal transduction by growth factor receptors and second messengers; TCR signaling; PTEN Regulation; Downstream TCR signaling; Deubiquitination; Regulation of PTEN stability and activity; PIP3 activates AKT signaling; Phospholipid metabolism; Synthesis of PIPs at the plasma membrane; Intracellular signaling by second messengers; PI Metabolism; Ovar…	Insulin_Resistance	hsa04931	5728	phosphatase and tensin homolog	K01110	3.1.3.16 3.1.3.48 3.1.3.67
PIDD1	-0.25493	0.065864	30	-3.8705	-0.38944	-0.12042	0.000544382	0.007825	Transcriptional Regulation by TP53; TP53 Regulates Transcription of Cell Death Genes; TP53 Regulates Transcription of Caspase Activators and Caspases	NF_KappaB_Signaling	hsa04064	55367	p53-induced death domain protein 1	K10130	NA
CD27	-0.3878	0.100313	30	-3.86586	-0.59266	-0.18293	0.000551309	0.007887	TNFR2 non-canonical NF-kB pathway; TNFs bind their physiological receptors	Cytokine_Cytokine_Receptor_Interaction	hsa04060	939	CD27 molecule	K05144	NA
PIK3CG	0.302517	0.07899	30	3.82979	0.141197	0.463836	0.000608243	0.008437	Phospholipid metabolism; Synthesis of PIPs at the plasma membrane; PI Metabolism; Platelet activation, signaling and aggregation; Signaling by Erythropoietin; GPVI-mediated activation cascade; G-protein beta:gamma signalling; Erythropoietin activates Phosphoinositide-3-kinase (PI3K); G beta:gamma signalling through PI3Kgamma	PI3K_Akt_Signaling	hsa04151	5294	phosphatidylinositol-4,5-bisphosphate 3-kinase catalytic subunit gamma	K21289	2.7.1.153
GK	0.357282	0.093314	30	3.8288	0.166709	0.547855	0.000609887	0.008437	Triglyceride biosynthesis; Triglyceride metabolism	Glycerolipid_Metabolism	hsa00561	2710	glycerol kinase	K00864	2.7.1.30
TP53INP2	0.463777	0.121135	30	3.82859	0.216386	0.711169	0.000610241	0.008437	NA	Autophagy	hsa04140	58476	tumor protein p53 inducible nuclear protein 2	K21247	NA
LCK	-0.35551	0.093135	30	-3.81713	-0.54571	-0.1653	0.000629559	0.008654	HIV Infection; RHO GTPase cycle; Host Interactions of HIV factors; Diseases of signal transduction by growth factor receptors and second messengers; TCR signaling; Downstream TCR signaling; Costimulation by the CD28 family; FLT3 Signaling; PIP3 activates AKT signaling; Intracellular signaling by second messengers; Signaling by Interleukins; CD28 co-stimulation; The role of Nef in HIV-1 replicatio…	NF_KappaB_Signaling	hsa04064	3932	LCK proto-oncogene, Src family tyrosine kinase	K05856	2.7.10.2
FOXO3	0.321637	0.084514	30	3.80572	0.149037	0.494238	0.000649383	0.008844	Diseases of signal transduction by growth factor receptors and second messengers; Transcriptional regulation by RUNX3; FLT3 Signaling; MAPK6/MAPK4 signaling; PIP3 activates AKT signaling; Intracellular signaling by second messengers; Signaling by Interleukins; Constitutive Signaling by AKT1 E17K in Cancer; MAPK family signaling cascades; FOXO-mediated transcription of cell death genes; Extra-nucl…	PI3K_Akt_Signaling	hsa04151	2309	forkhead box O3	K09408	NA
COX3	-0.27128	0.071537	30	-3.79216	-0.41738	-0.12518	0.000673745	0.009092	Transcriptional Regulation by TP53; Aerobic respiration and respiratory electron transport; Respiratory electron transport; Cellular response to chemical stress; TP53 Regulates Metabolic Genes; Cytoprotection by HMOX1; Complex IV assembly	Oxidative_Phosphorylation	hsa00190	4514	cytochrome c oxidase subunit III	K02262	NA
HGF	0.263294	0.069597	30	3.78312	0.121158	0.40543	0.000690492	0.009225	Diseases of signal transduction by growth factor receptors and second messengers; PIP3 activates AKT signaling; Intracellular signaling by second messengers; Signaling by Interleukins; Platelet activation, signaling and aggregation; MAPK family signaling cascades; MAPK1/MAPK3 signaling; RAF/MAP kinase cascade; Response to elevated platelet cytosolic Ca2+; Platelet degranulation; Signaling by MET;…	PI3K_Akt_Signaling	hsa04151	3082	hepatocyte growth factor	K05460	NA
CAD	-0.27801	0.074277	30	-3.7428	-0.4297	-0.12631	0.000770188	0.009904	Metabolism of nucleotides; Nucleotide biosynthesis	Alanine_Aspartate_Glutamate_Metabolism	hsa00250	790	carbamoyl-phosphate synthetase 2, aspartate transcarbamylase, and dihydroorotase	K11540	6.3.5.5 2.1.3.2 3.5.2.3
CSF2RB	0.359197	0.095967	30	3.74293	0.163206	0.555187	0.000769923	0.009904	Signaling by Interleukins; MAPK family signaling cascades; Interleukin-3, Interleukin-5 and GM-CSF signaling; MAPK1/MAPK3 signaling; RAF/MAP kinase cascade; Interleukin-2 family signaling; Interleukin receptor SHC signaling; Diseases of metabolism; Surfactant metabolism	Cytokine_Cytokine_Receptor_Interaction	hsa04060	1439	colony stimulating factor 2 receptor subunit beta	K04738	NA
DDIT4	-0.56125	0.150263	30	-3.73511	-0.86813	-0.25437	0.000786375	0.009999	Transcriptional Regulation by TP53; TP53 Regulates Metabolic Genes	mTOR_Signaling	hsa04150	54541	DNA damage inducible transcript 4	K08270	NA
PPM1A	0.261962	0.07058	30	3.71157	0.117819	0.406105	0.000838017	0.010458	Signaling by TGF-beta Receptor Complex; Transcriptional activity of SMAD2/SMAD3:SMAD4 heterotrimer; Signaling by TGFB family members; MTOR signalling; Downregulation of SMAD2/3:SMAD4 transcriptional activity; Energy dependent regulation of mTOR by LKB1-AMPK	MAPK_Signaling	hsa04010	5494	protein phosphatase, Mg2+/Mn2+ dependent 1A	K04457	3.1.3.16
CLIP1	0.276195	0.074525	30	3.70606	0.123994	0.428397	0.000850584	0.010552	Cell Cycle Checkpoints; Mitotic Metaphase and Anaphase; Mitotic Anaphase; M Phase; Mitotic Prometaphase; Separation of Sister Chromatids; Mitotic Spindle Checkpoint; Diseases of signal transduction by growth factor receptors and second messengers; Amplification of signal from the kinetochores; Amplification of signal from unattached kinetochores via a MAD2 inhibitory signal; RHO GTPases Activate …	mTOR_Signaling	hsa04150	6249	CAP-Gly domain containing linker protein 1	K10421	NA
IL13RA1	0.414516	0.112034	30	3.69991	0.185712	0.64332	0.000864804	0.010666	Signaling by Interleukins; Interleukin-4 and Interleukin-13 signaling	Cytokine_Cytokine_Receptor_Interaction	hsa04060	3597	interleukin 13 receptor subunit alpha 1	K05076	NA
CCL4	-0.39178	0.105913	30	-3.69911	-0.60809	-0.17548	0.000866688	0.01068	Signaling by Interleukins; Interleukin-10 signaling; Chemokine receptors bind chemokines; G alpha (i) signalling events; Class A/1 (Rhodopsin-like receptors); Peptide ligand-binding receptors; GPCR ligand binding	Cytokine_Cytokine_Receptor_Interaction	hsa04060	6351	C-C motif chemokine ligand 4	K12964	NA
ERBB2	-0.30848	0.083538	30	-3.69266	-0.47908	-0.13787	0.000881896	0.010754	Diseases of signal transduction by growth factor receptors and second messengers; PIP3 activates AKT signaling; Intracellular signaling by second messengers; MAPK family signaling cascades; MAPK1/MAPK3 signaling; RAF/MAP kinase cascade; Semaphorin interactions; Signaling by ERBB2; Constitutive Signaling by Overexpressed ERBB2; Signaling by PTK6; Signaling by Non-Receptor Tyrosine Kinases; Signali…	PI3K_Akt_Signaling	hsa04151	2064	erb-b2 receptor tyrosine kinase 2	K05083	2.7.10.1
MAP3K1	0.443246	0.120554	30	3.67672	0.197041	0.689451	0.000920574	0.011066	Fc epsilon receptor (FCERI) signaling; Toll Like Receptor 9 (TLR9) Cascade; Toll Like Receptor 7/8 (TLR7/8) Cascade; Toll-like Receptor Cascades; MyD88 dependent cascade initiated on endosome; TRAF6 mediated induction of NFkB and MAP kinases upon TLR7/8 or 9 activation; Toll Like Receptor 10 (TLR10) Cascade; Toll Like Receptor 5 (TLR5) Cascade; MyD88 cascade initiated on plasma membrane; Toll Lik…	MAPK_Signaling	hsa04010	4214	mitogen-activated protein kinase kinase kinase 1	K04416	2.7.11.25
VMP1	0.342859	0.093258	30	3.67647	0.152402	0.533317	0.000921204	0.011066	NA	Autophagy	hsa04140	81671	vacuole membrane protein 1	K21248	NA
COX1	-0.26548	0.072393	30	-3.66714	-0.41332	-0.11763	0.000944634	0.011237	Transcriptional Regulation by TP53; Aerobic respiration and respiratory electron transport; Respiratory electron transport; Mitochondrial protein degradation; Cellular response to chemical stress; TP53 Regulates Metabolic Genes; Cytoprotection by HMOX1; Complex IV assembly	Oxidative_Phosphorylation	hsa00190	4512	cytochrome c oxidase subunit I	K02256	7.1.1.9
VEGFB	-0.29357	0.080204	30	-3.66025	-0.45737	-0.12977	0.000962314	0.011365	Signaling by VEGF; Platelet activation, signaling and aggregation; Response to elevated platelet cytosolic Ca2+; Platelet degranulation	PI3K_Akt_Signaling	hsa04151	7423	vascular endothelial growth factor B	K16858	NA
PRKAB2	0.256467	0.070648	30	3.63018	0.112183	0.40075	0.001043	0.011995	Transcriptional Regulation by TP53; Organelle biogenesis and maintenance; Regulation of TP53 Activity; Mitochondrial biogenesis; Regulation of TP53 Activity through Phosphorylation; Autophagy; Macroautophagy; TP53 Regulates Metabolic Genes; MTOR signalling; Translocation of SLC2A4 (GLUT4) to the plasma membrane; Energy dependent regulation of mTOR by LKB1-AMPK; Selective autophagy; Fatty acid met…	Insulin_Signaling	hsa04910	5565	protein kinase AMP-activated non-catalytic subunit beta 2	K07199	NA
TLR7	0.287341	0.07919	30	3.62851	0.125614	0.449068	0.001048	0.012014	SARS-CoV Infections; Toll Like Receptor 9 (TLR9) Cascade; SARS-CoV-1 Infection; Toll Like Receptor 7/8 (TLR7/8) Cascade; Toll-like Receptor Cascades; MyD88 dependent cascade initiated on endosome; TRAF6 mediated induction of NFkB and MAP kinases upon TLR7/8 or 9 activation; SARS-CoV-1-host interactions; SARS-CoV-2 Infection; Potential therapeutics for SARS; SARS-CoV-2-host interactions; SARS-CoV-…	Toll_Like_Receptor_Signaling	hsa04620	51284	toll like receptor 7	K05404	NA
COL6A1	-0.31152	0.086079	30	-3.61902	-0.48732	-0.13572	0.001075	0.01217	Signaling by PDGF; Integrin cell surface interactions; NCAM signaling for neurite out-growth; Collagen biosynthesis and modifying enzymes; Collagen degradation; NCAM1 interactions; Assembly of collagen fibrils and other multimeric structures; Collagen formation; Collagen chain trimerization; Extracellular matrix organization; Degradation of the extracellular matrix; ECM proteoglycans	PI3K_Akt_Signaling	hsa04151	1291	collagen type VI alpha 1 chain	K06238	NA
SOCS4	0.281809	0.077909	30	3.61714	0.122697	0.440921	0.00108	0.012194	Transcriptional regulation by RUNX1	Insulin_Signaling	hsa04910	122809	suppressor of cytokine signaling 4	K04697	NA
GNB4	0.363707	0.100587	30	3.61585	0.158281	0.569132	0.001084	0.012213	Leishmania infection; Parasitic Infection Pathways; Beta-catenin independent WNT signaling; Platelet activation, signaling and aggregation; Protein folding; Extra-nuclear estrogen signaling; Chaperonin-mediated protein folding; Anti-inflammatory response favouring Leishmania parasite infection; Leishmania parasite growth and survival; ESR-mediated signaling; Ca2+ pathway; Signaling by WNT; G alph…	PI3K_Akt_Signaling	hsa04151	59345	G protein subunit beta 4	K04538	NA
ELOVL5	0.256523	0.071176	30	3.60407	0.111162	0.401883	0.001119	0.012392	Fatty acid metabolism; Fatty acyl-CoA biosynthesis; alpha-linolenic (omega3) and linoleic (omega6) acid metabolism; alpha-linolenic acid (ALA) metabolism; Synthesis of very long-chain fatty acyl-CoAs	Fatty_Acid_Elongation	hsa00062	60481	ELOVL fatty acid elongase 5	K10244	2.3.1.199
PPP3CA	0.30307	0.084233	30	3.59799	0.131043	0.475097	0.001137	0.012479	Fc epsilon receptor (FCERI) signaling; Signaling by the B Cell Receptor (BCR); CLEC7A (Dectin-1) signaling; Downstream signaling events of B Cell Receptor (BCR); Beta-catenin independent WNT signaling; C-type lectin receptors (CLRs); FCERI mediated Ca+2 mobilization; CLEC7A (Dectin-1) induces NFAT activation; Calcineurin activates NFAT; Ca2+ pathway; Signaling by WNT; DARPP-32 events; Opioid Sign…	Glucagon_Signaling	hsa04922	5530	protein phosphatase 3 catalytic subunit alpha	K04348	3.1.3.16
CXCL8	0.378073	0.10521	29.9997	3.5935	0.163205	0.592941	0.001151	0.012567	Unfolded Protein Response (UPR); Signaling by Interleukins; PERK regulates gene expression; ATF4 activates genes in response to endoplasmic reticulum stress; Cellular Senescence; Interleukin-4 and Interleukin-13 signaling; Interleukin-10 signaling; Senescence-Associated Secretory Phenotype (SASP); Chemokine receptors bind chemokines; G alpha (i) signalling events; Class A/1 (Rhodopsin-like recept…	Cytokine_Cytokine_Receptor_Interaction	hsa04060	3576	C-X-C motif chemokine ligand 8	K10030	NA
FAR2	0.32612	0.090753	30	3.59348	0.140777	0.511463	0.001151	0.012567	NA	Peroxisome	hsa04146	55711	fatty acyl-CoA reductase 2	K13356	1.2.1.84
MED13L	0.419748	0.116896	30	3.59079	0.181015	0.658481	0.001159	0.012629	Transcriptional regulation of white adipocyte differentiation; Regulation of lipid metabolism by PPARalpha; Adipogenesis; PPARA activates gene expression; Respiratory Syncytial Virus Infection Pathway; RSV-host interactions	Thyroid_Hormone_Signaling	hsa04919	23389	mediator complex subunit 13L	K15164	NA
TAB3	0.353997	0.098715	30	3.58605	0.152394	0.5556	0.001174	0.012737	SARS-CoV Infections; Fc epsilon receptor (FCERI) signaling; MyD88-independent TLR4 cascade; Toll Like Receptor 9 (TLR9) Cascade; TRIF (TICAM1)-mediated TLR4 signaling; CLEC7A (Dectin-1) signaling; Toll Like Receptor 7/8 (TLR7/8) Cascade; Interleukin-1 signaling; Toll-like Receptor Cascades; Toll Like Receptor 3 (TLR3) Cascade; MyD88 dependent cascade initiated on endosome; TRAF6 mediated inductio…	NF_KappaB_Signaling	hsa04064	257397	TGF-beta activated kinase 1 (MAP3K7) binding protein 3	K12793	NA
PPP1R3B	0.390113	0.109234	30	3.57135	0.167027	0.613198	0.001221	0.013074	NA	Insulin_Signaling	hsa04910	79660	protein phosphatase 1 regulatory subunit 3B	K07189	NA
PFKFB2	0.576378	0.162449	30	3.54805	0.244613	0.908142	0.0013	0.013588	Glycolysis; Glucose metabolism; Metabolism of carbohydrates; Regulation of glycolysis by fructose 2,6-bisphosphate metabolism	Fructose_Mannose_Metabolism	hsa00051	5208	6-phosphofructo-2-kinase/fructose-2,6-biphosphatase 2	K19029	2.7.1.105 3.1.3.46
CACNA1D	0.267723	0.075471	30	3.54736	0.113591	0.421856	0.001302	0.013603	Sensory processing of sound by inner hair cells of the cochlea; Sensory processing of sound; Adrenaline,noradrenaline inhibits insulin secretion; NCAM signaling for neurite out-growth; Integration of energy metabolism; Regulation of insulin secretion; NCAM1 interactions	Insulin_Secretion	hsa04911	776	calcium voltage-gated channel subunit alpha1 D	K04851	NA
PTPN11	0.282521	0.079709	30	3.54439	0.119733	0.445309	0.001312	0.013673	SARS-CoV Infections; Diseases of signal transduction by growth factor receptors and second messengers; MyD88-independent TLR4 cascade; TRIF (TICAM1)-mediated TLR4 signaling; Toll-like Receptor Cascades; Toll Like Receptor 4 (TLR4) Cascade; SARS-CoV-2 Infection; Interferon Signaling; SARS-CoV-2-host interactions; Costimulation by the CD28 family; Interleukin-1 family signaling; FLT3 Signaling; PIP…	Insulin_Resistance	hsa04931	5781	protein tyrosine phosphatase non-receptor type 11	K07293	3.1.3.48
GNAQ	0.28255	0.079729	30	3.54391	0.119723	0.445378	0.001314	0.01368	Platelet activation, signaling and aggregation; Protein folding; Chaperonin-mediated protein folding; Cooperation of PDCL (PhLP1) and TRiC/CCT in G-protein beta folding; Signal amplification; Opioid Signalling; G-protein mediated events; PLC beta mediated events; Free fatty acids regulate insulin secretion; Acetylcholine regulates insulin secretion; ADP signalling through P2Y purinoceptor 1; Thro…	Insulin_Secretion	hsa04911	2776	G protein subunit alpha q	K04634	NA
HK2	0.346169	0.09776	30	3.541	0.146516	0.545822	0.001324	0.013702	Glycolysis; Glucose metabolism; Metabolism of carbohydrates	Glycolysis_Gluconeogenesis	hsa00010	3099	hexokinase 2	K00844	2.7.1.1
IFNGR1	0.341987	0.096541	30	3.54239	0.144823	0.539151	0.001319	0.013702	SARS-CoV Infections; Interferon Signaling; Potential therapeutics for SARS; Interferon gamma signaling; Regulation of IFNG signaling	HIF-1_Signaling	hsa04066	3459	interferon gamma receptor 1	K05132	NA
GPAT2	-0.2846	0.080606	30	-3.53079	-0.44922	-0.11998	0.001361	0.01395	Phospholipid metabolism; Glycerophospholipid biosynthesis; Synthesis of PA; Triglyceride biosynthesis; Triglyceride metabolism	Glycerolipid_Metabolism	hsa00561	150763	glycerol-3-phosphate acyltransferase 2, mitochondrial	K00629	2.3.1.15
CRK	0.258189	0.073144	30	3.52987	0.108809	0.407569	0.001364	0.013975	VEGFA-VEGFR2 Pathway; Fcgamma receptor (FCGR) dependent phagocytosis; Signaling by VEGF; Regulation of actin dynamics for phagocytic cup formation; Leishmania infection; Parasitic Infection Pathways; Parasite infection; Leishmania phagocytosis; FCGR3A-mediated phagocytosis; Signaling by Interleukins; Platelet activation, signaling and aggregation; Regulation of signaling by CBL; Interleukin-3, In…	Insulin_Signaling	hsa04910	1398	CRK proto-oncogene, adaptor protein	K04438	NA
CD36	0.300052	0.085035	30	3.52856	0.126387	0.473717	0.001369	0.013981	Neutrophil degranulation; Class I MHC mediated antigen processing & presentation; Toll-like Receptor Cascades; Toll Like Receptor 4 (TLR4) Cascade; MyD88:MAL(TIRAP) cascade initiated on plasma membrane; Toll Like Receptor TLR6:TLR2 Cascade; Antigen processing-Cross presentation; ER-Phagosome pathway; Toll Like Receptor TLR1:TLR2 Cascade; Toll Like Receptor 2 (TLR2) Cascade; Signaling by Interleuk…	Insulin_Resistance	hsa04931	948	CD36 molecule (CD36 blood group)	K06259	NA
PFKFB3	0.374704	0.106791	30	3.50875	0.156607	0.592801	0.001443	0.014432	Glycolysis; Glucose metabolism; Metabolism of carbohydrates; Regulation of glycolysis by fructose 2,6-bisphosphate metabolism	Fructose_Mannose_Metabolism	hsa00051	5209	6-phosphofructo-2-kinase/fructose-2,6-biphosphatase 3	K01103	2.7.1.105 3.1.3.46
AFDN	0.524867	0.1511	30	3.47363	0.216279	0.833455	0.001584	0.015352	Cell-Cell communication; Adherens junctions interactions; Cell junction organization; Cell-cell junction organization	Leukocyte_Transendothelial_Migration	hsa04670	4301	afadin, adherens junction formation factor	K05702	NA
NOTCH1	0.350685	0.100979	30	3.47284	0.144458	0.556913	0.001587	0.015365	Diseases of signal transduction by growth factor receptors and second messengers; KEAP1-NFE2L2 pathway; Cellular response to chemical stress; Transcriptional regulation by RUNX3; Nuclear events mediated by NFE2L2; Signaling by NOTCH4; Signaling by NOTCH; Signaling by NOTCH1 PEST Domain Mutants in Cancer; Signaling by NOTCH1 in Cancer; Constitutive Signaling by NOTCH1 PEST Domain Mutants; Signalin…	Thyroid_Hormone_Signaling	hsa04919	4851	notch receptor 1	K02599	NA
MTMR3	0.341274	0.09827	30	3.47281	0.140579	0.541969	0.001587	0.015365	Autophagy; Phospholipid metabolism; Synthesis of PIPs at the plasma membrane; Macroautophagy; PI Metabolism	Autophagy	hsa04140	8897	myotubularin related protein 3	K18082	3.1.3.48 3.1.3.64 3.1.3.95
BMAL1	0.28117	0.081176	30	3.4637	0.115386	0.446955	0.001626	0.015575	Circadian Clock; Heme signaling; Regulation of lipid metabolism by PPARalpha; PPARA activates gene expression; BMAL1:CLOCK,NPAS2 activates circadian gene expression; Transcriptional Regulation by NPAS4; NPAS4 regulates expression of target genes	Circadian_Rhythm	hsa04710	406	basic helix-loop-helix ARNT like 1	K02296	NA
OGA	0.282872	0.081887	30	3.45441	0.115636	0.450107	0.001666	0.015861	NA	Insulin_Resistance	hsa04931	10724	O-GlcNAcase	K15719	3.2.1.169 2.3.1.48
MAP3K5	0.279414	0.081114	30	3.44471	0.113757	0.445072	0.00171	0.016136	Cellular Senescence; Oxidative Stress Induced Senescence	MAPK_Signaling	hsa04010	4217	mitogen-activated protein kinase kinase kinase 5	K04426	2.7.11.25
RAPGEF2	0.446933	0.129834	30	3.44235	0.181777	0.71209	0.00172	0.016167	MAPK family signaling cascades; MAPK1/MAPK3 signaling; RAF/MAP kinase cascade	MAPK_Signaling	hsa04010	9693	Rap guanine nucleotide exchange factor 2	K08018	NA
RASA2	0.313503	0.091794	30	3.41527	0.126034	0.500972	0.001848	0.017028	Regulation of RAS by GAPs; MAPK family signaling cascades; MAPK1/MAPK3 signaling; RAF/MAP kinase cascade	MAPK_Signaling	hsa04010	5922	RAS p21 protein activator 2	K08053	NA
CAMKK2	0.292882	0.08592	30	3.40879	0.117411	0.468353	0.00188	0.017267	Intracellular signaling by second messengers; CREB1 phosphorylation through the activation of CaMKII/CaMKK/CaMKIV cascasde; CaMK IV-mediated phosphorylation of CREB; Opioid Signalling; G-protein mediated events; PLC beta mediated events; DAG and IP3 signaling; Ca-dependent events; Calmodulin induced events; CaM pathway; Activation of NMDA receptors and postsynaptic events; Post NMDA receptor acti…	Adipocytokine_Signaling	hsa04920	10645	calcium/calmodulin dependent protein kinase kinase 2	K07359	2.7.11.17
CD40LG	-0.26615	0.078257	30	-3.40096	-0.42597	-0.10633	0.001919	0.017542	TNFR2 non-canonical NF-kB pathway; Immunoregulatory interactions between a Lymphoid and a non-Lymphoid cell; TNF receptor superfamily (TNFSF) members mediating non-canonical NF-kB pathway	Cytokine_Cytokine_Receptor_Interaction	hsa04060	959	CD40 ligand	K03161	NA
CPT1A	-0.28928	0.085234	30	-3.39391	-0.46335	-0.11521	0.001955	0.017747	Circadian Clock; Regulation of lipid metabolism by PPARalpha; PPARA activates gene expression; RORA activates gene expression; Fatty acid metabolism; Signaling by Nuclear Receptors; Carnitine metabolism; Signaling by Retinoic Acid	Fatty_Acid_Degradation	hsa00071	1374	carnitine palmitoyltransferase 1A	K08765	2.3.1.21
TLR2	0.459056	0.136176	30	3.37104	0.180947	0.737165	0.002076	0.018415	Neutrophil degranulation; Class I MHC mediated antigen processing & presentation; SARS-CoV Infections; Toll-like Receptor Cascades; Toll Like Receptor 4 (TLR4) Cascade; SARS-CoV-2 Infection; MyD88:MAL(TIRAP) cascade initiated on plasma membrane; Toll Like Receptor TLR6:TLR2 Cascade; Antigen processing-Cross presentation; ER-Phagosome pathway; Toll Like Receptor TLR1:TLR2 Cascade; Toll Like Recept…	PI3K_Akt_Signaling	hsa04151	7097	toll like receptor 2	K10159	NA
PRKAR2B	0.356552	0.105918	30	3.36629	0.140238	0.572866	0.002102	0.018579	Organelle biogenesis and maintenance; M Phase; Mitotic Prometaphase; Mitotic G2-G2/M phases; G2/M Transition; Cilium Assembly; Anchoring of the basal body to the plasma membrane; Regulation of PLK1 Activity at G2/M Transition; Recruitment of mitotic centrosome proteins and complexes; Centrosome maturation; AURKA Activation by TPX2; Loss of Nlp from mitotic centrosomes; Loss of proteins required f…	Insulin_Signaling	hsa04910	5577	protein kinase cAMP-dependent type II regulatory subunit beta	K04739	NA
ABAT	0.316306	0.094075	30	3.36227	0.124179	0.508432	0.002124	0.018709	Neurotransmitter release cycle; GABA synthesis, release, reuptake and degradation; Transmission across Chemical Synapses; Neuronal System	Propanoate_Metabolism	hsa00640	18	4-aminobutyrate aminotransferase	K13524	2.6.1.19 2.6.1.22
PTGS2	0.46113	0.137224	30	3.36042	0.180881	0.741378	0.002134	0.018766	Signaling by Interleukins; Metabolism of water-soluble vitamins and cofactors; Fatty acid metabolism; Metabolism of vitamins and cofactors; Interleukin-4 and Interleukin-13 signaling; Nicotinate metabolism; Interleukin-10 signaling; Nicotinamide salvaging; Synthesis of Prostaglandins (PG) and Thromboxanes (TX); Biosynthesis of DHA-derived SPMs; Biosynthesis of specialized proresolving mediators (…	NF_KappaB_Signaling	hsa04064	5743	prostaglandin-endoperoxide synthase 2	K11987	1.14.99.1
TNFRSF25	-0.32741	0.097506	30	-3.35786	-0.52655	-0.12828	0.002149	0.018848	TNFR2 non-canonical NF-kB pathway; TNFs bind their physiological receptors	Cytokine_Cytokine_Receptor_Interaction	hsa04060	8718	TNF receptor superfamily member 25	K05160	NA
SLC2A3	0.387013	0.115706	30	3.3448	0.15071	0.623316	0.002223	0.019297	Neutrophil degranulation; Metabolism of water-soluble vitamins and cofactors; Metabolism of vitamins and cofactors; Transcriptional Regulation by MECP2; Cellular hexose transport; MECP2 regulates neuronal receptors and channels; SLC-mediated transmembrane transport	Literature_Curation	NA	NA	Core regulatory gene (not present in KEGG pathway list)	NA	NA
LPL	0.317888	0.095174	30	3.34005	0.123516	0.512259	0.002251	0.019469	Transcriptional regulation of white adipocyte differentiation; Adipogenesis; Metabolism of vitamins and cofactors; Plasma lipoprotein assembly, remodeling, and clearance; Assembly of active LPL and LIPC lipase complexes; Metabolism of fat-soluble vitamins; Retinoid metabolism and transport; Plasma lipoprotein remodeling; Chylomicron remodeling; Visual phototransduction	Glycerolipid_Metabolism	hsa00561	4023	lipoprotein lipase	K01059	3.1.1.34
DGKH	0.379098	0.113551	30	3.33858	0.147197	0.610999	0.00226	0.019499	Platelet activation, signaling and aggregation; Effects of PIP2 hydrolysis; G alpha (q) signalling events	Glycerolipid_Metabolism	hsa00561	160851	diacylglycerol kinase eta	K00901	2.7.1.107
ALAS1	0.254205	0.07627	30	3.33297	0.098441	0.409969	0.002293	0.019604	Organelle biogenesis and maintenance; Mitochondrial protein degradation; Mitochondrial biogenesis; Transcriptional activation of mitochondrial biogenesis; Regulation of lipid metabolism by PPARalpha; PPARA activates gene expression; Heme biosynthesis; Metabolism of porphyrins	Glycine_Serine_Threonine_Metabolism	hsa00260	211	5'-aminolevulinate synthase 1	K00643	2.3.1.37
ACVR1B	0.331092	0.099501	30	3.32752	0.127883	0.5343	0.002326	0.01977	Signaling by TGFB family members; Signaling by Activin; Signaling by NODAL; Regulation of signaling by NODAL	Cytokine_Cytokine_Receptor_Interaction	hsa04060	91	activin A receptor type 1B	K13567	2.7.11.30
RRAGD	0.273976	0.082581	30	3.31767	0.105323	0.442628	0.002387	0.020123	Transcriptional Regulation by TP53; Cellular response to starvation; PTEN Regulation; Autophagy; PIP3 activates AKT signaling; Macroautophagy; Intracellular signaling by second messengers; TP53 Regulates Metabolic Genes; Amino acids regulate mTORC1; MTOR signalling; mTORC1-mediated signalling; Regulation of PTEN gene transcription; Energy dependent regulation of mTOR by LKB1-AMPK	mTOR_Signaling	hsa04150	58528	Ras related GTP binding D	K16186	NA
KIT	0.431967	0.130225	30	3.31707	0.166011	0.697922	0.002391	0.020141	Diseases of signal transduction by growth factor receptors and second messengers; PIP3 activates AKT signaling; Intracellular signaling by second messengers; MAPK family signaling cascades; Signaling by KIT in disease; Signaling by phosphorylated juxtamembrane, extracellular and kinase domain KIT mutants; MAPK1/MAPK3 signaling; RAF/MAP kinase cascade; Signaling by SCF-KIT; Regulation of KIT signa…	PI3K_Akt_Signaling	hsa04151	3815	KIT proto-oncogene, receptor tyrosine kinase	K05091	2.7.10.1
MAP2K6	0.281404	0.085174	30	3.30388	0.107456	0.455352	0.002474	0.020601	Transcriptional Regulation by TP53; Regulation of TP53 Activity; MyD88-independent TLR4 cascade; Toll Like Receptor 9 (TLR9) Cascade; TRIF (TICAM1)-mediated TLR4 signaling; Antiviral mechanism by IFN-stimulated genes; Toll Like Receptor 7/8 (TLR7/8) Cascade; Interleukin-1 signaling; Toll-like Receptor Cascades; Toll Like Receptor 3 (TLR3) Cascade; MyD88 dependent cascade initiated on endosome; TR…	MAPK_Signaling	hsa04010	5608	mitogen-activated protein kinase kinase 6	K04433	2.7.12.2
CXCL1	0.409834	0.12418	30	3.30032	0.156225	0.663443	0.002497	0.020723	Neutrophil degranulation; Signaling by Interleukins; Interleukin-10 signaling; Chemokine receptors bind chemokines; G alpha (i) signalling events; Class A/1 (Rhodopsin-like receptors); Peptide ligand-binding receptors; GPCR ligand binding	Cytokine_Cytokine_Receptor_Interaction	hsa04060	2919	C-X-C motif chemokine ligand 1	K05505	NA
RHOH	-0.29848	0.090613	30	-3.29407	-0.48354	-0.11343	0.002538	0.020992	RHO GTPase cycle; RHOH GTPase cycle	Leukocyte_Transendothelial_Migration	hsa04670	399	ras homolog family member H	K07873	NA
MAPK14	0.30831	0.093762	30	3.28824	0.116824	0.499797	0.002577	0.021148	Neutrophil degranulation; Transcriptional Regulation by TP53; Organelle biogenesis and maintenance; Regulation of TP53 Activity; MyD88-independent TLR4 cascade; Toll Like Receptor 9 (TLR9) Cascade; TRIF (TICAM1)-mediated TLR4 signaling; Toll Like Receptor 7/8 (TLR7/8) Cascade; Regulation of mRNA stability by proteins that bind AU-rich elements; Toll-like Receptor Cascades; Toll Like Receptor 3 (T…	FoxO_Signaling	hsa04068	1432	mitogen-activated protein kinase 14	K04441	2.7.11.24
RXRA	0.292872	0.089175	30	3.28422	0.110751	0.474992	0.002604	0.021311	Organelle biogenesis and maintenance; Cellular response to chemical stress; SUMOylation; SUMO E3 ligases SUMOylate target proteins; Mitochondrial biogenesis; Regulation of cholesterol biosynthesis by SREBP (SREBF); Transcriptional activation of mitochondrial biogenesis; Activation of gene expression by SREBF (SREBP); Circadian Clock; Signaling by TGFB family members; Transcriptional regulation of…	Adipocytokine_Signaling	hsa04920	6256	retinoid X receptor alpha	K08524	NA
FZD1	0.302195	0.092174	30	3.27854	0.113951	0.490439	0.002643	0.021515	Beta-catenin independent WNT signaling; PCP/CE pathway; Asymmetric localization of PCP proteins; Disassembly of the destruction complex and recruitment of AXIN to the membrane; Signaling by WNT; TCF dependent signaling in response to WNT; Class B/2 (Secretin family receptors); GPCR ligand binding	mTOR_Signaling	hsa04150	8321	frizzled class receptor 1	K02432	NA
CACNB4	0.388026	0.1206	30	3.21745	0.141727	0.634324	0.003096	0.02393	NCAM signaling for neurite out-growth; Presynaptic depolarization and calcium channel opening; NCAM1 interactions; Transmission across Chemical Synapses; Neuronal System	MAPK_Signaling	hsa04010	785	calcium voltage-gated channel auxiliary subunit beta 4	K04865	NA
SMCR8	0.302259	0.094045	30	3.21397	0.110193	0.494326	0.003124	0.024083	NA	Autophagy	hsa04140	140775	SMCR8-C9orf72 complex subunit	K23611	NA
IRF5	0.27328	0.085271	30	3.20483	0.099133	0.447428	0.003199	0.024568	Toll Like Receptor 9 (TLR9) Cascade; Toll Like Receptor 7/8 (TLR7/8) Cascade; Toll-like Receptor Cascades; Interferon Signaling; Interferon gamma signaling; Interferon alpha/beta signaling	Toll_Like_Receptor_Signaling	hsa04620	3663	interferon regulatory factor 5	K09446	NA
LYN	0.302274	0.094965	30	3.183	0.10833	0.496219	0.003383	0.025343	Mitotic G1 phase and G1/S transition; Fc epsilon receptor (FCERI) signaling; Signaling by the B Cell Receptor (BCR); Diseases of signal transduction by growth factor receptors and second messengers; FCERI mediated NF-kB activation; Fcgamma receptor (FCGR) dependent phagocytosis; Cyclin D associated events in G1; G1 Phase; Costimulation by the CD28 family; Leishmania infection; Parasitic Infection…	NF_KappaB_Signaling	hsa04064	4067	LYN proto-oncogene, Src family tyrosine kinase	K05854	2.7.10.2
ACSL1	0.515256	0.163211	30	3.15699	0.181934	0.848578	0.003617	0.026372	Regulation of lipid metabolism by PPARalpha; PPARA activates gene expression; Fatty acid metabolism; Fatty acyl-CoA biosynthesis; alpha-linolenic (omega3) and linoleic (omega6) acid metabolism; alpha-linolenic acid (ALA) metabolism; Synthesis of very long-chain fatty acyl-CoAs	Fatty_Acid_Biosynthesis	hsa00061	2180	acyl-CoA synthetase long chain family member 1	K01897	6.2.1.3
EP300	0.368769	0.11706	30	3.15024	0.1297	0.607839	0.00368	0.026726	Transcriptional Regulation by TP53; SARS-CoV Infections; Mitotic G2-G2/M phases; G2/M Transition; Regulation of TP53 Activity; Diseases of signal transduction by growth factor receptors and second messengers; SARS-CoV-1 Infection; KEAP1-NFE2L2 pathway; Cellular response to chemical stress; Transcriptional regulation by RUNX3; SARS-CoV-1-host interactions; SUMOylation; SUMO E3 ligases SUMOylate ta…	FoxO_Signaling	hsa04068	2033	E1A binding protein p300	K04498	2.3.1.48
IL7R	-0.29698	0.094857	30	-3.13085	-0.49071	-0.10326	0.003868	0.027704	Signaling by Interleukins; Clathrin-mediated endocytosis; Cargo recognition for clathrin-mediated endocytosis; Interleukin-7 signaling	PI3K_Akt_Signaling	hsa04151	3575	interleukin 7 receptor	K05072	NA
RELL1	0.411493	0.132105	30	3.11489	0.141698	0.681288	0.004029	0.028433	NA	Cytokine_Cytokine_Receptor_Interaction	hsa04060	768211	RELT like 1	K26541	NA
PPP1R3D	0.2864	0.091937	30	3.11518	0.09864	0.474161	0.004026	0.028433	NA	Insulin_Signaling	hsa04910	5509	protein phosphatase 1 regulatory subunit 3D	K07189	NA
MAP3K3	0.266476	0.085883	30	3.10278	0.09108	0.441872	0.004155	0.028923	Interleukin-1 signaling; Interleukin-1 family signaling; Signaling by Interleukins	MAPK_Signaling	hsa04010	4215	mitogen-activated protein kinase kinase kinase 3	K04421	2.7.11.25
LAT	-0.2895	0.093428	30	-3.09866	-0.48031	-0.0987	0.004199	0.029116	Fc epsilon receptor (FCERI) signaling; TCR signaling; FCERI mediated Ca+2 mobilization; FCERI mediated MAPK activation; Platelet activation, signaling and aggregation; MAPK family signaling cascades; MAPK1/MAPK3 signaling; RAF/MAP kinase cascade; DAP12 signaling; GPVI-mediated activation cascade; Generation of second messenger molecules; DAP12 interactions	NF_KappaB_Signaling	hsa04064	27040	linker for activation of T cells	K07362	NA
NDUFAF8	-0.25126	0.081814	30	-3.07117	-0.41835	-0.08418	0.004503	0.030381	Aerobic respiration and respiratory electron transport; Respiratory electron transport; Complex I biogenesis	Thermogenesis	hsa04714	284184	NADH:ubiquinone oxidoreductase complex assembly factor 8	K24726	NA
THEM4	-0.26125	0.085707	30	-3.04823	-0.43629	-0.08622	0.004772	0.031647	VEGFA-VEGFR2 Pathway; Signaling by VEGF; Costimulation by the CD28 family; PIP3 activates AKT signaling; Intracellular signaling by second messengers; CD28 co-stimulation; CD28 dependent PI3K/Akt signaling; VEGFR2 mediated vascular permeability; Fatty acid metabolism; Mitochondrial Fatty Acid Beta-Oxidation; Signaling by Insulin receptor; Negative regulation of the PI3K/AKT network; Insulin recep…	Fatty_Acid_Elongation	hsa00062	117145	thioesterase superfamily member 4	K16339	3.1.2.2
TLR6	0.323357	0.106171	30	3.04561	0.106526	0.540188	0.004804	0.031761	Class I MHC mediated antigen processing & presentation; Toll-like Receptor Cascades; Toll Like Receptor 4 (TLR4) Cascade; MyD88:MAL(TIRAP) cascade initiated on plasma membrane; Toll Like Receptor TLR6:TLR2 Cascade; Antigen processing-Cross presentation; ER-Phagosome pathway; Toll Like Receptor TLR1:TLR2 Cascade; Toll Like Receptor 2 (TLR2) Cascade; Respiratory Syncytial Virus Infection Pathway; D…	Toll_Like_Receptor_Signaling	hsa04620	10333	toll like receptor 6	K10169	NA
ACOX1	0.300209	0.098757	30	3.03989	0.098522	0.501897	0.004874	0.032087	Protein localization; Regulation of lipid metabolism by PPARalpha; Peroxisomal protein import; PPARA activates gene expression; Fatty acid metabolism; Peroxisomal lipid metabolism; alpha-linolenic (omega3) and linoleic (omega6) acid metabolism; alpha-linolenic acid (ALA) metabolism; Beta-oxidation of very long chain fatty acids	Fatty_Acid_Degradation	hsa00071	51	acyl-CoA oxidase 1	K00232	1.3.3.6
OGT	0.337172	0.111474	30	3.02468	0.109513	0.564832	0.005065	0.032987	Programmed Cell Death; Epigenetic regulation of gene expression; Deubiquitination; Chromatin modifying enzymes; Chromatin organization; Formation of WDR5-containing histone-modifying complexes; Regulated Necrosis; UCH proteinases; RIPK1-mediated regulated necrosis; Regulation of necroptotic cell death; HATs acetylate histones	Insulin_Resistance	hsa04931	8473	O-linked N-acetylglucosamine (GlcNAc) transferase	K09667	2.4.1.255
PRKCQ	-0.25768	0.085516	30	-3.01319	-0.43232	-0.08303	0.005214	0.033581	Fc epsilon receptor (FCERI) signaling; Programmed Cell Death; Apoptosis; TCR signaling; FCERI mediated NF-kB activation; Downstream TCR signaling; Transcriptional regulation by RUNX1; Platelet activation, signaling and aggregation; MAPK family signaling cascades; MAPK1/MAPK3 signaling; RAF/MAP kinase cascade; RAS processing; Apoptotic cleavage of cellular proteins; Apoptotic execution phase; Effe…	Insulin_Resistance	hsa04931	5588	protein kinase C theta	K18052	2.7.11.13
ATG2A	0.274613	0.091198	30	3.01117	0.088361	0.460864	0.005241	0.033677	NA	Autophagy	hsa04140	23130	autophagy related 2A	K17906	NA
CXCL16	0.369501	0.12347	30	2.99263	0.117341	0.62166	0.005491	0.034757	Chemokine receptors bind chemokines; G alpha (i) signalling events; Class A/1 (Rhodopsin-like receptors); Peptide ligand-binding receptors; GPCR ligand binding	Cytokine_Cytokine_Receptor_Interaction	hsa04060	58191	C-X-C motif chemokine ligand 16	K10035	NA
IL17RA	0.315121	0.105631	30	2.98324	0.099395	0.530847	0.005622	0.035362	SARS-CoV Infections; SARS-CoV-2 Infection; SARS-CoV-2-host interactions; Signaling by Interleukins; Interleukin-17 signaling; SARS-CoV-2 activates/modulates innate and adaptive immune responses	Cytokine_Cytokine_Receptor_Interaction	hsa04060	23765	interleukin 17 receptor A	K05164	NA
DUSP2	-0.37	0.126012	30	-2.93623	-0.62735	-0.11265	0.006324	0.038349	Negative regulation of MAPK pathway; MAPK family signaling cascades; MAPK1/MAPK3 signaling; RAF/MAP kinase cascade; RAF-independent MAPK1/3 activation	MAPK_Signaling	hsa04010	1844	dual specificity phosphatase 2	K04459	3.1.3.16 3.1.3.48
NFIL3	0.355398	0.121648	30	2.92153	0.10696	0.603837	0.006559	0.039326	Circadian Clock	Circadian_Rhythm	hsa04710	4783	nuclear factor, interleukin 3 regulated	K09059	NA
NRBF2	0.322249	0.110791	30	2.90862	0.095983	0.548515	0.006773	0.040114	Nuclear Receptor transcription pathway	Autophagy	hsa04140	29982	nuclear receptor binding factor 2	K21246	NA
RB1CC1	0.255033	0.088399	30	2.88504	0.074499	0.435567	0.007181	0.041507	Autophagy; Macroautophagy	Autophagy	hsa04140	9821	RB1 inducible coiled-coil 1	K17589	NA
RPS6	-0.31604	0.109872	30	-2.87644	-0.54043	-0.09165	0.007336	0.042008	Translation; rRNA processing; rRNA processing in the nucleus and cytosol; Major pathway of rRNA processing in the nucleolus and cytosol; SARS-CoV Infections; Influenza Infection; Influenza Viral RNA Transcription and Replication; Cellular response to starvation; Eukaryotic Translation Initiation; Cap-dependent Translation Initiation; Diseases of signal transduction by growth factor receptors and …	Insulin_Signaling	hsa04910	6194	ribosomal protein S6	K02991	NA
IL6R	0.250602	0.087263	30	2.8718	0.072387	0.428816	0.00742	0.04229	SARS-CoV Infections; Potential therapeutics for SARS; Signaling by Interleukins; MAPK family signaling cascades; MAPK1/MAPK3 signaling; RAF-independent MAPK1/3 activation; Interleukin-4 and Interleukin-13 signaling; Interleukin-6 signaling; MAPK3 (ERK1) activation; Transcriptional regulation of granulopoiesis; Interleukin-6 family signaling	PI3K_Akt_Signaling	hsa04151	3570	interleukin 6 receptor	K05055	NA
IFNGR2	0.256963	0.089541	30	2.86978	0.074096	0.439831	0.007458	0.042443	SARS-CoV Infections; Interferon Signaling; Potential therapeutics for SARS; Interferon gamma signaling; Regulation of IFNG signaling	HIF-1_Signaling	hsa04066	3460	interferon gamma receptor 2	K05133	NA
CREBBP	0.285249	0.100382	30	2.84164	0.080242	0.490257	0.007994	0.044582	Transcriptional Regulation by TP53; Organelle biogenesis and maintenance; SARS-CoV Infections; Diseases of signal transduction by growth factor receptors and second messengers; KEAP1-NFE2L2 pathway; Cellular response to chemical stress; Transcriptional regulation by RUNX3; SUMOylation; SARS-CoV-2 Infection; SUMO E3 ligases SUMOylate target proteins; Mitochondrial biogenesis; Nuclear events mediat…	FoxO_Signaling	hsa04068	1387	CREB binding protein	K04498	2.3.1.48
LILRA1	0.258638	0.091972	30	2.81214	0.070806	0.44647	0.008594	0.046972	Immunoregulatory interactions between a Lymphoid and a non-Lymphoid cell	B_Cell_Receptor_Signaling	hsa04662	11024	leukocyte immunoglobulin like receptor A1	K06512	NA
ATF2	0.287031	0.102914	30	2.78905	0.076853	0.497208	0.009093	0.04871	Transcriptional Regulation by TP53; Organelle biogenesis and maintenance; Cellular response to starvation; MyD88-independent TLR4 cascade; Toll Like Receptor 9 (TLR9) Cascade; TRIF (TICAM1)-mediated TLR4 signaling; Toll Like Receptor 7/8 (TLR7/8) Cascade; Toll-like Receptor Cascades; Toll Like Receptor 3 (TLR3) Cascade; MyD88 dependent cascade initiated on endosome; TRAF6 mediated induction of NF…	Insulin_Secretion	hsa04911	1386	activating transcription factor 2	K04450	NA
ERN1	0.290782	0.104255	30	2.78914	0.077865	0.5037	0.009091	0.04871	Unfolded Protein Response (UPR); IRE1alpha activates chaperones	Autophagy	hsa04140	2081	endoplasmic reticulum to nucleus signaling 1	K08852	2.7.11.1 3.1.26.-
GNG10	0.279716	0.10062	30	2.77993	0.074223	0.485209	0.009298	0.049527	Leishmania infection; Parasitic Infection Pathways; Beta-catenin independent WNT signaling; Platelet activation, signaling and aggregation; Protein folding; Extra-nuclear estrogen signaling; Chaperonin-mediated protein folding; Anti-inflammatory response favouring Leishmania parasite infection; Leishmania parasite growth and survival; ESR-mediated signaling; Ca2+ pathway; Signaling by WNT; G alph…	PI3K_Akt_Signaling	hsa04151	2790	G protein subunit gamma 10	K04545	NA

## Sheet: PL_MetFlex_DEG_annotate
gene	Estimate	Std..Error	df	t.value	lower	upper	p_val_raw	p_val_adj	reactome_pathways	Pathway	PathwayID	GeneID	Description	KO	EC
PDK4	-1.2499	0.160598	30	-7.78278	-1.57788	-0.921912	1.10295857154168e-8	1.6282977391669e-4	Aerobic respiration and respiratory electron transport; Regulation of pyruvate metabolism; Pyruvate metabolism; Regulation of pyruvate dehydrogenase (PDH) complex; Signaling by Nuclear Receptors; Signaling by Retinoic Acid	Literature_Curation	NA	NA	Core regulatory gene (not present in KEGG pathway list)	NA	NA
LILRA4	-0.52917	0.0849194	29.9982	-6.23143	-0.702599	-0.355741	7.31651139258927e-7	0.00270034	Immunoregulatory interactions between a Lymphoid and a non-Lymphoid cell	B_Cell_Receptor_Signaling	hsa04662	23547	leukocyte immunoglobulin like receptor A4	K06512	NA
PLIN2	-0.307551	0.0571867	30	-5.37801	-0.424341	-0.19076	8.01107284317317e-6	0.00905894	Autophagy; Macroautophagy; Regulation of lipid metabolism by PPARalpha; PPARA activates gene expression; Selective autophagy; Late endosomal microautophagy; Chaperone Mediated Autophagy	PPAR_Signaling	hsa03320	123	perilipin 2	K17284	NA
ACAA2	-0.318096	0.0596936	30	-5.32882	-0.440007	-0.196186	9.20436841742e-6	0.00905894	Fatty acid metabolism; Mitochondrial Fatty Acid Beta-Oxidation	Fatty_Acid_Elongation	hsa00062	10449	acetyl-CoA acyltransferase 2	K07508	2.3.1.16
PPP1CB	0.300463	0.0592817	30	5.06839	0.179393	0.421532	1.92052730215162e-5	0.00977681	Mitotic G2-G2/M phases; G2/M Transition; Diseases of signal transduction by growth factor receptors and second messengers; Regulation of PLK1 Activity at G2/M Transition; RHO GTPase Effectors; Signaling by TGF-beta Receptor Complex; Circadian Clock; Signaling by TGFB family members; Downregulation of TGF-beta receptor signaling; TGF-beta receptor signaling activates SMADs; MAPK family signaling c…	Insulin_Signaling	hsa04910	5500	protein phosphatase 1 catalytic subunit beta	K06269	3.1.3.16
SLC25A20	-0.386197	0.0753516	30	-5.12527	-0.540086	-0.232309	1.63548609114003e-5	0.00977681	Fatty acid metabolism; Carnitine metabolism	Thermogenesis	hsa04714	788	solute carrier family 25 member 20	K15109	NA
FAR1	0.477462	0.0982533	30	4.8595	0.276802	0.678122	3.46332005273545e-5	0.0108785	NA	Peroxisome	hsa04146	84188	fatty acyl-CoA reductase 1	K13356	1.2.1.84
COL6A2	-0.372806	0.0770601	30	-4.83786	-0.530184	-0.215428	3.68126960063044e-5	0.0113222	Signaling by PDGF; Integrin cell surface interactions; NCAM signaling for neurite out-growth; Collagen biosynthesis and modifying enzymes; Collagen degradation; NCAM1 interactions; Assembly of collagen fibrils and other multimeric structures; Collagen formation; Collagen chain trimerization; Extracellular matrix organization; Degradation of the extracellular matrix; ECM proteoglycans	PI3K_Akt_Signaling	hsa04151	1292	collagen type VI alpha 2 chain	K06238	NA
C9ORF72	0.385196	0.0842849	30	4.57017	0.213064	0.557329	7.81876823700478e-5	0.0142504	NA	Autophagy	hsa04140	203228	C9orf72-SMCR8 complex subunit	K23609	NA
UCP2	-0.295021	0.0647608	30	-4.55554	-0.42728	-0.162762	8.1464126450181e-5	0.0144898	Aerobic respiration and respiratory electron transport	Literature_Curation	NA	NA	Core regulatory gene (not present in KEGG pathway list)	NA	NA
PPM1A	0.318978	0.0705798	30	4.51939	0.174834	0.463121	9.01590438018161e-5	0.015477	Signaling by TGF-beta Receptor Complex; Transcriptional activity of SMAD2/SMAD3:SMAD4 heterotrimer; Signaling by TGFB family members; MTOR signalling; Downregulation of SMAD2/3:SMAD4 transcriptional activity; Energy dependent regulation of mTOR by LKB1-AMPK	MAPK_Signaling	hsa04010	5494	protein phosphatase, Mg2+/Mn2+ dependent 1A	K04457	3.1.3.16
CPT1A	-0.381675	0.0852338	30	-4.47798	-0.555746	-0.207604	1.0125117822617e-4	0.0162475	Circadian Clock; Regulation of lipid metabolism by PPARalpha; PPARA activates gene expression; RORA activates gene expression; Fatty acid metabolism; Signaling by Nuclear Receptors; Carnitine metabolism; Signaling by Retinoic Acid	Fatty_Acid_Degradation	hsa00071	1374	carnitine palmitoyltransferase 1A	K08765	2.3.1.21
TGFBR1	0.330637	0.0746184	30	4.43104	0.178246	0.483029	1.1546432226347e-4	0.0176823	Diseases of signal transduction by growth factor receptors and second messengers; Signaling by TGF-beta Receptor Complex; Deubiquitination; UCH proteinases; Signaling by TGFB family members; Downregulation of TGF-beta receptor signaling; TGF-beta receptor signaling activates SMADs; TGF-beta receptor signaling in EMT (epithelial to mesenchymal transition); Ub-specific processing proteases; Signali…	FoxO_Signaling	hsa04068	7046	transforming growth factor beta receptor 1	K04674	2.7.11.30
TNFRSF21	-0.337926	0.07793	30	-4.33628	-0.49708	-0.178772	1.5044547965677e-4	0.0192696	Regulation of lipid metabolism by PPARalpha; PPARA activates gene expression	Cytokine_Cytokine_Receptor_Interaction	hsa04060	27242	TNF receptor superfamily member 21	K05157	NA
EPHA2	-0.323643	0.0751191	30	-4.3084	-0.477056	-0.170229	1.6260370416279e-4	0.0199189	RHO GTPase cycle; RAC2 GTPase cycle; RAC1 GTPase cycle; RHOG GTPase cycle; RAC3 GTPase cycle; RHOU GTPase cycle; RHOV GTPase cycle; EPH-Ephrin signaling; RND2 GTPase cycle; RND1 GTPase cycle; RND3 GTPase cycle; EPH-ephrin mediated repulsion of cells; EPHA-mediated growth cone collapse	PI3K_Akt_Signaling	hsa04151	1969	EPH receptor A2	K05103	2.7.10.1
MAP4K1	-0.250147	0.0581446	30	-4.30216	-0.368894	-0.1314	1.6545469676063e-4	0.0199189	NA	MAPK_Signaling	hsa04010	11184	mitogen-activated protein kinase kinase kinase kinase 1	K04408	2.7.11.1
ND4	-0.277968	0.065451	30	-4.24696	-0.411637	-0.144299	1.9291892896192e-4	0.0208436	Aerobic respiration and respiratory electron transport; Respiratory electron transport; Complex I biogenesis	Oxidative_Phosphorylation	hsa00190	4538	NADH dehydrogenase subunit 4	K03881	7.1.1.2
TANK	0.257038	0.061009	30	4.21312	0.132441	0.381635	2.1192836280558e-4	0.0209964	MyD88-independent TLR4 cascade; TRIF (TICAM1)-mediated TLR4 signaling; Toll-like Receptor Cascades; Toll Like Receptor 3 (TLR3) Cascade; Toll Like Receptor 4 (TLR4) Cascade; Activation of IRF3, IRF7 mediated by TBK1, IKKÎµ (IKBKE); Regulation of TBK1, IKKÎµ (IKBKE)-mediated activation of IRF3, IRF7; TICAM1-dependent activation of IRF3/IRF7; Regulation of TBK1, IKKÎµ-mediated activation of IRF3, I…	Autophagy	hsa04140	10010	TRAF family member associated NFKB activator	K12650	NA
MYLIP	0.271166	0.0642988	30	4.21728	0.139851	0.402482	2.094946831035e-4	0.0209964	Class I MHC mediated antigen processing & presentation; Antigen processing: Ubiquitination & Proteasome degradation; VLDLR internalisation and degradation; Signaling by Nuclear Receptors; Plasma lipoprotein clearance; NR1H2 and NR1H3-mediated signaling; Plasma lipoprotein assembly, remodeling, and clearance	Cholesterol_Metabolism	hsa04979	29116	myosin regulatory light chain interacting protein	K10637	2.3.2.27
CCNG2	0.480848	0.11576	30	4.15382	0.244434	0.717262	2.4979480717557e-4	0.0214719	FOXO-mediated transcription; FOXO-mediated transcription of cell cycle genes	FoxO_Signaling	hsa04068	901	cyclin G2	K10146	NA
CACNA1I	-0.347754	0.0840398	30	-4.13797	-0.519386	-0.176122	2.6100027758434e-4	0.0214719	Smooth Muscle Contraction; NCAM signaling for neurite out-growth; NCAM1 interactions; Muscle contraction	MAPK_Signaling	hsa04010	8911	calcium voltage-gated channel subunit alpha1 I	K04856	NA
FBXL3	0.343141	0.0850636	30	4.03394	0.169418	0.516865	3.4781105214111e-4	0.0229593	Class I MHC mediated antigen processing & presentation; Antigen processing: Ubiquitination & Proteasome degradation; Neddylation; Circadian Clock; Association of TriC/CCT with target proteins during biosynthesis; Protein folding; Chaperonin-mediated protein folding	Circadian_Rhythm	hsa04710	26224	F-box and leucine rich repeat protein 3	K10269	NA
ATP8	-0.329108	0.082034	30	-4.01184	-0.496643	-0.161572	3.6961407451678e-4	0.0237244	Organelle biogenesis and maintenance; Aerobic respiration and respiratory electron transport; Mitochondrial biogenesis; Cristae formation; Formation of ATP by chemiosmotic coupling	Oxidative_Phosphorylation	hsa00190	4509	ATP synthase F0 subunit 8	K02125	NA
MAP3K6	-0.301505	0.0758719	30	-3.97387	-0.456456	-0.146554	4.1025638423789e-4	0.0248606	NA	MAPK_Signaling	hsa04010	9064	mitogen-activated protein kinase kinase kinase 6	K04425	2.7.11.25
CAB39	0.262977	0.066207	30	3.97205	0.127765	0.39819	4.1231260820662e-4	0.0248606	Neutrophil degranulation; MTOR signalling; Energy dependent regulation of mTOR by LKB1-AMPK	mTOR_Signaling	hsa04150	51719	calcium binding protein 39	K08272	NA
PRKAA1	0.310289	0.0781228	30	3.97182	0.150741	0.469837	4.1257554075921e-4	0.0248606	Transcriptional Regulation by TP53; Regulation of TP53 Activity; Regulation of TP53 Activity through Phosphorylation; Autophagy; Macroautophagy; TP53 Regulates Metabolic Genes; MTOR signalling; Energy dependent regulation of mTOR by LKB1-AMPK; Activation of NMDA receptors and postsynaptic events; Post NMDA receptor activation events; Activation of AMPK downstream of NMDARs; Neurotransmitter recep…	Insulin_Signaling	hsa04910	5562	protein kinase AMP-activated catalytic subunit alpha 1	K07198	2.7.11.31
NFKB2	-0.258097	0.0651421	30	-3.96205	-0.391134	-0.125059	4.2377229774968e-4	0.0252264	MyD88-independent TLR4 cascade; Toll Like Receptor 9 (TLR9) Cascade; TRIF (TICAM1)-mediated TLR4 signaling; CLEC7A (Dectin-1) signaling; Toll Like Receptor 7/8 (TLR7/8) Cascade; Interleukin-1 signaling; Toll-like Receptor Cascades; Toll Like Receptor 3 (TLR3) Cascade; MyD88 dependent cascade initiated on endosome; TRAF6 mediated induction of NFkB and MAP kinases upon TLR7/8 or 9 activation; Toll …	MAPK_Signaling	hsa04010	4791	nuclear factor kappa B subunit 2	K04469	NA
PKN2	0.425503	0.109304	30	3.89283	0.202274	0.648733	5.1219037284792e-4	0.0263466	RHO GTPase cycle; RHOC GTPase cycle; RHOA GTPase cycle; RAC1 GTPase cycle; RHO GTPase Effectors; RHOB GTPase cycle; RHO GTPases activate PKNs	PI3K_Akt_Signaling	hsa04151	5586	protein kinase N2	K23691	NA
ZAP70	-0.265366	0.0682182	30	-3.88996	-0.404686	-0.126046	5.1622308839514e-4	0.026370247245597198	RHO GTPase cycle; Diseases of signal transduction by growth factor receptors and second messengers; TCR signaling; Signaling by ALK in cancer; Signaling by ALK fusions and activated point mutants; Nuclear events stimulated by ALK signaling in cancer; RHOH GTPase cycle; Generation of second messenger molecules; Translocation of ZAP-70 to Immunological synapse	NF_KappaB_Signaling	hsa04064	7535	zeta chain of T cell receptor associated protein kinase 70	K07360	2.7.10.2
IFNAR2	0.365364	0.0942678	30	3.87581	0.172843	0.557884	5.3655557633869e-4	0.0265439	SARS-CoV Infections; SARS-CoV-2 Infection; Interferon Signaling; Potential therapeutics for SARS; SARS-CoV-2-host interactions; SARS-CoV-2 activates/modulates innate and adaptive immune responses; Respiratory Syncytial Virus Infection Pathway; Interferon alpha/beta signaling; RSV-host interactions; Evasion by RSV of host interferon responses; Regulation of IFNA/IFNB signaling	PI3K_Akt_Signaling	hsa04151	3455	interferon alpha and beta receptor subunit 2	K05131	NA
ANGPT1	0.297653	0.0781126	30	3.81057	0.138126	0.457181	6.4088614606643e-4	0.0281589	MAPK family signaling cascades; MAPK1/MAPK3 signaling; RAF/MAP kinase cascade; Cell surface interactions at the vascular wall; Tie2 Signaling	PI3K_Akt_Signaling	hsa04151	284	angiopoietin 1	K05465	NA
CD247	-0.330185	0.0866762	30	-3.80941	-0.507201	-0.153169	6.4291430319754e-4	0.0281642	HIV Infection; Host Interactions of HIV factors; TCR signaling; Fcgamma receptor (FCGR) dependent phagocytosis; Downstream TCR signaling; Costimulation by the CD28 family; Regulation of actin dynamics for phagocytic cup formation; Leishmania infection; Parasitic Infection Pathways; Parasite infection; Leishmania phagocytosis; FCGR3A-mediated phagocytosis; The role of Nef in HIV-1 replication and …	T_Cell_Receptor_Signaling	hsa04660	919	CD247 molecule	K06453	NA
NR1D1	-0.250421	0.0659347	30	-3.79802	-0.385078	-0.115765	6.6311928371446e-4	0.0284133	Organelle biogenesis and maintenance; Mitochondrial biogenesis; Transcriptional activation of mitochondrial biogenesis; Circadian Clock; Heme signaling; Regulation of lipid metabolism by PPARalpha; PPARA activates gene expression; Nuclear Receptor transcription pathway	Circadian_Rhythm	hsa04710	9572	nuclear receptor subfamily 1 group D member 1	K03728	NA
CRK	0.276539	0.0731441	30	3.78074	0.127159	0.425919	6.9495540423525e-4	0.028931	VEGFA-VEGFR2 Pathway; Fcgamma receptor (FCGR) dependent phagocytosis; Signaling by VEGF; Regulation of actin dynamics for phagocytic cup formation; Leishmania infection; Parasitic Infection Pathways; Parasite infection; Leishmania phagocytosis; FCGR3A-mediated phagocytosis; Signaling by Interleukins; Platelet activation, signaling and aggregation; Regulation of signaling by CBL; Interleukin-3, In…	Insulin_Signaling	hsa04910	1398	CRK proto-oncogene, adaptor protein	K04438	NA
FBXO32	-0.253711	0.0675936	30	-3.75347	-0.391755	-0.115666	7.4825546587655e-4	0.0297749	Class I MHC mediated antigen processing & presentation; Antigen processing: Ubiquitination & Proteasome degradation; Neddylation; FOXO-mediated transcription; FOXO-mediated transcription of oxidative stress, metabolic and neuronal genes	FoxO_Signaling	hsa04068	114907	F-box protein 32	K10305	NA
CARD11	-0.253528	0.0679714	30	-3.72992	-0.392344	-0.114712	7.9748914124358e-4	0.0304636	Fc epsilon receptor (FCERI) signaling; Signaling by the B Cell Receptor (BCR); CLEC7A (Dectin-1) signaling; TCR signaling; Downstream signaling events of B Cell Receptor (BCR); FCERI mediated NF-kB activation; Activation of NF-kappaB in B cells; Downstream TCR signaling; C-type lectin receptors (CLRs)	NF_KappaB_Signaling	hsa04064	84433	caspase recruitment domain family member 11	K07367	NA
ACSL4	0.404086	0.108434	30	3.72656	0.182634	0.625538	8.0476960358813e-4	0.0304636	Fatty acid metabolism; Fatty acyl-CoA biosynthesis; Synthesis of very long-chain fatty acyl-CoAs; Free fatty acids regulate insulin secretion; Integration of energy metabolism; Regulation of insulin secretion	Fatty_Acid_Biosynthesis	hsa00061	2182	acyl-CoA synthetase long chain family member 4	K01897	6.2.1.3
CXCL8	0.385889	0.10521	29.9998	3.66779	0.171021	0.600757	9.4298855338549e-4	0.0327114	Unfolded Protein Response (UPR); Signaling by Interleukins; PERK regulates gene expression; ATF4 activates genes in response to endoplasmic reticulum stress; Cellular Senescence; Interleukin-4 and Interleukin-13 signaling; Interleukin-10 signaling; Senescence-Associated Secretory Phenotype (SASP); Chemokine receptors bind chemokines; G alpha (i) signalling events; Class A/1 (Rhodopsin-like recept…	Cytokine_Cytokine_Receptor_Interaction	hsa04060	3576	C-X-C motif chemokine ligand 8	K10030	NA
KRAS	0.252388	0.0687371	30	3.67178	0.112008	0.392768	9.3291623861779e-4	0.0327114	Fc epsilon receptor (FCERI) signaling; Signaling by the B Cell Receptor (BCR); Diseases of signal transduction by growth factor receptors and second messengers; Downstream signaling events of B Cell Receptor (BCR); Transcriptional regulation by RUNX3; VEGFA-VEGFR2 Pathway; Signaling by VEGF; Regulation of RAS by GAPs; FLT3 Signaling; Beta-catenin independent WNT signaling; C-type lectin receptors…	Insulin_Signaling	hsa04910	3845	KRAS proto-oncogene, GTPase	K07827	NA
ND5	-0.409272	0.112149	30	-3.64936	-0.638311	-0.180234	9.9089447043311e-4	0.0336835	Aerobic respiration and respiratory electron transport; Respiratory electron transport; Mitochondrial protein degradation; Complex I biogenesis	Oxidative_Phosphorylation	hsa00190	4540	NADH dehydrogenase subunit 5	K03883	7.1.1.2
IL12RB2	-0.250983	0.0697022	30	-3.60078	-0.393334	-0.108632	0.00112881	0.0358545	Signaling by Interleukins; Interleukin-12 family signaling; Interleukin-12 signaling; Interleukin-35 Signalling	Cytokine_Cytokine_Receptor_Interaction	hsa04060	3595	interleukin 12 receptor subunit beta 2	K05064	NA
IL2RB	-0.367721	0.102189	30	-3.59844	-0.576419	-0.159023	0.00113592	0.0358545	Signaling by Interleukins; MAPK family signaling cascades; Interleukin-3, Interleukin-5 and GM-CSF signaling; MAPK1/MAPK3 signaling; RAF/MAP kinase cascade; Interleukin-15 signaling; Interleukin-2 family signaling; Interleukin receptor SHC signaling; Interleukin-2 signaling	PI3K_Akt_Signaling	hsa04151	3560	interleukin 2 receptor subunit beta	K05069	NA
FLNA	-0.356102	0.0994199	30	-3.5818	-0.559145	-0.15306	0.00118761	0.0364507	Antiviral mechanism by IFN-stimulated genes; Interferon Signaling; RHO GTPase Effectors; Platelet activation, signaling and aggregation; RHO GTPases activate PAKs; Response to elevated platelet cytosolic Ca2+; Platelet degranulation; Cell-extracellular matrix interactions; GP1b-IX-V activation signalling; Cell-Cell communication; Cell junction organization	MAPK_Signaling	hsa04010	2316	filamin A	K04437	NA
CCR2	0.333975	0.0933257	30	3.5786	0.143378	0.524571	0.00119783	0.036612	Signaling by Interleukins; Interleukin-10 signaling; Chemokine receptors bind chemokines; G alpha (i) signalling events; Beta defensins; Defensins; Class A/1 (Rhodopsin-like receptors); Peptide ligand-binding receptors; GPCR ligand binding; Antimicrobial peptides	Cytokine_Cytokine_Receptor_Interaction	hsa04060	729230	C-C motif chemokine receptor 2	K04177	NA
RPS6KA5	0.309269	0.0865066	30	3.57509	0.132599	0.485939	0.0012091	0.0366612	MyD88-independent TLR4 cascade; Toll Like Receptor 9 (TLR9) Cascade; TRIF (TICAM1)-mediated TLR4 signaling; Toll Like Receptor 7/8 (TLR7/8) Cascade; Toll-like Receptor Cascades; Toll Like Receptor 3 (TLR3) Cascade; MyD88 dependent cascade initiated on endosome; TRAF6 mediated induction of NFkB and MAP kinases upon TLR7/8 or 9 activation; Toll Like Receptor 10 (TLR10) Cascade; Toll Like Receptor 5…	MAPK_Signaling	hsa04010	9252	ribosomal protein S6 kinase A5	K04445	2.7.11.1
FOXO3	0.300182	0.0845141	30	3.55186	0.127581	0.472783	0.00128647	0.0375338	Diseases of signal transduction by growth factor receptors and second messengers; Transcriptional regulation by RUNX3; FLT3 Signaling; MAPK6/MAPK4 signaling; PIP3 activates AKT signaling; Intracellular signaling by second messengers; Signaling by Interleukins; Constitutive Signaling by AKT1 E17K in Cancer; MAPK family signaling cascades; FOXO-mediated transcription of cell death genes; Extra-nucl…	PI3K_Akt_Signaling	hsa04151	2309	forkhead box O3	K09408	NA
DGKA	-0.272268	0.077006	30	-3.53567	-0.429535	-0.115	0.00134318	0.0384289	Platelet activation, signaling and aggregation; Effects of PIP2 hydrolysis; G alpha (q) signalling events	Glycerolipid_Metabolism	hsa00561	1606	diacylglycerol kinase alpha	K00901	2.7.1.107
PRKAR1A	0.349851	0.0998784	30	3.50277	0.145872	0.55383	0.001466	0.0400358	Diseases of signal transduction by growth factor receptors and second messengers; Signaling by ALK in cancer; Signaling by ALK fusions and activated point mutants; Leishmania infection; Parasitic Infection Pathways; Intracellular signaling by second messengers; Hedgehog 'off' state; Signaling by Hedgehog; Anti-inflammatory response favouring Leishmania parasite infection; Leishmania parasite grow…	Insulin_Signaling	hsa04910	5573	protein kinase cAMP-dependent type I regulatory subunit alpha	K04739	NA
RPTOR	-0.288505	0.0827226	30	-3.48762	-0.457447	-0.119563	0.00152613	0.0411888	Transcriptional Regulation by TP53; Cellular response to starvation; PTEN Regulation; Cellular response to heat stress; Autophagy; PIP3 activates AKT signaling; Macroautophagy; Intracellular signaling by second messengers; TP53 Regulates Metabolic Genes; Amino acids regulate mTORC1; MTOR signalling; mTORC1-mediated signalling; Regulation of PTEN gene transcription; Energy dependent regulation of …	Insulin_Signaling	hsa04910	57521	regulatory associated protein of MTOR complex 1	K07204	NA
RAB33B	0.380205	0.109646	30	3.46758	0.156279	0.604132	0.00160937	0.0425791	Rab regulation of trafficking; Intra-Golgi and retrograde Golgi-to-ER traffic; TBC/RABGAPs; Intra-Golgi traffic; RAB geranylgeranylation	Autophagy	hsa04140	83452	RAB33B, member RAS oncogene family	K07920	NA
CAD	-0.257365	0.0742775	30	-3.46492	-0.40906	-0.10567	0.00162075	0.0426663	Metabolism of nucleotides; Nucleotide biosynthesis	Alanine_Aspartate_Glutamate_Metabolism	hsa00250	790	carbamoyl-phosphate synthetase 2, aspartate transcarbamylase, and dihydroorotase	K11540	6.3.5.5 2.1.3.2 3.5.2.3
GNB4	0.348189	0.100587	30	3.46157	0.142763	0.553614	0.00163516	0.0427489	Leishmania infection; Parasitic Infection Pathways; Beta-catenin independent WNT signaling; Platelet activation, signaling and aggregation; Protein folding; Extra-nuclear estrogen signaling; Chaperonin-mediated protein folding; Anti-inflammatory response favouring Leishmania parasite infection; Leishmania parasite growth and survival; ESR-mediated signaling; Ca2+ pathway; Signaling by WNT; G alph…	PI3K_Akt_Signaling	hsa04151	59345	G protein subunit beta 4	K04538	NA
VPS11	-0.254301	0.0737195	30	-3.44958	-0.404856	-0.103746	0.00168786	0.0435462	SARS-CoV Infections; SARS-CoV-2 Infection; SARS-CoV-2-host interactions; SARS-CoV-2 modulates autophagy	Autophagy	hsa04140	55823	VPS11 core subunit of CORVET and HOPS complexes	K20179	NA
AREG	-0.328688	0.0954638	30	-3.44306	-0.523651	-0.133725	0.00171716	0.0438909	Asparagine N-linked glycosylation; Diseases of signal transduction by growth factor receptors and second messengers; KEAP1-NFE2L2 pathway; Cellular response to chemical stress; Nuclear events mediated by NFE2L2; ER to Golgi Anterograde Transport; Transport to the Golgi and subsequent modification; PIP3 activates AKT signaling; COPII-mediated vesicle transport; Intracellular signaling by second me…	PI3K_Akt_Signaling	hsa04151	374	amphiregulin	K09782	NA
DUSP6	0.303677	0.0884227	30	3.43438	0.123094	0.48426	0.00175699	0.0442437	Diseases of signal transduction by growth factor receptors and second messengers; MyD88-independent TLR4 cascade; Toll Like Receptor 9 (TLR9) Cascade; TRIF (TICAM1)-mediated TLR4 signaling; Toll Like Receptor 7/8 (TLR7/8) Cascade; Toll-like Receptor Cascades; Toll Like Receptor 3 (TLR3) Cascade; MyD88 dependent cascade initiated on endosome; TRAF6 mediated induction of NFkB and MAP kinases upon T…	MAPK_Signaling	hsa04010	1848	dual specificity phosphatase 6	K21946	3.1.3.16 3.1.3.48
RB1CC1	0.301772	0.0883986	30	3.41376	0.121238	0.482306	0.00185514	0.0454119	Autophagy; Macroautophagy	Autophagy	hsa04140	9821	RB1 inducible coiled-coil 1	K17589	NA
CCL4	-0.35792	0.105913	30	-3.37937	-0.574223	-0.141616	0.0020308	0.0480461	Signaling by Interleukins; Interleukin-10 signaling; Chemokine receptors bind chemokines; G alpha (i) signalling events; Class A/1 (Rhodopsin-like receptors); Peptide ligand-binding receptors; GPCR ligand binding	Cytokine_Cytokine_Receptor_Interaction	hsa04060	6351	C-C motif chemokine ligand 4	K12964	NA
PDE3B	0.303936	0.0900276	30	3.37603	0.120075	0.487797	0.00204865	0.0481596	Signaling by Insulin receptor; Insulin receptor signalling cascade; IRS-mediated signalling; Signaling by Type 1 Insulin-like Growth Factor 1 Receptor (IGF1R); IGF1R signaling cascade; IRS-related events triggered by IGF1R; PI3K Cascade; G alpha (s) signalling events	Insulin_Signaling	hsa04910	5140	phosphodiesterase 3B	K13296	3.1.4.17
GNAQ	0.267844	0.0797285	30	3.35945	0.105016	0.430671	0.00213973	0.0492805	Platelet activation, signaling and aggregation; Protein folding; Chaperonin-mediated protein folding; Cooperation of PDCL (PhLP1) and TRiC/CCT in G-protein beta folding; Signal amplification; Opioid Signalling; G-protein mediated events; PLC beta mediated events; Free fatty acids regulate insulin secretion; Acetylcholine regulates insulin secretion; ADP signalling through P2Y purinoceptor 1; Thro…	Insulin_Secretion	hsa04911	2776	G protein subunit alpha q	K04634	NA
