# Supplementary material for: One-Week Elderberry Juice Intervention Promotes Metabolic Flexibility in the Transcriptome of Overweight Adults During a Meal Challenge
Source: Nutrients. 2025 Oct 1;17(19):3142. doi: 10.3390/nu17193142 (PMC12526507; doi:10.3390/nu17193142)
Supplement: Supplementary file 1 [file nutrients-17-03142-s001.zip › Table S4.xlsx]

## Sheet: High_Confidence_Pathways
Pathway	EBJ_Count	PL_Count	Shared_Count	P_Value	FDR
Insulin_Signaling	18	7	6	3.99466e-07	1.51797e-05
FoxO_Signaling	8	3	3	2.20288e-05	0.000418548
Autophagy	18	5	4	9.33895e-05	0.00118293
MAPK_Signaling	21	8	5	0.000125635	0.00119353
Circadian_Rhythm	4	2	2	0.000194326	0.00123073
Literature_Curation	4	2	2	0.000194326	0.00123073
PI3K_Akt_Signaling	29	9	5	0.00138671	0.00752786
Cytokine_Cytokine_Receptor_Interaction	19	5	3	0.003449	0.015261

## Sheet: Full_Fisher_Results
Pathway	EBJ_Count	PL_Count	Shared_Count	P_Value	FDR	Flag
Insulin_Signaling	18	7	6	3.99466e-07	1.51797e-05	High confidence
FoxO_Signaling	8	3	3	2.20288e-05	0.000418548	High confidence
Autophagy	18	5	4	9.33895e-05	0.00118293	High confidence
MAPK_Signaling	21	8	5	0.000125635	0.00119353	High confidence
Circadian_Rhythm	4	2	2	0.000194326	0.00123073	High confidence
Literature_Curation	4	2	2	0.000194326	0.00123073	High confidence
PI3K_Akt_Signaling	29	9	5	0.00138671	0.00752786	High confidence
Alanine_Aspartate_Glutamate_Metabolism	1	1	1	0.00401606	0.015261	Low overlap
Cytokine_Cytokine_Receptor_Interaction	19	5	3	0.003449	0.015261	High confidence
PPAR_Signaling	1	1	1	0.00401606	0.015261	Low overlap
Fatty_Acid_Degradation	2	1	1	0.00803213	0.0254351	Low overlap
T_Cell_Receptor_Signaling	2	1	1	0.00803213	0.0254351	Low overlap
B_Cell_Receptor_Signaling	3	1	1	0.0120482	0.0269313	Low overlap
Cholesterol_Metabolism	3	1	1	0.0120482	0.0269313	Low overlap
Fatty_Acid_Biosynthesis	3	1	1	0.0120482	0.0269313	Low overlap
Peroxisome	3	1	1	0.0120482	0.0269313	Low overlap
Thermogenesis	3	1	1	0.0120482	0.0269313	Low overlap
Insulin_Secretion	5	1	1	0.0200803	0.0423918	Low overlap
Fatty_Acid_Elongation	6	1	1	0.0240964	0.0481928	Low overlap
Glycerolipid_Metabolism	8	1	1	0.0321285	0.0610442	Not significant
mTOR_Signaling	15	1	1	0.060241	0.109007	Not significant
NF_KappaB_Signaling	8	2	1	0.0633502	0.109423	Not significant
Adipocytokine_Signaling	4	0	0	1	1	Not significant
AMPK_Signaling	2	0	0	1	1	Not significant
Bile_Secretion	1	0	0	1	1	Not significant
Fructose_Mannose_Metabolism	4	0	0	1	1	Not significant
Glucagon_Signaling	1	0	0	1	1	Not significant
Glycine_Serine_Threonine_Metabolism	2	0	0	1	1	Not significant
Glycolysis_Gluconeogenesis	2	0	0	1	1	Not significant
HIF-1_Signaling	4	0	0	1	1	Not significant
Insulin_Resistance	8	0	0	1	1	Not significant
Leukocyte_Transendothelial_Migration	4	0	0	1	1	Not significant
Oxidative_Phosphorylation	5	3	0	1	1	Not significant
Pentose_Phosphate_Pathway	1	0	0	1	1	Not significant
Propanoate_Metabolism	1	0	0	1	1	Not significant
TCA_Cycle	1	0	0	1	1	Not significant
Thyroid_Hormone_Signaling	5	0	0	1	1	Not significant
Toll_Like_Receptor_Signaling	5	0	0	1	1	Not significant
