# Supplementary material for: One-Week Elderberry Juice Intervention Promotes Metabolic Flexibility in the Transcriptome of Overweight Adults During a Meal Challenge
Source: Nutrients. 2025 Oct 1;17(19):3142. doi: 10.3390/nu17193142 (PMC12526507; doi:10.3390/nu17193142)
Supplement: Supplementary file 1 [file nutrients-17-03142-s001.zip › Table S5.xlsx]

## Sheet: EBJ
ONTOLOGY	ID	Description	GeneRatio	BgRatio	RichFactor	FoldEnrichment	zScore	pvalue	p.adjust	qvalue	geneID	Count	log10_FDR	Contrast	downregulated	upregulated	regulation	Definition	Parent_IDs	Child_IDs	Parent_Terms	Child_Terms
BP	GO:0002181	cytoplasmic translation	56/2483	158/12691	0.35443	1.81155	5.06249	1.92372e-06	0.00780421	0.00730387	CPEB4/FMR1/CPEB2/RPSA/EIF3F/DRG2/EIF2B4/EIF3B/RACK1/RPS5/RPS4X/RPL36/RPL29/EIF3D/RPL3/RPL14/AARS1/RPL19/RPL28/RPLP0/RPS2/RPL10/RPL10A/EIF3G/RPS18/RPL8/RPL4/RPL18/RPS8/RPL13/RPL5/RPL32/EIF3I/RPS23/RPS16/EIF2B5/RPL18A/RPL7A/RPL27A/RPL23A/RPL38/RPS28/RPS29/RPL11/RPLP1/RPL15/PABPC1/EIF3H/RPL13A/ALKBH3/RPLP2/RPS11/FTSJ1/RPS6/RPL35/RPL22	56	2.10767	EBJ Fasted → Fed	39	0	downregulated	The chemical reactions and pathways resulting in the formation of a protein in the cytoplasm. This is a ribosome-mediated process in which the information in messenger RNA (mRNA) is used to specify the sequence of amino acids in the protein.	GO:0006412 [isa]	GO:0002182 [part of]; GO:0002183 [part of]; GO:0002184 [part of]; GO:1990762 [part of]; GO:2000765 [regulates]; GO:2000766 [negatively regulates]; GO:2000767 [positively regulates]	GO:0006412 "translation" [isa]	GO:0002182 "cytoplasmic translational elongation" [part of]; GO:0002183 [part of]; GO:0002184 [part of]; GO:1990762 [part of]; GO:2000765 [regulates]; GO:2000766 [negatively regulates]; GO:2000767 [positively regulates]
BP	GO:0039532	negative regulation of cytoplasmic pattern recognition receptor signaling pathway	24/2483	50/12691	0.48	2.45335	5.07826	5.29373e-06	0.00780421	0.00730387	LILRA4/CARD8/TARBP2/ERBIN/CSNK1A1/GRAMD4/LAMP2/PTPRS/C1QBP/PRKDC/F2RL1/PARP1/HSPA8/ABHD17A/MEFV/TKFC/OGT/BANF1/SMPDL3A/TAX1BP1/PTPN22/NPLOC4/RIOK3/SEC14L1	24	2.10767	EBJ Fasted → Fed	1	4	upregulated	Any process that stops, prevents, or reduces the frequency, rate or extent of the series of a cytoplasmic pattern recognition receptor signaling pathway.	GO:0002683 [isa];GO:0002753 [negatively regulates];GO:0039531 [isa];GO:1902532 [isa]	GO:0034140 [isa]; GO:0034156 [isa]; GO:0034160 [isa]; GO:0034164 [isa]; GO:0034172 [isa]; GO:0034176 [isa]; GO:0034180 [isa]; GO:0039534 [isa]; GO:0039536 [isa]; GO:0070425 [isa]; GO:0141086 [isa]; GO:0160049 [isa]	GO:0002683 "negative regulation of immune system process" [isa]; GO:0002753 "cytoplasmic pattern recognition receptor signaling pathway" [negatively regulates]; GO:0039531 "regulation of cytoplasmic pattern recognition receptor signaling pathway" [isa]; GO:1902532 "negative regulation of intracellular signal transduction" [isa]	GO:0034140 "negative regulation of toll-like receptor 3 signaling pathway" [isa]; GO:0034156 [isa]; GO:0034160 [isa]; GO:0034164 [isa]; GO:0034172 [isa]; GO:0034176 [isa]; GO:0034180 [isa]; GO:0039534 [isa]; GO:0039536 [isa]; GO:0070425 [isa]; GO:0141086 [isa]; GO:0160049 [isa]
BP	GO:1901699	cellular response to nitrogen compound	133/2483	478/12691	0.278243	1.42214	4.63991	5.46963e-06	0.00780421	0.00730387	PDK4/LEPROT/KAT2B/PKD2/RB1/C2CD5/SPIDR/PRKAA1/RAB10/GRB10/JAK2/KBTBD2/P2RY11/CPEB2/KLF4/GSK3B/PRKAR1A/UROS/NCOA2/CASTOR2/IGF1R/GAB1/PRMT1/PDK2/LRRK2/STING1/FYN/SOS2/MAPK1/ADRB2/PQBP1/CYP1B1/PDE3B/NOD2/SAMTOR/ZNF106/MAP3K7/SIRT1/TLR4/GNG2/PTPRE/MYO5A/ZBTB7B/UCP2/EIF4EBP2/MDM2/APC/CFLAR/CRKL/OSBPL8/SESN3/CYBB/PRKDC/PDPK1/GSTM2/CEACAM1/SP1/RANGAP1/RAP1B/PIK3CG/PRNP/FOXO3/SHOC2/RGS9/PRKCB/NUCKS1/RAP1…	133	2.10767	EBJ Fasted → Fed	4	47	upregulated		GO:0070887 [isa];GO:1901698 [isa]	GO:0035714 [isa]; GO:0035984 [isa]; GO:0036280 [isa]; GO:0036346 [isa]; GO:0061431 [isa]; GO:0071213 [isa]; GO:0071224 [isa]; GO:0071225 [isa]; GO:0071231 [isa]; GO:0071232 [isa]; GO:0071233 [isa]; GO:0071234 [isa]; GO:0071235 [isa]; GO:0071237 [isa]; GO:0071242 [isa]; GO:0071296 [isa]; GO:0071297 [isa]; GO:0071301 [isa]; GO:0071302 [isa]; GO:0071304 [isa]; GO:0071312 [isa]; GO:0071318 [isa]; GO:…	GO:0070887 "cellular response to chemical stimulus" [isa]; GO:1901698 "response to nitrogen compound" [isa]	GO:0035714 "cellular response to nitrogen dioxide" [isa]; GO:0035984 [isa]; GO:0036280 [isa]; GO:0036346 [isa]; GO:0061431 [isa]; GO:0071213 [isa]; GO:0071224 [isa]; GO:0071225 [isa]; GO:0071231 [isa]; GO:0071232 [isa]; GO:0071233 [isa]; GO:0071234 [isa]; GO:0071235 [isa]; GO:0071237 [isa]; GO:0071242 [isa]; GO:0071296 [isa]; GO:0071297 [isa]; GO:0071301 [isa]; GO:0071302 [isa]; GO:0071304 [isa];…
BP	GO:0032006	regulation of TOR signaling	48/2483	133/12691	0.360902	1.84463	4.82925	5.77021e-06	0.00780421	0.00730387	C9orf72/LAMTOR3/PRKAA1/GSK3B/TBK1/NPRL2/CASTOR2/PRMT1/FNIP2/CSNK1A1/ITFG2/RICTOR/GPAT3/SAMTOR/SIRT1/PIH1D1/USP32/SESN3/FNIP1/DDIT4/PELI1/GAS6/MTM1/ATXN3/ZMPSTE24/GOLPH3/BMAL1/UBE2D1/UBR1/KLHL22/PDCD6/RRAGD/PIK3CA/SMCR8/SESN1/WDR24/EP300/EPM2A/USP4/RFFL/OGT/UBE2W/RPTOR/WAC/SESN2/TNFAIP8L1/SAR1B/UBR2	48	2.10767	EBJ Fasted → Fed	2	16	upregulated	Any process that modulates the frequency, rate or extent of TOR signaling.	GO:0031929 [regulates];GO:1902531 [isa]	GO:0032007 [isa]; GO:0032008 [isa]; GO:1903432 [isa]; GO:1903939 [isa]	GO:0031929 "TOR signaling" [regulates]; GO:1902531 "regulation of intracellular signal transduction" [isa]	GO:0032007 "negative regulation of TOR signaling" [isa]; GO:0032008 [isa]; GO:1903432 [isa]; GO:1903939 [isa]
BP	GO:0071363	cellular response to growth factor stimulus	132/2483	477/12691	0.27673	1.41441	4.54996	7.99902e-06	0.00865493	0.00810006	USP15/ADAM17/GRB10/APAF1/NPTN/HSP90AB1/TGFBR1/ZDHHC17/SPRY3/KLF4/NFKBIZ/ZEB2/SPRED1/IGF1R/GAB1/PRMT1/SPRED2/VEGFA/FYN/CREB1/HHEX/BAG4/ARF6/LTBP3/ADAM9/CBL/LATS2/RNF111/EXT1/RACK1/PTPN12/ACAP2/FAM20C/MAP3K7/SIRT1/TLR4/GALNT3/UBE2D3/FLT3/SMAD5/LATS1/MDM2/PBLD/CFLAR/CRKL/SKI/ZFP36/PDPK1/NR3C1/FOXO3/SHOC2/HGF/TRIM71/CAD/TMEM204/DDIT4/PRKCB/PPM1A/ERBB2/RAP1A/FEZ1/VEGFB/SORL1/PARP1/GAS6/CTNNB1/CXCL8/SP…	132	2.06274	EBJ Fasted → Fed	5	36	upregulated	Any process that results in a change in state or activity of a cell (in terms of movement, secretion, enzyme production, gene expression, etc.) as a result of a growth factor stimulus.	GO:0070848 [isa];GO:0071495 [isa]	GO:0035729 [isa]; GO:0035924 [isa]; GO:0036120 [isa]; GO:0038179 [part of]; GO:0044344 [isa]; GO:0071364 [isa]; GO:0071560 [isa]; GO:0071773 [isa]; GO:0090287 [regulates]; GO:0090288 [negatively regulates]; GO:1990090 [isa]; GO:1990792 [isa]	GO:0070848 "response to growth factor" [isa]; GO:0071495 "cellular response to endogenous stimulus" [isa]	GO:0035729 "cellular response to hepatocyte growth factor stimulus" [isa]; GO:0035924 [isa]; GO:0036120 [isa]; GO:0038179 [part of]; GO:0044344 [isa]; GO:0071364 [isa]; GO:0071560 [isa]; GO:0071773 [isa]; GO:0090287 [regulates]; GO:0090288 [negatively regulates]; GO:1990090 [isa]; GO:1990792 [isa]
BP	GO:0070848	response to growth factor	136/2483	498/12691	0.273092	1.39582	4.4443	1.21373e-05	0.0109438	0.0102422	USP15/ADAM17/GRB10/APAF1/NPTN/HSP90AB1/TGFBR1/ZDHHC17/SPRY3/KLF4/NFKBIZ/ZEB2/SPRED1/IGF1R/GAB1/PRMT1/SPRED2/VEGFA/FYN/CREB1/HHEX/BAG4/ARF6/LTBP3/ADAM9/MAPK1/CBL/LATS2/RNF111/EXT1/RACK1/PTPN12/ACAP2/FAM20C/MAP3K7/SIRT1/TLR4/GALNT3/UBE2D3/RUNX3/FLT3/SMAD5/LATS1/MDM2/PBLD/CFLAR/CRKL/SKI/ZFP36/DUSP6/PDPK1/NR3C1/FOXO3/SHOC2/HGF/TRIM71/CAD/TMEM204/DDIT4/PRKCB/PPM1A/ERBB2/RAP1A/FEZ1/VEGFB/SORL1/PARP1/HD…	136	1.96083	EBJ Fasted → Fed	6	38	upregulated	Any process that results in a change in state or activity of a cell or an organism (in terms of movement, secretion, enzyme production, gene expression, etc.) as a result of a growth factor stimulus.	GO:0009719 [isa]	GO:0035728 [isa]; GO:0036119 [isa]; GO:0070849 [isa]; GO:0071363 [isa]; GO:0071559 [isa]; GO:0071772 [isa]; GO:0071774 [isa]; GO:1990089 [isa]; GO:1990790 [isa]	GO:0009719 "response to endogenous stimulus" [isa]	GO:0035728 "response to hepatocyte growth factor" [isa]; GO:0036119 [isa]; GO:0070849 [isa]; GO:0071363 [isa]; GO:0071559 [isa]; GO:0071772 [isa]; GO:0071774 [isa]; GO:1990089 [isa]; GO:1990790 [isa]
BP	GO:0002758	innate immune response-activating signaling pathway	78/2483	257/12691	0.303502	1.55125	4.40307	2.00834e-05	0.0147615	0.0138152	LILRA4/USP15/GPS2/WDFY1/CARD8/WASHC4/NEK7/TBK1/NFKBIZ/DDX3X/TARBP2/CTSS/STING1/PJA2/TLR1/BCL10/NR1D1/FYN/PIK3AP1/ERBIN/TRIM25/CSNK1A1/IRAK3/NOD2/CHUK/MAP3K7/TLR4/BIRC2/CLEC7A/GRAMD4/RPS6KA3/LAMP2/PTPRS/C1QBP/TLR8/PRKDC/PDPK1/PUM2/NOP53/NLRP3/F2RL1/PELI1/TIFA/PARP1/TLR7/HSPA8/PHB2/CD36/NAIP/MAPKAPK2/RAB11FIP2/TLR2/ABHD17A/MEFV/TKFC/MAP2K6/RTN4/OTUD4/PAK2/LYN/EP300/APPL1/TLR6/PHB1/OGT/EIF2AK2/BANF1…	78	1.83087	EBJ Fasted → Fed	3	30	upregulated	The series of molecular signals generated by a ligand binding to its receptor that lead to the activation or perpetuation of an innate immune response.	GO:0002218 [isa];GO:0002757 [isa]	GO:0002220 [isa]; GO:0002221 [isa]	GO:0002218 "activation of innate immune response" [isa]; GO:0002757 "immune response-activating signaling pathway" [isa]	GO:0002220 "innate immune response activating cell surface receptor signaling pathway" [isa]; GO:0002221 [isa]
BP	GO:0031929	TOR signaling	53/2483	158/12691	0.335443	1.7145	4.45711	2.18285e-05	0.0147615	0.0138152	C9orf72/LAMTOR3/PRKAA1/GSK3B/TBK1/NPRL2/CASTOR2/PRMT1/FNIP2/CSNK1A1/ITFG2/RPS6KA5/RICTOR/GPAT3/SAMTOR/SIRT1/RPS6KA3/EIF4EBP2/PIH1D1/USP32/SESN3/FNIP1/DDIT4/PELI1/GAS6/MTM1/ATXN3/ZMPSTE24/GOLPH3/BMAL1/UBE2D1/UBR1/KLHL22/PDCD6/RRAGD/PIK3CA/SMCR8/SESN1/WDR24/EP300/EPM2A/USP4/RFFL/OGT/UBE2W/RPTOR/WAC/CARD11/RPS6/SESN2/TNFAIP8L1/SAR1B/UBR2	53	1.83087	EBJ Fasted → Fed	3	18	upregulated	The series of molecular signals mediated by TOR (Target of rapamycin) proteins, members of the phosphoinositide (PI) 3-kinase related kinase (PIKK) family that act as serine/threonine kinases in response to nutrient availability or growth factors.	GO:0035556 [isa]	GO:0032006 [regulates]; GO:0032007 [negatively regulates]; GO:0032008 [positively regulates]; GO:0038202 [isa]; GO:0038203 [isa]	GO:0035556 "intracellular signal transduction" [isa]	GO:0032006 "regulation of TOR signaling" [regulates]; GO:0032007 [negatively regulates]; GO:0032008 [positively regulates]; GO:0038202 [isa]; GO:0038203 [isa]
BP	GO:0002757	immune response-activating signaling pathway	127/2483	467/12691	0.271949	1.38997	4.23481	2.90112e-05	0.0157432	0.0147339	LILRA4/USP15/GPS2/WDFY1/CARD8/FOSL2/WASHC4/NEK7/TBK1/NFKBIZ/DDX3X/SKAP1/VAV3/CCR7/BTN2A3P/TARBP2/CTSS/STING1/PJA2/TLR1/BCL10/NR1D1/FCMR/FYN/PIK3AP1/ERBIN/TRIM25/CSNK1A1/CD247/TRBC1/IRAK3/CD3E/MAPK1/TXK/EIF2B4/TRBC2/NOD2/CHUK/ZNF683/BTN2A1/MAP3K7/TESPA1/TLR4/BIRC2/TRAC/CLEC7A/ZAP70/GRAMD4/CD81/RPS6KA3/LAMP2/PTPRS/C1QBP/CRKL/TLR8/PRKDC/PDPK1/CEACAM1/PUM2/CD160/ELF1/PRNP/NOP53/LCK/NLRP3/F2RL1/PELI1/…	127	1.80291	EBJ Fasted → Fed	6	37	upregulated	The series of molecular signals generated by a ligand binding to its receptor that lead to the activation or perpetuation of an immune response.	GO:0002253 [isa];GO:0002764 [isa]	GO:0002429 [isa]; GO:0002758 [isa]	GO:0002253 "activation of immune response" [isa]; GO:0002764 "immune response-regulating signaling pathway" [isa]	GO:0002429 "immune response-activating cell surface receptor signaling pathway" [isa]; GO:0002758 [isa]
BP	GO:0002218	activation of innate immune response	82/2483	276/12691	0.297101	1.51853	4.29542	2.93563e-05	0.0157432	0.0147339	LILRA4/USP15/GPS2/WDFY1/CARD8/WASHC4/NEK7/TBK1/NFKBIZ/DDX3X/TARBP2/CTSS/STING1/PJA2/TLR1/BCL10/NR1D1/XRCC6/FYN/PIK3AP1/ERBIN/TRIM25/CSNK1A1/IRAK3/PQBP1/NOD2/CHUK/MAP3K7/TLR4/BIRC2/CLEC7A/GRAMD4/RPS6KA3/LAMP2/PTPRS/C1QBP/TLR8/PRKDC/PDPK1/PUM2/NOP53/NLRP3/F2RL1/PELI1/TIFA/PARP1/TLR7/HSPA8/PHB2/PYHIN1/CD36/NAIP/MAPKAPK2/RAB11FIP2/TLR2/ABHD17A/MEFV/TKFC/MAP2K6/RTN4/OTUD4/CASP6/PAK2/LYN/EP300/APPL1/TL…	82	1.80291	EBJ Fasted → Fed	3	30	upregulated	Any process that initiates an innate immune response. Innate immune responses are defense responses mediated by germline encoded components that directly recognize components of potential pathogens. Examples of this process include activation of the hypersensitive response of Arabidopsis thaliana and activation of any NOD or TLR signaling pathway in vertebrate species.	GO:0002253 [isa];GO:0045089 [isa]	GO:0002758 [isa]; GO:0009864 [isa]; GO:0009866 [isa]	GO:0002253 "activation of immune response" [isa]; GO:0045089 "positive regulation of innate immune response" [isa]	GO:0002758 "innate immune response-activating signaling pathway" [isa]; GO:0009864 [isa]; GO:0009866 [isa]
BP	GO:0002221	pattern recognition receptor signaling pathway	73/2483	240/12691	0.304167	1.55464	4.27825	3.37315e-05	0.0157432	0.0147339	LILRA4/USP15/GPS2/WDFY1/CARD8/WASHC4/NEK7/TBK1/NFKBIZ/DDX3X/TARBP2/CTSS/STING1/PJA2/TLR1/BCL10/NR1D1/PIK3AP1/ERBIN/TRIM25/CSNK1A1/IRAK3/NOD2/CHUK/MAP3K7/TLR4/BIRC2/GRAMD4/RPS6KA3/LAMP2/PTPRS/C1QBP/TLR8/PRKDC/PDPK1/PUM2/NOP53/NLRP3/F2RL1/PELI1/TIFA/PARP1/TLR7/HSPA8/PHB2/CD36/NAIP/MAPKAPK2/RAB11FIP2/TLR2/ABHD17A/MEFV/TKFC/MAP2K6/RTN4/OTUD4/LYN/APPL1/TLR6/PHB1/OGT/EIF2AK2/BANF1/SLC15A2/SMPDL3A/EPG5/…	73	1.80291	EBJ Fasted → Fed	3	28	upregulated	The series of molecular signals initiated by a ligand binding to a pattern recognition receptor (PRR), and ending with the regulation of a downstream cellular process, e.g. transcription. PRRs bind pathogen-associated molecular pattern (PAMPs), structures conserved among microbial species, or damage-associated molecular pattern (DAMPs), endogenous molecules released from damaged cells.	GO:0002758 [isa]	GO:0002224 [isa]; GO:0002752 [isa]; GO:0002753 [isa]; GO:0061057 [isa]; GO:0062207 [regulates]; GO:0062208 [positively regulates]; GO:0140426 [isa]	GO:0002758 "innate immune response-activating signaling pathway" [isa]	GO:0002224 "toll-like receptor signaling pathway" [isa]; GO:0002752 [isa]; GO:0002753 [isa]; GO:0061057 [isa]; GO:0062207 [regulates]; GO:0062208 [positively regulates]; GO:0140426 [isa]
BP	GO:0043201	response to L-leucine	10/2483	14/12691	0.714286	3.65083	4.89425	3.72291e-05	0.0157432	0.0147339	SESN3/UBR1/KLHL22/RRAGD/PIK3CA/SESN1/EP300/RPTOR/SESN2/UBR2	10	1.80291	EBJ Fasted → Fed	0	2	upregulated	Any process that results in a change in state or activity of a cell or an organism (in terms of movement, secretion, enzyme production, gene expression, etc.) as a result of a L-leucine stimulus.	GO:0043200 [isa];GO:1901698 [isa];GO:1901700 [isa]	GO:0071233 [isa]	GO:0043200 "response to amino acid" [isa]; GO:1901698 "response to nitrogen compound" [isa]; GO:1901700 "response to oxygen-containing compound" [isa]	GO:0071233 "cellular response to L-leucine" [isa]
BP	GO:0032869	cellular response to insulin stimulus	56/2483	173/12691	0.323699	1.65448	4.27464	4.10146e-05	0.0157432	0.0147339	PDK4/KAT2B/RB1/C2CD5/PRKAA1/RAB10/GRB10/KBTBD2/CPEB2/GSK3B/NCOA2/IGF1R/GAB1/PDK2/SOS2/MAPK1/PDE3B/ZNF106/SIRT1/PTPRE/MYO5A/ZBTB7B/UCP2/EIF4EBP2/APC/CFLAR/OSBPL8/SESN3/PRKDC/PDPK1/CEACAM1/SP1/PRKCB/NUCKS1/RAB31/SORL1/PARP1/COL6A1/PTPN11/ZFP36L1/PTPRJ/RHOQ/HRAS/LONP1/NCL/GOT1/PIK3CA/PTPN2/MTCL2/APPL1/EPRS1/INSIG2/OGT/PRKCQ/PIK3C2A/RAF1	56	1.80291	EBJ Fasted → Fed	4	23	upregulated	Any process that results in a change in state or activity of a cell (in terms of movement, secretion, enzyme production, gene expression, etc.) as a result of an insulin stimulus. Insulin is a polypeptide hormone produced by the islets of Langerhans of the pancreas in mammals, and by the homologous organs of other organisms.	GO:0032868 [isa];GO:0071375 [isa]	GO:0008286 [part of]; GO:0044381 [part of]; GO:1900076 [regulates]; GO:1900077 [negatively regulates]; GO:1900078 [positively regulates]	GO:0032868 "response to insulin" [isa]; GO:0071375 "cellular response to peptide hormone stimulus" [isa]	GO:0008286 "insulin receptor signaling pathway" [part of]; GO:0044381 [part of]; GO:1900076 [regulates]; GO:1900077 [negatively regulates]; GO:1900078 [positively regulates]
BP	GO:0008333	endosome to lysosome transport	26/2483	62/12691	0.419355	2.14339	4.45096	4.36979e-05	0.0157432	0.0147339	PLEKHF2/SNX16/CHMP1B/RHOB/SCYL2/TRAK1/BIN1/RAB12/SNX27/ADRB2/VPS4B/LYST/MTM1/FHIP1B/CHMP2B/KIF13A/CHMP7/ARL8B/VPS16/RAB7A/DTX3L/TPCN2/HOOK2/EPG5/HOOK3/VPS41	26	1.80291	EBJ Fasted → Fed				The directed movement of substances from endosomes to lysosomes.	GO:0007041 [isa];GO:0016192 [isa]	GO:0032510 [isa]; GO:0090117 [isa]; GO:0098943 [isa]	GO:0007041 "lysosomal transport" [isa]; GO:0016192 "vesicle-mediated transport" [isa]	GO:0032510 "endosome to lysosome transport via multivesicular body sorting pathway" [isa]; GO:0090117 [isa]; GO:0098943 [isa]
BP	GO:0022613	ribonucleoprotein complex biogenesis	121/2483	445/12691	0.27191	1.38977	4.12806	4.48376e-05	0.0157432	0.0147339	KAT2B/NSUN5P1/NOP56/CELF2/NOB1/HSP90AB1/DDX27/DICER1/AGO2/SF3B1/DDX56/MRTO4/DDX3X/TARBP2/DDX51/RPSA/EIF3F/ERCC2/NOC2L/RPP30/PRPF6/EIF3B/UTP14A/RPS5/RRP36/DDX17/ERAL1/RPS4X/NAT10/AGO4/GTF2H5/PRPF19/SDAD1/PELP1/SCAF11/WDR74/GEMIN8/REXO4/AGO3/C1QBP/PIH1D1/EIF5B/EIF3D/FBL/RPL14/XAB2/BUD23/KRI1/PRKDC/FTSJ3/WEE2-AS1/SRPK2/NOP53/SNRPC/RNASEL/WDR77/DDX10/EIF3G/PPAN/SETX/SF3B3/COIL/RRP9/PRMT7/HTATSF1/WDR4…	121	1.80291	EBJ Fasted → Fed	22	8	downregulated	A cellular process that results in the biosynthesis of constituent macromolecules, assembly, and arrangement of constituent parts of a complex containing RNA and proteins. Includes the biosynthesis of the constituent RNA and protein molecules, and those macromolecular modifications that are involved in synthesis or assembly of the ribonucleoprotein complex.	GO:0044085 [isa]	GO:0022618 [part of]; GO:0042254 [isa]; GO:0042273 [isa]; GO:0042274 [isa]	GO:0044085 "cellular component biogenesis" [isa]	GO:0022618 "protein-RNA complex assembly" [part of]; GO:0042254 [isa]; GO:0042273 [isa]; GO:0042274 [isa]
BP	GO:0002753	cytoplasmic pattern recognition receptor signaling pathway	53/2483	162/12691	0.32716	1.67217	4.24645	4.72855e-05	0.0157432	0.0147339	LILRA4/USP15/WDFY1/CARD8/WASHC4/NEK7/TBK1/DDX3X/TARBP2/STING1/PIK3AP1/ERBIN/TRIM25/CSNK1A1/NOD2/MAP3K7/TLR4/BIRC2/GRAMD4/LAMP2/PTPRS/C1QBP/TLR8/PRKDC/PUM2/NOP53/NLRP3/F2RL1/PELI1/TIFA/PARP1/TLR7/HSPA8/PHB2/CD36/ABHD17A/MEFV/TKFC/MAP2K6/RTN4/TLR6/PHB1/OGT/EIF2AK2/BANF1/SLC15A2/SMPDL3A/EPG5/TAX1BP1/PTPN22/NPLOC4/RIOK3/SEC14L1	53	1.80291	EBJ Fasted → Fed	1	19	upregulated	The series of molecular signals initiated by the binding of a ligand from another organism to a cytoplasmic pattern recognition receptor (PRR). PRRs bind pathogen-associated molecular pattern (PAMPs), structures conserved among microbial species.	GO:0002221 [isa];GO:0030522 [isa]	GO:0002754 [isa]; GO:0035872 [isa]; GO:0039529 [isa]; GO:0039530 [isa]; GO:0039531 [regulates]; GO:0039532 [negatively regulates]; GO:0140894 [isa]; GO:0140896 [isa]; GO:0141084 [isa]	GO:0002221 "pattern recognition receptor signaling pathway" [isa]; GO:0030522 "intracellular receptor signaling pathway" [isa]	GO:0002754 "endosomal pattern recognition receptor signaling pathway" [isa]; GO:0035872 [isa]; GO:0039529 [isa]; GO:0039530 [isa]; GO:0039531 [regulates]; GO:0039532 [negatively regulates]; GO:0140894 [isa]; GO:0140896 [isa]; GO:0141084 [isa]
BP	GO:0071233	cellular response to L-leucine	9/2483	12/12691	0.75	3.83337	4.84284	5.12532e-05	0.0157432	0.0147339	SESN3/UBR1/KLHL22/RRAGD/SESN1/EP300/RPTOR/SESN2/UBR2	9	1.80291	EBJ Fasted → Fed	0	2	upregulated	Any process that results in a change in state or activity of a cell (in terms of movement, secretion, enzyme production, gene expression, etc.) as a result of a L-leucine stimulus.	GO:0043201 [isa];GO:0071230 [isa];GO:1901699 [isa];GO:1901701 [isa]	NA []	GO:0043201 "response to L-leucine" [isa]; GO:0071230 "cellular response to amino acid stimulus" [isa]; GO:1901699 "cellular response to nitrogen compound" [isa]; GO:1901701 "cellular response to oxygen-containing compound" [isa]	NA []
BP	GO:0039531	regulation of cytoplasmic pattern recognition receptor signaling pathway	39/2483	109/12691	0.357798	1.82876	4.28565	5.23804e-05	0.0157432	0.0147339	LILRA4/USP15/WDFY1/CARD8/NEK7/DDX3X/TARBP2/ERBIN/CSNK1A1/MAP3K7/TLR4/BIRC2/GRAMD4/LAMP2/PTPRS/C1QBP/PRKDC/PUM2/NOP53/F2RL1/PELI1/PARP1/HSPA8/CD36/ABHD17A/MEFV/TKFC/RTN4/TLR6/OGT/EIF2AK2/BANF1/SLC15A2/SMPDL3A/TAX1BP1/PTPN22/NPLOC4/RIOK3/SEC14L1	39	1.80291	EBJ Fasted → Fed	1	10	upregulated	Any process that modulates the frequency, rate or extent of a cytoplasmic pattern recognition receptor signaling pathway.	GO:0002753 [regulates];GO:0062207 [isa];GO:1902531 [isa]	GO:0034139 [isa]; GO:0034155 [isa]; GO:0034159 [isa]; GO:0034163 [isa]; GO:0034171 [isa]; GO:0034175 [isa]; GO:0034179 [isa]; GO:0039532 [isa]; GO:0039533 [isa]; GO:0039535 [isa]; GO:0070424 [isa]; GO:0141085 [isa]; GO:0141111 [isa]	GO:0002753 "cytoplasmic pattern recognition receptor signaling pathway" [regulates]; GO:0062207 "regulation of pattern recognition receptor signaling pathway" [isa]; GO:1902531 "regulation of intracellular signal transduction" [isa]	GO:0034139 "regulation of toll-like receptor 3 signaling pathway" [isa]; GO:0034155 [isa]; GO:0034159 [isa]; GO:0034163 [isa]; GO:0034171 [isa]; GO:0034175 [isa]; GO:0034179 [isa]; GO:0039532 [isa]; GO:0039533 [isa]; GO:0039535 [isa]; GO:0070424 [isa]; GO:0141085 [isa]; GO:0141111 [isa]
BP	GO:0071826	protein-RNA complex organization	60/2483	192/12691	0.3125	1.59724	4.11252	7.02227e-05	0.019995	0.0187131	CELF2/HSP90AB1/DICER1/AGO2/SF3B1/MRTO4/TARBP2/RPSA/EIF3F/PRPF6/EIF3B/RPS5/ERAL1/AGO4/PRPF19/SCAF11/GEMIN8/AGO3/PIH1D1/EIF3D/XAB2/PRKDC/WEE2-AS1/SRPK2/NOP53/SNRPC/WDR77/EIF3G/SETX/KIF5B/SF3B3/COIL/PRMT7/HTATSF1/RUVBL1/RPL5/SRSF10/TFIP11/EIF3I/RSRP1/AGO1/SF3A3/SNU13/RPL38/RPS28/RPL11/GEMIN5/USP4/USP39/EIF3H/RPL13A/PRPF18/ZNHIT6/RBMX2/KLC1/DDX28/PUF60/ZRSR2/LSM4/PRPF31	60	1.69908	EBJ Fasted → Fed	11	5	downregulated	Any process in which macromolecules aggregate, disaggregate, or are modified, resulting in the formation, disassembly, or alteration of a ribonucleoprotein complex.	GO:0043933 [isa]	GO:0022618 [isa]; GO:0032988 [isa]; GO:0110136 [isa]	GO:0043933 "protein-containing complex organization" [isa]	GO:0022618 "protein-RNA complex assembly" [isa]; GO:0032988 [isa]; GO:0110136 [isa]
BP	GO:0007041	lysosomal transport	41/2483	119/12691	0.344538	1.76099	4.11336	9.13293e-05	0.0247046	0.0231207	PLEKHF2/C9orf72/MFSD1/SNX16/CHMP1B/NCOA4/RHOB/LRRK2/SCYL2/TRAK1/BIN1/ZFYVE16/RAB12/SNX27/ADRB2/VPS4B/LAMP2/LYST/SORL1/USE1/HSPA8/MTM1/VPS51/FHIP1B/CHMP2B/KIF13A/ARSB/IGF2R/CHMP7/ARL8B/VPS16/NAGPA/RAB7A/DTX3L/TPCN2/ANKFY1/HOOK2/EPG5/HOOK3/VPS41/PLEKHM1	41	1.60722	EBJ Fasted → Fed	0	3	upregulated	The directed movement of substances into, out of or within a lysosome.	GO:0007034 [isa]	GO:0006622 [isa]; GO:0008333 [isa]; GO:0090120 [isa]; GO:0090160 [isa]; GO:0099074 [isa]; GO:0140916 [isa]; GO:0141013 [isa]; GO:0141204 [isa]; GO:1902774 [isa]; GO:1904916 [isa]; GO:1904917 [isa]; GO:1904918 [isa]; GO:1904919 [isa]	GO:0007034 "vacuolar transport" [isa]	GO:0006622 "protein targeting to lysosome" [isa]; GO:0008333 [isa]; GO:0090120 [isa]; GO:0090160 [isa]; GO:0099074 [isa]; GO:0140916 [isa]; GO:0141013 [isa]; GO:0141204 [isa]; GO:1902774 [isa]; GO:1904916 [isa]; GO:1904917 [isa]; GO:1904918 [isa]; GO:1904919 [isa]
BP	GO:0022618	protein-RNA complex assembly	57/2483	183/12691	0.311475	1.592	3.97834	0.000116257	0.0299499	0.0280298	CELF2/HSP90AB1/DICER1/AGO2/SF3B1/MRTO4/TARBP2/RPSA/EIF3F/PRPF6/EIF3B/RPS5/ERAL1/AGO4/PRPF19/SCAF11/GEMIN8/AGO3/PIH1D1/EIF3D/XAB2/PRKDC/WEE2-AS1/SRPK2/NOP53/SNRPC/WDR77/EIF3G/SETX/SF3B3/COIL/PRMT7/HTATSF1/RUVBL1/RPL5/SRSF10/EIF3I/RSRP1/AGO1/SF3A3/SNU13/RPL38/RPS28/RPL11/GEMIN5/USP4/USP39/EIF3H/RPL13A/PRPF18/ZNHIT6/RBMX2/DDX28/PUF60/ZRSR2/LSM4/PRPF31	57	1.5236	EBJ Fasted → Fed	11	5	downregulated	The aggregation, arrangement and bonding together of proteins and RNA molecules to form a ribonucleoprotein complex.	GO:0022613 [part of];GO:0065003 [isa];GO:0071826 [isa]	GO:0000027 [isa]; GO:0000028 [isa]; GO:0000245 [isa]; GO:0000348 [isa]; GO:0000349 [isa]; GO:0000350 [isa]; GO:0000352 [isa]; GO:0000353 [isa]; GO:0000354 [isa]; GO:0000387 [isa]; GO:0000388 [isa]; GO:0000393 [isa]; GO:0000491 [isa]; GO:0001677 [isa]; GO:0001731 [isa]; GO:0001732 [isa]; GO:0006376 [isa]; GO:0034462 [isa]; GO:0034463 [isa]; GO:0070922 [isa]; GO:1902626 [isa]; GO:1904802 [isa]; GO:…	GO:0022613 "ribonucleoprotein complex biogenesis" [part of]; GO:0065003 "protein-containing complex assembly" [isa]; GO:0071826 "protein-RNA complex organization" [isa]	GO:0000027 "ribosomal large subunit assembly" [isa]; GO:0000028 [isa]; GO:0000245 [isa]; GO:0000348 [isa]; GO:0000349 [isa]; GO:0000350 [isa]; GO:0000352 [isa]; GO:0000353 [isa]; GO:0000354 [isa]; GO:0000387 [isa]; GO:0000388 [isa]; GO:0000393 [isa]; GO:0000491 [isa]; GO:0001677 [isa]; GO:0001731 [isa]; GO:0001732 [isa]; GO:0006376 [isa]; GO:0034462 [isa]; GO:0034463 [isa]; GO:0070922 [isa]; GO:1…
BP	GO:0097284	hepatocyte apoptotic process	11/2483	18/12691	0.611111	3.12348	4.44626	0.000127586	0.0313746	0.0293631	RB1/PRKAA1/IGF1R/ARF6/CFLAR/PIK3CG/KRT18/STK3/CASP6/STK4/ATF2	11	1.50342	EBJ Fasted → Fed	0	5	upregulated	Any apoptotic process in a hepatocyte, the main structural component of the liver.	GO:1904019 [isa]	GO:1903943 [regulates]; GO:1903944 [negatively regulates]; GO:1903945 [positively regulates]	GO:1904019 "epithelial cell apoptotic process" [isa]	GO:1903943 "regulation of hepatocyte apoptotic process" [regulates]; GO:1903944 [negatively regulates]; GO:1903945 [positively regulates]
BP	GO:0032868	response to insulin	65/2483	217/12691	0.299539	1.53099	3.89102	0.000145819	0.0342993	0.0321003	PDK4/KAT2B/RB1/C2CD5/PRKAA1/RAB10/GRB10/KBTBD2/CPEB2/GSK3B/NCOA2/IGF1R/GAB1/PDK2/SOS2/MAPK1/PDE3B/ZNF106/SIRT1/PTPRE/MYO5A/ZBTB7B/UCP2/EIF4EBP2/APC/CFLAR/OSBPL8/SESN3/PRKDC/PDPK1/CEACAM1/STXBP3/SP1/CAD/PRKCB/NUCKS1/RAB31/SORL1/PARP1/COL6A1/PTPN11/ZFP36L1/GCNT1/PTPRJ/RHOQ/HRAS/TLR2/LONP1/NCL/GOT1/MAPK14/PIK3CA/PTPN2/LYN/MTCL2/APPL1/EPRS1/INSIG2/VPS13C/OGT/PRKCQ/PIK3C2A/SESN2/CTSK/RAF1	65	1.46472	EBJ Fasted → Fed	4	27	upregulated	Any process that results in a change in state or activity of a cell or an organism (in terms of movement, secretion, enzyme production, gene expression, etc.) as a result of an insulin stimulus. Insulin is a polypeptide hormone produced by the islets of Langerhans of the pancreas in mammals, and by the homologous organs of other organisms.	GO:0043434 [isa]	GO:0032869 [isa]	GO:0043434 "response to peptide hormone" [isa]	GO:0032869 "cellular response to insulin stimulus" [isa]
BP	GO:0032007	negative regulation of TOR signaling	26/2483	66/12691	0.393939	2.01349	4.0712	0.000152559	0.0343894	0.0321847	PRKAA1/GSK3B/TBK1/NPRL2/CASTOR2/ITFG2/SAMTOR/SIRT1/SESN3/FNIP1/DDIT4/PELI1/MTM1/ATXN3/BMAL1/UBE2D1/UBR1/PDCD6/SESN1/WDR24/EPM2A/UBE2W/SESN2/TNFAIP8L1/SAR1B/UBR2	26	1.46358	EBJ Fasted → Fed	1	10	upregulated	Any process that stops, prevents, or reduces the frequency, rate or extent of TOR signaling.	GO:0031929 [negatively regulates];GO:0032006 [isa];GO:1902532 [isa]	GO:1903940 [isa]; GO:1904262 [isa]	GO:0031929 "TOR signaling" [negatively regulates]; GO:0032006 "regulation of TOR signaling" [isa]; GO:1902532 "negative regulation of intracellular signal transduction" [isa]	GO:1903940 "negative regulation of TORC2 signaling" [isa]; GO:1904262 [isa]
BP	GO:0043161	proteasome-mediated ubiquitin-dependent protein catabolic process	109/2483	406/12691	0.268473	1.37221	3.75931	0.000181153	0.0386945	0.0362137	TRIM28/KBTBD2/HSP90AB1/GSK3B/FBXL4/KLHL2/WDR26/KBTBD7/LRRK2/PJA2/CSNK1A1/UBXN2B/ZYG11B/RACK1/USP25/PSMD1/FBXL5/SIRT1/BIRC2/UBE2D3/KLHL24/FEM1C/RNF139/FBXW4/FBXL20/MDM2/APC/FBXL3/KLHL8/AKIRIN2/NOP53/SPOPL/PSMC3/RMND5B/TRIM71/PELI1/LTN1/PSMB5/CEBPA/ZNRF2/CHFR/SOCS4/MTM1/PIAS1/CTNNB1/ATXN3/SOCS5/TOPORS/TAF1/SIAH1/BMAL1/KLHL7/UBE2D1/HSPBP1/UBR1/KLHL22/USP38/TRIB1/MARCHF6/IVNS1ABP/PSMC5/FBXW7/RMND5A/R…	109	1.41235	EBJ Fasted → Fed	5	12	upregulated	The chemical reactions and pathways resulting in the breakdown of a protein or peptide by hydrolysis of its peptide bonds, initiated by the covalent attachment of ubiquitin, and mediated by the proteasome.	GO:0006511 [isa];GO:0010498 [isa]	GO:0010620 [isa]; GO:0031145 [isa]; GO:0031146 [isa]; GO:0032434 [regulates]; GO:0032435 [negatively regulates]; GO:0032436 [positively regulates]; GO:0071596 [isa]; GO:0071629 [isa]; GO:0071630 [isa]; GO:0072671 [isa]; GO:0120174 [isa]; GO:0140627 [isa]; GO:1990116 [isa]	GO:0006511 "ubiquitin-dependent protein catabolic process" [isa]; GO:0010498 "proteasomal protein catabolic process" [isa]	GO:0010620 "negative regulation of transcription by transcription factor catabolism" [isa]; GO:0031145 [isa]; GO:0031146 [isa]; GO:0032434 [regulates]; GO:0032435 [negatively regulates]; GO:0032436 [positively regulates]; GO:0071596 [isa]; GO:0071629 [isa]; GO:0071630 [isa]; GO:0072671 [isa]; GO:0120174 [isa]; GO:0140627 [isa]; GO:1990116 [isa]
BP	GO:0043434	response to peptide hormone	90/2483	324/12691	0.277778	1.41977	3.77482	0.000185962	0.0386945	0.0362137	PDK4/LEPROT/KAT2B/RB1/C2CD5/PRKAA1/RAB10/GRB10/JAK2/KBTBD2/CPEB2/GSK3B/PRKAR1A/NCOA2/CYTB/IGF1R/GAB1/PDK2/CREB1/SOS2/CDKN1B/MAPK1/EIF2B4/CYP1B1/PDE3B/CHUK/ZNF106/MAP3K7/SIRT1/SLC24A4/PTPRE/MYO5A/ZBTB7B/UCP2/EIF4EBP2/MDM2/APC/CFLAR/OSBPL8/SESN3/CYBB/PRKDC/PDPK1/CEACAM1/STXBP3/SP1/RANGAP1/SHOC2/CAD/PRKCB/NUCKS1/RAB31/SORL1/PARP1/COL6A1/PPP3CA/PTPN11/ZFP36L1/GCNT1/CRK/PTPRJ/RHOQ/HRAS/TLR2/KL/PTGS2/L…	90	1.41235	EBJ Fasted → Fed	5	37	upregulated	Any process that results in a change in state or activity of a cell or an organism (in terms of movement, secretion, enzyme production, gene expression, etc.) as a result of a peptide hormone stimulus. A peptide hormone is any of a class of peptides that are secreted into the blood stream and have endocrine functions in living animals.	GO:0009725 [isa];GO:1901698 [isa];GO:1901700 [isa]	GO:0032868 [isa]; GO:0033762 [isa]; GO:0034699 [isa]; GO:0043435 [isa]; GO:0060416 [isa]; GO:0061847 [isa]; GO:0071375 [isa]; GO:0097210 [isa]; GO:1904116 [isa]; GO:1905225 [isa]; GO:1990637 [isa]; GO:1990680 [isa]; GO:1990776 [isa]; GO:1990839 [isa]; GO:1990867 [isa]	GO:0009725 "response to hormone" [isa]; GO:1901698 "response to nitrogen compound" [isa]; GO:1901700 "response to oxygen-containing compound" [isa]	GO:0032868 "response to insulin" [isa]; GO:0033762 [isa]; GO:0034699 [isa]; GO:0043435 [isa]; GO:0060416 [isa]; GO:0061847 [isa]; GO:0071375 [isa]; GO:0097210 [isa]; GO:1904116 [isa]; GO:1905225 [isa]; GO:1990637 [isa]; GO:1990680 [isa]; GO:1990776 [isa]; GO:1990839 [isa]; GO:1990867 [isa]
BP	GO:0031667	response to nutrient levels	102/2483	377/12691	0.270557	1.38286	3.72185	0.000212052	0.0424889	0.0397649	PDK4/PLIN2/KAT2B/CPEB4/RMI1/PRKAA1/APAF1/NFKBIZ/NPRL2/FAS/CYTB/ZEB2/PMAIP1/IGF1R/PRMT1/PDK2/LRRK2/BCL10/BNIP2/TRIM25/CSNK1A1/ITFG2/MAPK1/CBL/RICTOR/ADRB2/CHSY1/CYP1B1/NOD2/USP33/SAMTOR/ABCA1/SIRT1/LAMP2/UCP2/MDM2/CCL28/SESN3/ZFP36/CYBB/FNIP1/SLC38A2/SCT/SP1/HNRNPA1/PRKAG2/FOXO3/STK26/CAD/SLC12A3/PRKCB/RASAL2/SORL1/GAS6/PRKAB2/HSPA8/COL6A1/ATXN3/XPR1/MTMR3/ARSB/MAP3K5/EHMT2/VDR/CPT1A/KAT2A/KL/PARP…	102	1.37172	EBJ Fasted → Fed	9	39	upregulated	Any process that results in a change in state or activity of a cell or an organism (in terms of movement, secretion, enzyme production, gene expression, etc.) as a result of a stimulus reflecting the presence, absence, or concentration of nutrients.	GO:0050896 [isa]	GO:0002021 [isa]; GO:0006791 [isa]; GO:0007584 [isa]; GO:0009758 [isa]; GO:0015976 [isa]; GO:0019740 [isa]; GO:0031669 [isa]; GO:0032094 [isa]; GO:0032098 [part of]; GO:0032107 [regulates]; GO:0032108 [negatively regulates]; GO:0032109 [positively regulates]; GO:0042594 [isa]; GO:0061771 [isa]; GO:0090649 [isa]	GO:0050896 "response to stimulus" [isa]	GO:0002021 "response to dietary excess" [isa]; GO:0006791 [isa]; GO:0007584 [isa]; GO:0009758 [isa]; GO:0015976 [isa]; GO:0019740 [isa]; GO:0031669 [isa]; GO:0032094 [isa]; GO:0032098 [part of]; GO:0032107 [regulates]; GO:0032108 [negatively regulates]; GO:0032109 [positively regulates]; GO:0042594 [isa]; GO:0061771 [isa]; GO:0090649 [isa]
BP	GO:0043549	regulation of kinase activity	98/2483	360/12691	0.272222	1.39137	3.71526	0.000220495	0.0426028	0.0398715	KAT2B/RB1/ADAM17/CAB39/HIPK3/MACROH2A1/JAK2/CCNT2/ABI1/CCNY/NPRL2/SPDYE18/DDX3X/SPRED1/CCR7/ANGPT1/TARBP2/TAB2/LRRK2/XRCC6/HHEX/CDKN1B/NBN/KSR1/IRAK3/QARS1/ADAM9/LATS2/ADRB2/MAP3K7/SIRT1/DVL2/TLR4/CORO1C/PPP2R5A/RAP2C/MRNIP/PRLR/ZFP91/FLT3/LATS1/PIH1D1/APC/PDPK1/PTEN/MAP2K1/CEACAM1/PIK3CG/PRKAG2/PRNP/PRDX3/ERBB2/RAP1A/GAS6/SOCS4/PPM1F/RGCC/SOCS5/GNAQ/SMPD1/RAP2B/PTPRJ/CACUL1/MAP3K5/RAPGEF2/DNAJA3…	98	1.37056	EBJ Fasted → Fed	5	26	upregulated	Any process that modulates the frequency, rate or extent of kinase activity, the catalysis of the transfer of a phosphate group, usually from ATP, to a substrate molecule.	GO:0042325 [isa];GO:0051338 [isa]	GO:0033670 [isa]; GO:0033673 [isa]; GO:0033674 [isa]; GO:0043550 [isa]; GO:0045859 [isa]; GO:1903299 [isa]	GO:0042325 "regulation of phosphorylation" [isa]; GO:0051338 "regulation of transferase activity" [isa]	GO:0033670 "regulation of NAD+ kinase activity" [isa]; GO:0033673 [isa]; GO:0033674 [isa]; GO:0043550 [isa]; GO:0045859 [isa]; GO:1903299 [isa]
BP	GO:0032870	cellular response to hormone stimulus	121/2483	462/12691	0.261905	1.33864	3.65685	0.000248988	0.0464491	0.0434712	PDK4/LEPROT/KAT2B/PPARGC1B/SERPINF1/RB1/C2CD5/PRKAA1/RAB10/GRB10/JAK2/KBTBD2/CPEB2/GSK3B/PRKAR1A/NCOA2/NCOA4/TMF1/IGF1R/GAB1/CTSS/PDK2/NR1D1/SOS2/SGK1/MAPK1/LATS2/CYP1B1/PDE3B/DDX17/FBXO32/ZNF106/MAP3K7/SIRT1/GNG2/FOSB/PELP1/PTPRE/PRLR/DHRS3/MYO5A/ZBTB7B/THRB/FLT3/LATS1/UCP2/EIF4EBP2/MDM2/APC/CFLAR/CRKL/OSBPL8/SESN3/ZFP36/PRKDC/PDPK1/CEACAM1/SP1/RANGAP1/NR3C1/FOXO3/SHOC2/SMARCA4/DDIT4/PRKCB/NUCKS…	121	1.33302	EBJ Fasted → Fed	8	42	upregulated	Any process that results in a change in state or activity of a cell (in terms of movement, secretion, enzyme production, gene expression, etc.) as a result of a hormone stimulus.	GO:0009725 [isa];GO:0070887 [isa];GO:0071495 [isa]	GO:0009755 [part of]; GO:0044320 [isa]; GO:0071215 [isa]; GO:0071365 [isa]; GO:0071367 [isa]; GO:0071368 [isa]; GO:0071369 [isa]; GO:0071370 [isa]; GO:0071371 [isa]; GO:0071374 [isa]; GO:0071375 [isa]; GO:0071379 [isa]; GO:0071383 [isa]; GO:0071391 [isa]; GO:0071395 [isa]; GO:0097067 [isa]	GO:0009725 "response to hormone" [isa]; GO:0070887 "cellular response to chemical stimulus" [isa]; GO:0071495 "cellular response to endogenous stimulus" [isa]	GO:0009755 "hormone-mediated signaling pathway" [part of]; GO:0044320 [isa]; GO:0071215 [isa]; GO:0071365 [isa]; GO:0071367 [isa]; GO:0071368 [isa]; GO:0071369 [isa]; GO:0071370 [isa]; GO:0071371 [isa]; GO:0071374 [isa]; GO:0071375 [isa]; GO:0071379 [isa]; GO:0071383 [isa]; GO:0071391 [isa]; GO:0071395 [isa]; GO:0097067 [isa]
BP	GO:0071375	cellular response to peptide hormone stimulus	69/2483	238/12691	0.289916	1.48181	3.7006	0.000270365	0.0482164	0.0451251	PDK4/LEPROT/KAT2B/RB1/C2CD5/PRKAA1/RAB10/GRB10/JAK2/KBTBD2/CPEB2/GSK3B/PRKAR1A/NCOA2/IGF1R/GAB1/PDK2/SOS2/MAPK1/CYP1B1/PDE3B/ZNF106/MAP3K7/SIRT1/PTPRE/MYO5A/ZBTB7B/UCP2/EIF4EBP2/MDM2/APC/CFLAR/OSBPL8/SESN3/PRKDC/PDPK1/CEACAM1/SP1/RANGAP1/SHOC2/PRKCB/NUCKS1/RAB31/SORL1/PARP1/COL6A1/PPP3CA/PTPN11/ZFP36L1/CRK/PTPRJ/RHOQ/HRAS/LONP1/NCL/GOT1/PIK3CA/PTPN2/LYN/SCNN1D/MTCL2/APPL1/EPRS1/INSIG2/OGT/PRKCQ/P…	69	1.31681	EBJ Fasted → Fed	4	29	upregulated	Any process that results in a change in state or activity of a cell (in terms of movement, secretion, enzyme production, gene expression, etc.) as a result of a peptide hormone stimulus. A peptide hormone is any of a class of peptides that are secreted into the blood stream and have endocrine functions in living animals.	GO:0032870 [isa];GO:0043434 [isa];GO:1901699 [isa];GO:1901701 [isa]	GO:0032869 [isa]; GO:0061848 [isa]; GO:0071373 [isa]; GO:0071376 [isa]; GO:0071377 [isa]; GO:0071378 [isa]; GO:0097211 [isa]; GO:1904117 [isa]; GO:1904385 [isa]; GO:1905229 [isa]; GO:1990314 [isa]; GO:1990646 [isa]; GO:1990859 [isa]; GO:1990878 [isa]	GO:0032870 "cellular response to hormone stimulus" [isa]; GO:0043434 "response to peptide hormone" [isa]; GO:1901699 "cellular response to nitrogen compound" [isa]; GO:1901701 "cellular response to oxygen-containing compound" [isa]	GO:0032869 "cellular response to insulin stimulus" [isa]; GO:0061848 [isa]; GO:0071373 [isa]; GO:0071376 [isa]; GO:0071377 [isa]; GO:0071378 [isa]; GO:0097211 [isa]; GO:1904117 [isa]; GO:1904385 [isa]; GO:1905229 [isa]; GO:1990314 [isa]; GO:1990646 [isa]; GO:1990859 [isa]; GO:1990878 [isa]
BP	GO:0008286	insulin receptor signaling pathway	37/2483	109/12691	0.33945	1.73498	3.80069	0.000276286	0.0482164	0.0451251	PDK4/C2CD5/PRKAA1/GRB10/GSK3B/IGF1R/GAB1/PDK2/SOS2/MAPK1/ZNF106/SIRT1/PTPRE/ZBTB7B/EIF4EBP2/APC/OSBPL8/SESN3/PDPK1/PRKCB/NUCKS1/SORL1/COL6A1/PTPN11/PTPRJ/RHOQ/HRAS/LONP1/NCL/PIK3CA/PTPN2/MTCL2/APPL1/OGT/PRKCQ/PIK3C2A/RAF1	37	1.31681	EBJ Fasted → Fed	3	13	upregulated	The series of molecular signals generated as a consequence of the insulin receptor binding to insulin.	GO:0007169 [isa];GO:0032869 [part of]	GO:0046626 [regulates]; GO:0046627 [negatively regulates]; GO:0046628 [positively regulates]	GO:0007169 "cell surface receptor protein tyrosine kinase signaling pathway" [isa]; GO:0032869 "cellular response to insulin stimulus" [part of]	GO:0046626 "regulation of insulin receptor signaling pathway" [regulates]; GO:0046627 [negatively regulates]; GO:0046628 [positively regulates]
CC	GO:0022625	cytosolic large ribosomal subunit	29/2567	54/13234	0.537037	2.76866	6.38858	1.94756e-08	1.33603e-05	1.24849e-05	RPL36/RPL29/RPL3/RPL14/RPL19/RPL28/RPLP0/RPL10/RPL10A/RPL8/RPL4/RPL18/RPL13/RPL5/RPL32/RPL18A/RPL7A/RPL39L/RPL27A/RPL23A/RPL38/RPL11/RPLP1/RPL7L1/RPL15/RPL13A/RPLP2/RPL35/RPL22	29	4.87419	EBJ Fasted → Fed	25	0	downregulated	The large subunit of a ribosome located in the cytosol.	GO:0015934 [isa];GO:0022626 [part of]	NA []	GO:0015934 "large ribosomal subunit" [isa]; GO:0022626 "cytosolic ribosome" [part of]	NA []
CC	GO:0001772	immunological synapse	25/2567	46/13234	0.543478	2.80187	6.00528	1.3613e-07	4.66925e-05	4.36332e-05	NPTN/PRKAR1A/SKAP1/VAV3/BCL10/CD3E/CD6/SNX27/ZAP70/STX7/CD81/LCK/PTPRJ/ALCAM/CRACR2A/RHOH/NEDD9/PRF1/LAT/PRKCQ/PDCD6IP/EZR/CARD11/DUSP3/CD37	25	4.33075	EBJ Fasted → Fed	2	3	upregulated	An area of close contact between a lymphocyte (T-, B-, or natural killer cell) and a target cell formed through the clustering of particular signaling and adhesion molecules and their associated membrane rafts on both the lymphocyte and the target cell and facilitating activation of the lymphocyte, transfer of membrane from the target cell to the lymphocyte, and in some situations killing of the …	GO:0005886 [part of];GO:0110165 [isa]	NA []	GO:0005886 "plasma membrane" [part of]; GO:0110165 "cellular anatomical entity" [isa]	NA []
CC	GO:0022626	cytosolic ribosome	44/2567	111/13234	0.396396	2.0436	5.41624	6.03746e-07	0.000138057	0.000129011	DDX3X/RPSA/RACK1/RPS5/RPS4X/RPL36/RPL29/RPL3/RPL14/RPL19/RPL28/RPLP0/RPS2/RPL10/LTN1/RPL10A/RPS18/RPL8/RPL4/RPL18/RPS8/RPL13/RPL5/RPL32/RPS23/RPS16/RPL18A/RPL7A/RPL39L/RPL27A/RPL23A/RPL38/RPS28/RPS29/RPL11/RPLP1/RPL7L1/RPL15/RPL13A/RPLP2/RPS11/RPS6/RPL35/RPL22	44	3.85994	EBJ Fasted → Fed	37	1	downregulated	A ribosome located in the cytosol.	GO:0005829 [part of];GO:0005840 [isa]	GO:0022625 [part of]; GO:0022627 [part of]	GO:0005829 "cytosol" [part of]; GO:0005840 "ribosome" [isa]	GO:0022625 "cytosolic large ribosomal subunit" [part of]; GO:0022627 [part of]
CC	GO:0044391	ribosomal subunit	55/2567	180/13234	0.305556	1.57527	3.81205	0.000209996	0.0360143	0.0336546	MRPL9/DDX3X/RPSA/RACK1/RPS5/RPS4X/RPL36/RPL29/MRPL2/RPL3/RPL14/RPL19/RPL28/RPLP0/RPS2/RPL10/RPL10A/RPS18/RBM3/RPL8/RPL4/RPL18/RPS8/RPL13/RPL5/RPL32/RPS23/RPS16/MRPL41/RPL18A/RPL7A/RPL39L/RPL27A/RPL23A/RPL38/RPS28/RPS29/MRPS27/RPL11/RPLP1/MRPL37/RPL7L1/RPL15/MRPL43/RPL13A/RPLP2/MRPS18B/MRPL21/DAP3/RPS11/RPS6/RPL35/RPL22/MRPL55/PTCD3	55	1.44353	EBJ Fasted → Fed	39	1	downregulated	Either of the two subunits of a ribosome: the ribosomal large subunit or the ribosomal small subunit.	GO:0005840 [part of];GO:1990904 [isa]	GO:0015934 [isa]; GO:0015935 [isa]	GO:0005840 "ribosome" [part of]; GO:1990904 "ribonucleoprotein complex" [isa]	GO:0015934 "large ribosomal subunit" [isa]; GO:0015935 [isa]
CC	GO:0044194	cytolytic granule	9/2567	14/13234	0.642857	3.31421	4.24983	0.000297029	0.0398466	0.0372358	SRGN/KIF5B/CALR/NKG7/ARL8B/PRF1/GNLY/TIAL1/GZMH	9	1.39961	EBJ Fasted → Fed	1	0	downregulated	A specialized secretory lysosome that is present in cells with cytolytic capability such as cytotoxic T lymphocytes and natural killer cells. Cytolytic granules mediate the storage and regulated excretion of lytic molecules for killing of target cells.	GO:0005764 [isa]	GO:0101004 [part of]; GO:1904856 [part of]	GO:0005764 "lysosome" [isa]	GO:0101004 "cytolytic granule membrane" [part of]; GO:1904856 [part of]
CC	GO:0015934	large ribosomal subunit	37/2567	111/13234	0.333333	1.71848	3.72889	0.000348512	0.0398466	0.0372358	MRPL9/RPL36/RPL29/MRPL2/RPL3/RPL14/RPL19/RPL28/RPLP0/RPL10/RPL10A/RBM3/RPL8/RPL4/RPL18/RPL13/RPL5/RPL32/MRPL41/RPL18A/RPL7A/RPL39L/RPL27A/RPL23A/RPL38/RPL11/RPLP1/MRPL37/RPL7L1/RPL15/MRPL43/RPL13A/RPLP2/MRPL21/RPL35/RPL22/MRPL55	37	1.39961	EBJ Fasted → Fed	27	0	downregulated	The larger of the two subunits of a ribosome. Two sites on the ribosomal large subunit are involved in translation, namely the aminoacyl site (A site) and peptidyl site (P site).	GO:0044391 [isa]	GO:0000315 [isa]; GO:0022625 [isa]	GO:0044391 "ribosomal subunit" [isa]	GO:0000315 "organellar large ribosomal subunit" [isa]; GO:0022625 [isa]
MF	GO:0106310	protein serine kinase activity	94/2531	315/12976	0.298413	1.52991	4.68672	5.70155e-06	0.0031475	0.00297508	CLK1/CLK4/NEK8/PKN2/PRKAA1/HIPK3/STK38L/GSK3B/NEK7/DAPK1/TBK1/MAP4K1/SLK/LRRK2/PIKFYVE/MAP3K8/CSNK1A1/LMTK2/MAP4K3/CDK10/SGK1/HIPK1/DAPK2/RPS6KA5/KSR1/SNRK/MAPK1/LATS2/MAP3K2/CDK19/FAM20C/MAP3K7/TAOK1/PASK/RPS6KA3/LATS1/MKNK1/STK17B/PRKDC/PRKD3/PDPK1/MAP2K1/SRPK2/PIK3CG/ANKK1/STK26/CSNK1G3/PRKCB/CDC42BPG/MAP3K1/MAPK6/OXSR1/NEK6/HIPK2/TAF1/MAPKAPK2/CDK8/MAP3K5/CAMKK2/SMG1/RPS6KL1/STK3/MAP2K6/MAP2K…	94	2.50203	EBJ Fasted → Fed	1	23	upregulated	Catalysis of the reactions: ATP + protein serine = ADP + protein serine phosphate.	GO:0004672 [isa]	NA []	GO:0004672 "protein kinase activity" [isa]	NA []
MF	GO:0019003	GDP binding	27/2531	60/12976	0.45	2.30707	4.99524	6.11759e-06	0.0031475	0.00297508	RAB8B/RAB10/KRAS/RHOB/RIT1/RAB18/ARF6/RAB12/RAB22A/RAP2C/UCP2/RAP1B/RAB27A/RAP1A/RAB31/RAP2B/RAB14/HRAS/RRAGD/ARL8B/GNAI3/TRIM23/RAB7A/RAB28/RAB5A/ARL2/RAB21	27	2.50203	EBJ Fasted → Fed	1	7	upregulated	Binding to GDP, guanosine 5'-diphosphate.	GO:0032561 [isa];GO:0043168 [isa]	NA []	GO:0032561 "guanyl ribonucleotide binding" [isa]; GO:0043168 "anion binding" [isa]	NA []
MF	GO:0140993	histone modifying activity	109/2531	382/12976	0.28534	1.46289	4.52037	1.01714e-05	0.0034888	0.00329768	MIER1/KAT2B/NEK8/PRKAA1/HIPK3/JAK2/STK38L/GSK3B/NEK7/DAPK1/TBK1/MAP4K1/PRMT1/SLK/LRRK2/PIKFYVE/SETD7/CSNK1A1/LMTK2/MAP4K3/SGK1/HIPK1/DAPK2/RPS6KA5/KSR1/SNRK/JARID2/LATS2/PCGF3/USP22/FAM20C/MAP3K7/SIRT1/TAOK1/PASK/RPS6KA3/LATS1/MKNK1/NAA50/STK17B/MYSM1/FBL/PHF2/PRKDC/PDPK1/SRPK2/PIK3CG/ANKK1/KDM6A/KDM7A/STK26/CSNK1G3/METTL22/PRKCB/CDC42BPG/OXSR1/HDAC6/NEK6/HDAC1/HIPK2/TAF1/PRMT7/MAPKAPK2/KMT2C/EHM…	109	2.45732	EBJ Fasted → Fed	0	25	upregulated		GO:0140096 [isa]	GO:0004402 [isa]; GO:0004407 [isa]; GO:0032452 [isa]; GO:0035173 [isa]; GO:0042054 [isa]; GO:0061922 [isa]; GO:0106078 [isa]; GO:0106229 [isa]; GO:0120295 [isa]; GO:0120297 [isa]; GO:0120301 [isa]; GO:0140068 [isa]; GO:0140069 [isa]; GO:0140789 [isa]; GO:0140794 [isa]; GO:0140852 [isa]; GO:0140934 [isa]; GO:0160009 [isa]	GO:0140096 "catalytic activity, acting on a protein" [isa]	GO:0004402 "histone acetyltransferase activity" [isa]; GO:0004407 [isa]; GO:0032452 [isa]; GO:0035173 [isa]; GO:0042054 [isa]; GO:0061922 [isa]; GO:0106078 [isa]; GO:0106229 [isa]; GO:0120295 [isa]; GO:0120297 [isa]; GO:0120301 [isa]; GO:0140068 [isa]; GO:0140069 [isa]; GO:0140789 [isa]; GO:0140794 [isa]; GO:0140852 [isa]; GO:0140934 [isa]; GO:0160009 [isa]
MF	GO:0004674	protein serine/threonine kinase activity	104/2531	365/12976	0.284932	1.46079	4.39567	1.72451e-05	0.00443629	0.00419327	CLK1/CLK4/NEK8/PKN2/PRKAA1/HIPK3/TGFBR1/STK38L/GSK3B/NEK7/DAPK1/TBK1/MAP4K1/SLK/LRRK2/PDK3/PIKFYVE/MAP3K8/CSNK1A1/LMTK2/MAP4K3/CDK10/SGK1/HIPK1/DAPK2/RPS6KA5/KSR1/SNRK/IRAK3/MAPK1/LATS2/MAP3K2/CDK19/BRD3/CHUK/FAM20C/MAP3K7/TAOK1/PASK/RPS6KA3/LATS1/MKNK1/STK17B/PRKDC/PRKD3/PDPK1/MAP2K1/SRPK2/PIK3CG/PRKAG2/ANKK1/STK26/CSNK1G3/PRKCB/CDC42BPG/MAP3K1/MAPK6/OXSR1/PRKAB2/NEK6/HIPK2/TAF1/MAPKAPK2/CDK8/MA…	104	2.35298	EBJ Fasted → Fed	1	27	upregulated	Catalysis of the reactions: ATP + protein serine = ADP + protein serine phosphate, and ATP + protein threonine = ADP + protein threonine phosphate.	GO:0004672 [isa]	GO:0004675 [isa]; GO:0004676 [isa]; GO:0004677 [isa]; GO:0004679 [isa]; GO:0004683 [isa]; GO:0004687 [isa]; GO:0004690 [isa]; GO:0004693 [isa]; GO:0004694 [isa]; GO:0004697 [isa]; GO:0004703 [isa]; GO:0004707 [isa]; GO:0004709 [isa]; GO:0004711 [isa]; GO:0008349 [isa]; GO:0008353 [isa]; GO:0008384 [isa]; GO:0009931 [isa]; GO:0033867 [isa]; GO:0034211 [isa]; GO:0035175 [isa]; GO:0035402 [isa]; GO:…	GO:0004672 "protein kinase activity" [isa]	GO:0004675 "transmembrane receptor protein serine/threonine kinase activity" [isa]; GO:0004676 [isa]; GO:0004677 [isa]; GO:0004679 [isa]; GO:0004683 [isa]; GO:0004687 [isa]; GO:0004690 [isa]; GO:0004693 [isa]; GO:0004694 [isa]; GO:0004697 [isa]; GO:0004703 [isa]; GO:0004707 [isa]; GO:0004709 [isa]; GO:0004711 [isa]; GO:0008349 [isa]; GO:0008353 [isa]; GO:0008384 [isa]; GO:0009931 [isa]; GO:003386…
MF	GO:0004672	protein kinase activity	127/2531	469/12976	0.270789	1.38829	4.21608	3.1261e-05	0.00643352	0.00608109	PDK4/CLK1/CLK4/NEK8/PKN2/PRKAA1/HIPK3/JAK2/TRIM28/TGFBR1/STK38L/GSK3B/NEK7/DAPK1/TBK1/MAP4K1/IGF1R/SLK/PDK2/LRRK2/SCYL2/PDK3/PIKFYVE/MAP3K8/FYN/CSNK1A1/LMTK2/MAP4K3/CDK10/SGK1/HIPK1/DAPK2/RPS6KA5/KSR1/SNRK/PRAG1/IRAK3/MAPK1/LATS2/MAP3K2/TXK/PAN3/CDK19/BRD3/CHUK/FAM20C/MAP3K7/ZAP70/TAOK1/PASK/RPS6KA3/FLT3/LATS1/MKNK1/STK17B/PRKDC/PRKD3/PDPK1/MAP2K1/SRPK2/PIK3CG/PRKAG2/ANKK1/LCK/STK26/CAD/CSNK1G3/P…	127	2.19155	EBJ Fasted → Fed	6	34	upregulated	Catalysis of the phosphorylation of an amino acid residue in a protein, usually according to the reaction: a protein + ATP = a phosphoprotein + ADP.	GO:0016301 [isa];GO:0016773 [isa];GO:0140096 [isa]	GO:0004673 [isa]; GO:0004674 [isa]; GO:0004712 [isa]; GO:0004713 [isa]; GO:0004740 [isa]; GO:0008772 [isa]; GO:0009927 [isa]; GO:0019199 [isa]; GO:0019912 [isa]; GO:0035173 [isa]; GO:0047696 [isa]; GO:0047848 [isa]; GO:0050321 [isa]; GO:0050359 [isa]; GO:0050369 [isa]; GO:0097472 [isa]; GO:0106264 [isa]; GO:0106310 [isa]; GO:1990424 [isa]	GO:0016301 "kinase activity" [isa]; GO:0016773 "phosphotransferase activity, alcohol group as acceptor" [isa]; GO:0140096 "catalytic activity, acting on a protein" [isa]	GO:0004673 "protein histidine kinase activity" [isa]; GO:0004674 [isa]; GO:0004712 [isa]; GO:0004713 [isa]; GO:0004740 [isa]; GO:0008772 [isa]; GO:0009927 [isa]; GO:0019199 [isa]; GO:0019912 [isa]; GO:0035173 [isa]; GO:0047696 [isa]; GO:0047848 [isa]; GO:0050321 [isa]; GO:0050359 [isa]; GO:0050369 [isa]; GO:0097472 [isa]; GO:0106264 [isa]; GO:0106310 [isa]; GO:1990424 [isa]
MF	GO:0035173	histone kinase activity	68/2531	221/12976	0.307692	1.57749	4.26228	3.75856e-05	0.00644593	0.00609283	NEK8/PRKAA1/HIPK3/JAK2/STK38L/GSK3B/NEK7/DAPK1/TBK1/MAP4K1/SLK/LRRK2/PIKFYVE/CSNK1A1/LMTK2/MAP4K3/SGK1/HIPK1/DAPK2/RPS6KA5/KSR1/SNRK/LATS2/FAM20C/MAP3K7/TAOK1/PASK/RPS6KA3/LATS1/MKNK1/STK17B/PRKDC/PDPK1/SRPK2/PIK3CG/ANKK1/STK26/CSNK1G3/PRKCB/CDC42BPG/OXSR1/NEK6/HIPK2/TAF1/MAPKAPK2/SMG1/RPS6KL1/STK3/PIK3CA/BRAF/PAK2/MAP4K2/NUAK2/STK4/EIF2AK2/BRSK1/MARK2/LMTK3/NEK1/MASTL/MKNK2/ALPK3/MAP4K4/RIOK3/UL…	68	2.19071	EBJ Fasted → Fed	0	15	upregulated	Catalysis of the transfer of a phosphate group to a histone.	GO:0004672 [isa];GO:0140993 [isa]	GO:0140995 [isa]; GO:0140996 [isa]; GO:0140997 [isa]; GO:0140998 [isa]; GO:0141003 [isa]	GO:0004672 "protein kinase activity" [isa]; GO:0140993 "histone modifying activity" [isa]	GO:0140995 "histone H2A kinase activity" [isa]; GO:0140996 [isa]; GO:0140997 [isa]; GO:0140998 [isa]; GO:0141003 [isa]
MF	GO:0044024	histone H2AS1 kinase activity	65/2531	211/12976	0.308057	1.57935	4.17658	5.30435e-05	0.00682272	0.00644898	NEK8/PRKAA1/HIPK3/STK38L/GSK3B/NEK7/DAPK1/TBK1/MAP4K1/SLK/LRRK2/PIKFYVE/CSNK1A1/LMTK2/MAP4K3/SGK1/HIPK1/DAPK2/RPS6KA5/KSR1/SNRK/LATS2/FAM20C/TAOK1/PASK/RPS6KA3/LATS1/MKNK1/STK17B/PRKDC/PDPK1/SRPK2/PIK3CG/ANKK1/STK26/CSNK1G3/CDC42BPG/OXSR1/NEK6/HIPK2/TAF1/MAPKAPK2/SMG1/RPS6KL1/STK3/PIK3CA/BRAF/PAK2/MAP4K2/NUAK2/STK4/EIF2AK2/BRSK1/MARK2/LMTK3/NEK1/MASTL/MKNK2/ALPK3/MAP4K4/RIOK3/ULK3/RAF1/ERN1/PIM2	65	2.16604	EBJ Fasted → Fed	0	14	upregulated	Catalysis of the reaction: histone H2A-serine (position 1) + ATP = histone H2A-phosphoserine (position 1) + ADP. This reaction is the addition of a phosphate group to the serine residue at position 1 of histone H2A.	GO:0004674 [isa];GO:0140995 [isa]	NA []	GO:0004674 "protein serine/threonine kinase activity" [isa]; GO:0140995 "histone H2A kinase activity" [isa]	NA []
MF	GO:0140995	histone H2A kinase activity	65/2531	211/12976	0.308057	1.57935	4.17658	5.30435e-05	0.00682272	0.00644898	NEK8/PRKAA1/HIPK3/STK38L/GSK3B/NEK7/DAPK1/TBK1/MAP4K1/SLK/LRRK2/PIKFYVE/CSNK1A1/LMTK2/MAP4K3/SGK1/HIPK1/DAPK2/RPS6KA5/KSR1/SNRK/LATS2/FAM20C/TAOK1/PASK/RPS6KA3/LATS1/MKNK1/STK17B/PRKDC/PDPK1/SRPK2/PIK3CG/ANKK1/STK26/CSNK1G3/CDC42BPG/OXSR1/NEK6/HIPK2/TAF1/MAPKAPK2/SMG1/RPS6KL1/STK3/PIK3CA/BRAF/PAK2/MAP4K2/NUAK2/STK4/EIF2AK2/BRSK1/MARK2/LMTK3/NEK1/MASTL/MKNK2/ALPK3/MAP4K4/RIOK3/ULK3/RAF1/ERN1/PIM2	65	2.16604	EBJ Fasted → Fed	0	14	upregulated		GO:0035173 [isa]	GO:0044024 [isa]; GO:0072371 [isa]; GO:1990244 [isa]	GO:0035173 "histone kinase activity" [isa]	GO:0044024 "histone H2AS1 kinase activity" [isa]; GO:0072371 [isa]; GO:1990244 [isa]
MF	GO:0003735	structural constituent of ribosome	50/2531	156/12976	0.320513	1.64321	3.9785	0.000126338	0.0144446	0.0136534	MRPL9/RPSA/RPS5/RPS4X/RPL36/RPL29/MRPL2/RPL3/RPL14/RPL19/RPL28/RPLP0/RPS2/RPL10/RPL10A/RPS18/RPL8/RPL4/RPL18/RPS8/RPL13/RPL5/RPL32/RPS23/RPS16/MRPL41/RPL18A/RPL7A/RPL39L/RPL27A/RPL23A/RPL38/RPS28/RPS29/RPL11/RPLP1/MRPL37/RPL7L1/RPL15/MRPL43/RPL13A/RPLP2/MRPS18B/MRPL21/DAP3/RPS11/RPS6/RPL35/RPL22/MRPL55	50	1.84029	EBJ Fasted → Fed	39	0	downregulated	The action of a molecule that contributes to the structural integrity of the ribosome.	GO:0005198 [isa]	NA []	GO:0005198 "structural molecule activity" [isa]	NA []

## Sheet: PL
ONTOLOGY	ID	Description	GeneRatio	BgRatio	RichFactor	FoldEnrichment	zScore	pvalue	p.adjust	qvalue	geneID	Count	log10_FDR	Contrast	downregulated	upregulated	regulation	Term	Definition	Parent_IDs	Child_IDs	Parent_Terms	Child_Terms
BP	GO:0045920	negative regulation of exocytosis	10/595	30/12691	0.333333	7.1098	7.43057	6.10214e-07	0.00260989	0.00253335	C9orf72/RAP1A/FMR1/STXBP3/RAP1B/VPS4B/CCR2/RAB33B/BCR/BRAF	10	2.58338	PL Fasted → Fed	0	2	upregulated	negative regulation of exocytosis	Any process that stops, prevents, or reduces the frequency, rate or extent of exocytosis.	GO:0006887 [negatively regulates];GO:0017157 [isa];GO:1903531 [isa]	GO:0001929 [isa]; GO:1903306 [isa]; GO:1903434 [isa]; GO:1903542 [isa]	GO:0006887 "exocytosis" [negatively regulates]; GO:0017157 "regulation of exocytosis" [isa]; GO:1903531 "negative regulation of secretion by cell" [isa]	GO:0001929 "negative regulation of exocyst assembly" [isa]; GO:1903306 [isa]; GO:1903434 [isa]; GO:1903542 [isa]
BP	GO:1903306	negative regulation of regulated secretory pathway	7/595	20/12691	0.35	7.46529	6.41751	2.18273e-05	0.0307591	0.0298571	RAP1A/FMR1/STXBP3/RAP1B/CCR2/BCR/BRAF	7	1.51203	PL Fasted → Fed	0	2	upregulated	negative regulation of regulated secretory pathway		GO:0045055 [negatively regulates];GO:0045920 [isa];GO:1903305 [isa]	GO:0043301 [isa]; GO:0045955 [isa]; GO:2000301 [isa]	GO:0045055 "regulated exocytosis" [negatively regulates]; GO:0045920 "negative regulation of exocytosis" [isa]; GO:1903305 "regulation of regulated secretory pathway" [isa]	GO:0043301 "negative regulation of leukocyte degranulation" [isa]; GO:0045955 [isa]; GO:2000301 [isa]
BP	GO:0010976	positive regulation of neuron projection development	17/595	115/12691	0.147826	3.15304	5.14398	2.43743e-05	0.0307591	0.0298571	SERPINF1/KAT2B/ATF1/RAP1A/TMEM30A/SHOC2/CUX2/FEZ1/PACSIN1/SF3A2/DDR1/FYN/NPTN/FLNA/TWF1/SLC30A1/BRAF	17	1.51203	PL Fasted → Fed	1	1	mixed	positive regulation of neuron projection development	Any process that increases the rate, frequency or extent of neuron projection development. Neuron projection development is the process whose specific outcome is the progression of a neuron projection over time, from its formation to the mature structure. A neuron projection is any process extending from a neural cell, such as axons or dendrites (collectively called neurites).	GO:0010975 [isa];GO:0031175 [positively regulates];GO:0031346 [isa]	GO:0061003 [isa]; GO:0070572 [isa]; GO:1900006 [isa]; GO:1902669 [isa]	GO:0010975 "regulation of neuron projection development" [isa]; GO:0031175 "neuron projection development" [positively regulates]; GO:0031346 "positive regulation of cell projection organization" [isa]	GO:0061003 "positive regulation of dendritic spine morphogenesis" [isa]; GO:0070572 [isa]; GO:1900006 [isa]; GO:1902669 [isa]
BP	GO:0006887	exocytosis	29/595	271/12691	0.107011	2.28248	4.73308	2.8767e-05	0.0307591	0.0298571	SCAMP5/RAB8B/ARL8B/BLOC1S6/EXOC8/MYO1G/C9orf72/RAP1A/FMR1/RAB21/SNAP23/SMPD3/STXBP3/STX11/TMEM167B/RAP1B/RAB27A/CD160/SYTL1/VPS4B/RAB10/CCR2/RAB11FIP2/RAB33B/BCR/VPS11/NKG7/PTGDS/BRAF	29	1.51203	PL Fasted → Fed	2	5	upregulated	exocytosis	A process of secretion by a cell that results in the release of intracellular molecules (e.g. hormones, matrix proteins) contained within a membrane-bounded vesicle. Exocytosis can occur either by full fusion, when the vesicle collapses into the plasma membrane, or by a kiss-and-run mechanism that involves the formation of a transient contact, a pore, between a granule (for example of chromaffin …	GO:0016192 [isa];GO:0032940 [isa]	GO:0017157 [regulates]; GO:0045054 [isa]; GO:0045055 [isa]; GO:0045920 [negatively regulates]; GO:0045921 [positively regulates]; GO:0098967 [isa]; GO:0140029 [part of]; GO:0160192 [isa]; GO:1990182 [isa]	GO:0016192 "vesicle-mediated transport" [isa]; GO:0032940 "secretion by cell" [isa]	GO:0017157 "regulation of exocytosis" [regulates]; GO:0045054 [isa]; GO:0045055 [isa]; GO:0045920 [negatively regulates]; GO:0045921 [positively regulates]; GO:0098967 [isa]; GO:0140029 [part of]; GO:0160192 [isa]; GO:1990182 [isa]
BP	GO:0016197	endosomal transport	28/595	263/12691	0.106464	2.27081	4.61878	4.31889e-05	0.0369438	0.0358604	RAB8B/ARL8B/VPS29/DENND1C/SNX16/PTPN23/RAB14/RAB21/LEPROT/GBF1/CHMP2B/CMTM6/STAM2/SNX18/TBC1D23/VPS4B/ZFYVE16/RHOBTB3/FLNA/RAB10/WDR81/WASHC4/TMEM87B/HOOK3/VPS11/EVI5/ACAP2/ARFIP1	28	1.43246	PL Fasted → Fed	3	1	downregulated	endosomal transport	The directed movement of substances mediated by an endosome, a membrane-bounded organelle that carries materials enclosed in the lumen or located in the endosomal membrane.	GO:0016192 [isa];GO:0046907 [isa]	GO:0032456 [isa]; GO:0032509 [isa]; GO:0042147 [isa]; GO:0044795 [isa]; GO:0098927 [isa]; GO:0099532 [isa]	GO:0016192 "vesicle-mediated transport" [isa]; GO:0046907 "intracellular transport" [isa]	GO:0032456 "endocytic recycling" [isa]; GO:0032509 [isa]; GO:0042147 [isa]; GO:0044795 [isa]; GO:0098927 [isa]; GO:0099532 [isa]
MF	GO:0019003	GDP binding	15/611	60/12976	0.25	5.30933	7.43701	7.73973e-08	5.85124e-05	5.85124e-05	RAB8B/ARL8B/RAB22A/UCP2/RAP1A/RAB14/RAB21/RAB18/RAP1B/RAB27A/RIT1/KRAS/RRAGC/RAB10/RHEB	15	4.23275	PL Fasted → Fed	1	3	upregulated	GDP binding	Binding to GDP, guanosine 5'-diphosphate.	GO:0032561 [isa];GO:0043168 [isa]	NA []	GO:0032561 "guanyl ribonucleotide binding" [isa]; GO:0043168 "anion binding" [isa]	NA []
