# Supplementary material for: One-Week Elderberry Juice Intervention Promotes Metabolic Flexibility in the Transcriptome of Overweight Adults During a Meal Challenge
Source: Nutrients. 2025 Oct 1;17(19):3142. doi: 10.3390/nu17193142 (PMC12526507; doi:10.3390/nu17193142)
Supplement: Supplementary file 1 [file nutrients-17-03142-s001.zip › Table S6.xlsx]

## Sheet: Sheet 1
Cluster	ID	Description	setSize	enrichmentScore	NES	pvalue	p.adjust	qvalue	rank	leading_edge	core_enrichment	super_group	group	theme
EBJ	hsa05171	Coronavirus disease - COVID-19	185	-0.347548	-1.80795	4.83623e-06	5.56166e-05	2.6472e-05	1969	tags=32%, list=13%, signal=28%	6206/6170/6152/6224/6204/6128/6166/4790/6231/6207/6208/6203/6209/6136/3661/6230/6223/6156/6167/6188/6146/11224/6194/6205/6181/23521/6138/6176/6135/6235/6234/6169/6147/6157/6130/6142/6217/6228/6161/6125/6137/6202/6141/6124/6132/6222/4736/6134/6187/6175/6158/6143/9045/6122/6159/25873/6191/6193/3921/340061	Other	1	Other
PL	hsa03010	Ribosome	128	-0.422151	-1.98213	1.69103e-06	0.000291703	0.000230514	6008	tags=67%, list=41%, signal=40%	6155/6169/6224/6150/29088/64968/6227/51318/6167/6228/6202/64965/6194/6139/6208/6128/51081/6164/6176/4736/6170/6217/6181/6188/79590/6160/51073/9045/6218/9349/6147/6129/6152/6141/6209/6156/6222/6206/6168/6161/6205/63875/10573/25873/6171/6230/6232/6175/6223/6234/23521/6201/6135/6183/6158/6137/6203/28998/6142/6136/6157/6187/55052/6132/6143/6191/200916/6235/11224/6159/51264/51069/6124/64979/6130/3921/…	Other	1	Other
EBJ	hsa03010	Ribosome	128	-0.671896	-3.32912	1e-10	1.16108e-08	5.52644e-09	3882	tags=79%, list=26%, signal=59%	6154/6201/6164/6129/6144/29093/9349/51073/51373/200916/64963/6139/6150/29088/55173/6168/28998/55168/6171/2197/6232/51021/6155/6165/6233/6183/6210/6218/51081/51116/6227/6133/64979/64965/6206/124995/6170/6152/79590/6224/55052/6204/6128/6166/54460/6231/6207/6208/63931/63875/6203/6209/29074/6136/6230/6223/6156/6167/6188/6146/11224/6194/6205/219927/6181/23521/6138/6176/6135/6235/6234/6169/6147/6157/61…	Other	1	Other
EBJ	hsa05022	Pathways of neurodegeneration - multiple diseases	380	-0.20983	-1.17228	0.0407514	0.0764107	0.0363694	3417	tags=33%, list=23%, signal=26%	4747/1345/51079/5578/440567/54539/100532726/5692/778/11047/291/1965/10975/522/29796/4701/513/60673/1460/5688/5701/4718/293/7415/5335/1855/4715/7494/1639/4708/4725/1347/1327/7979/4706/1769/10280/5690/3710/6233/468/4294/801/1537/22863/506/10213/515/5713/4714/4731/4720/11273/126328/4702/4696/163688/89953/7480/292/9973/1768/4536/10126/4705/518/4537/5704/64446/4041/5708/4540/4704/4790/7385/5719/4710/2…	Other	2	Other
EBJ	hsa05010	Alzheimer disease	318	-0.219992	-1.20899	0.0262595	0.0543415	0.0258651	3415	tags=37%, list=23%, signal=29%	539/208/1459/4509/1350/64116/7482/4713/1340/10382/1345/51079/440567/54539/100532726/5692/778/11047/291/1965/10975/522/29796/4701/513/60673/1460/5688/5701/4718/25825/293/1855/4715/7494/4708/4725/1347/1327/7979/4706/8883/5690/3710/468/801/1537/22863/506/10213/515/5713/4714/4731/4720/126328/4702/4696/7922/163688/89953/7480/292/4536/4705/518/4537/5704/4041/5708/4540/4704/4790/7385/5719/4710/9377/2012…	Other	2	Other
EBJ	hsa05208	Chemical carcinogenesis - reactive oxygen species	192	-0.255302	-1.33959	0.011939	0.027644	0.0131578	4237	tags=45%, list=29%, signal=32%	4726/4724/4539/7384/7416/4716/873/27089/1329/5600/4722/57412/539/208/2944/4509/1350/4713/6300/1340/1345/51079/440567/54539/1728/100532726/291/10975/522/29796/4701/513/10327/4718/293/4715/4708/4725/1347/1327/4706/9817/1537/506/515/4714/4731/4720/126328/4702/4696/292/4536/4705/518/4537/4540/4704/4790/7385/4710/9377/4535/6389/4259/6647/4728/498/55967/8644/2948/2947/7419/4513/7417/4508/3265/4538/517/…	Other	2	Other
EBJ	hsa04714	Thermogenesis	198	-0.291833	-1.52572	0.00108149	0.00392752	0.00186939	4237	tags=47%, list=29%, signal=34%	4726/4724/4539/7384/10488/4716/27089/1329/5600/4722/521/539/4509/1350/4713/6300/1340/3991/25915/1345/51079/440567/54539/100532726/84987/10975/522/29796/4701/513/9551/6196/4718/7249/4715/4708/4725/1347/1327/4706/6601/6602/1537/506/515/4714/4731/4720/126328/4702/4696/23028/4536/4705/518/4537/23305/64223/148327/4540/4704/7385/29078/4710/6199/6598/9377/51287/4535/1375/6389/28958/4728/498/55967/6194/5…	Other	2	Substrate Switching & Glucose/Fatty Acid Metabolism
EBJ	hsa05415	Diabetic cardiomyopathy	175	-0.300222	-1.54948	0.000754968	0.00295982	0.00140879	4237	tags=47%, list=29%, signal=34%	4726/4724/4539/7384/7416/4716/27089/1329/5600/2997/4722/539/208/4509/1350/4713/6300/1340/1345/51079/5578/440567/54539/100532726/291/10975/522/29796/4701/513/4718/4846/293/4715/4708/4725/1347/1327/4706/1537/506/515/4714/4731/4720/126328/4702/4696/292/4536/4705/518/4537/4540/4704/4790/7385/4710/7043/9377/4535/1375/177/6389/4728/498/55967/5162/7419/4513/7417/4508/4538/517/142/4512/374291/4514/516/51…	Other	2	Insulin Signaling; Substrate Switching & Glucose/Fatty Acid Metabolism
EBJ	hsa05014	Amyotrophic lateral sclerosis	305	-0.307524	-1.6805	1.10765e-06	2.24788e-05	1.06993e-05	4237	tags=46%, list=29%, signal=33%	4726/4724/4539/7384/7416/6428/4716/8878/27089/1329/9451/5600/23225/10189/581/4722/5687/539/5071/400916/4509/1350/4713/6300/1340/310/10382/4747/1345/51079/440567/54539/100532726/5692/11047/8021/9631/1965/10975/522/29796/4701/513/9688/60673/5688/5701/4718/642659/7415/4715/7494/1639/4708/4725/1347/1327/7979/4706/79023/1769/10280/5690/3710/468/1537/22863/506/10213/515/5713/4714/4731/4720/11273/126328…	Other	2	Other
EBJ	hsa05020	Prion disease	232	-0.331062	-1.77059	2.20721e-06	3.77099e-05	1.79489e-05	4237	tags=50%, list=29%, signal=36%	4726/4724/4539/7384/7416/10488/4716/27089/1329/9451/5600/581/4722/5687/539/1459/4509/1350/4713/6300/1340/10382/857/1345/51079/440567/54539/100532726/5692/778/11047/291/1965/10975/522/29796/4701/513/1460/5688/5701/733/4718/293/4715/4708/4725/1347/1327/7979/4706/5690/3710/468/1537/506/10213/515/5713/4714/4731/4720/126328/4702/4696/89953/6352/292/4536/4705/518/4537/5704/5708/148327/4540/4704/7385/57…	Other	2	Other
EBJ	hsa05016	Huntington disease	252	-0.330941	-1.79757	2.96352e-06	3.78672e-05	1.80238e-05	4237	tags=48%, list=29%, signal=35%	4726/4724/4539/7384/55081/7416/10488/4716/27089/1329/581/4722/5687/5432/539/4509/1350/4713/1340/10382/1345/51079/440567/54539/100532726/5692/11047/291/10975/522/29796/4701/513/60673/5688/5701/4718/293/4715/1639/4708/4725/1347/1327/7979/4706/1769/5690/4294/5436/1537/22863/506/10213/515/5713/4714/4731/4720/126328/4702/4696/89953/292/1768/4536/10126/4705/518/4537/5704/64446/5708/148327/4540/5438/470…	Other	2	Other
EBJ	hsa05012	Parkinson disease	232	-0.395979	-2.11777	1.00964e-10	1.16108e-08	5.52644e-09	4237	tags=52%, list=29%, signal=37%	4726/4724/4539/7384/7416/4716/27089/1329/9451/581/4129/4722/5687/539/5071/11315/4509/1350/64116/4713/1340/10382/1345/51079/440567/54539/100532726/5692/11047/291/1965/10975/522/29796/4701/513/5688/5701/4718/25828/293/5335/4715/7494/4708/4725/1347/1327/7979/4706/5690/3710/6233/9817/468/1843/801/1537/506/10213/515/5713/4714/4731/4720/126328/4702/4696/7922/163688/89953/292/4536/4705/518/4537/5704/570…	Other	2	Other
EBJ	hsa00190	Oxidative phosphorylation	119	-0.504913	-2.47367	1e-10	1.16108e-08	5.52644e-09	4237	tags=59%, list=29%, signal=42%	4726/4724/4539/7384/4716/27068/27089/1329/4722/521/539/4509/1350/4713/1340/1345/51079/440567/54539/100532726/10975/522/29796/4701/513/9551/90423/4718/9296/4715/4708/4725/1347/1327/4706/1537/506/515/534/5464/4714/4731/4720/126328/4702/4696/4536/4705/518/4537/4540/4704/7385/4710/9377/4535/6389/4728/498/55967/4513/4508/4538/517/4512/374291/4514/516/4519/4723	Other	2	Mitochondrial Function & OXPHOS
PL	hsa03008	Ribosome biogenesis in eukaryotes	71	-0.398286	-1.67555	0.00162092	0.0303915	0.0240165	4666	tags=48%, list=32%, signal=33%	23195/51119/1736/84135/27341/10171/26354/55651/29107/54433/57455/55131/10885/102157402/4809/4931/55781/2091/10940/10607/10813/55127/51367/79631/9790/29889/29102/65083/28987/92856/5822/55226/6949/10528	Other	3	Other
EBJ	hsa03008	Ribosome biogenesis in eukaryotes	71	-0.585999	-2.58834	3.19915e-10	2.75926e-08	1.31333e-08	4038	tags=68%, list=27%, signal=49%	10557/26354/10775/55341/1459/10436/51602/27341/51096/83732/29102/5822/1460/84128/3692/166378/51119/29889/10885/5901/81691/55127/54433/92856/138716/4931/10607/55781/1736/10171/65083/9790/10940/55272/25996/51077/55651/51367/4809/79631/2091/55226/10813/10556/6949/28987/10528/29107	Other	3	Other
EBJ	hsa04144	Endocytosis	226	0.435908	2.04102	7.63362e-10	5.2672e-08	2.50704e-08	4262	tags=48%, list=29%, signal=35%	830/10890/7046/23325/57132/10097/3480/7456/9765/382/57403/867/23527/137492/9525/2060/4193/10254/8976/11031/8218/829/3799/23111/25978/22841/10096/3482/116984/57154/9267/9922/7879/10092/9265/5868/10015/377/51100/7048/83737/51324/3310/80223/55048/8724/51028/64744/116985/10617/51534/9815/79720/6642/157/55680/30844/51699/26286/84440/5867/10565/10564/1785/64411/2869/5337/64750/3579/5584/3303/5878/13842…	Other	4	Other
PL	hsa04144	Endocytosis	226	0.32596	1.59003	0.000205482	0.00886139	0.00700259	2344	tags=26%, list=16%, signal=22%	830/57403/51699/7046/3799/25978/10254/10097/9101/9525/9765/10890/23325/22841/23527/10092/57132/51028/829/2060/10096/382/8411/378/5868/4734/10552/137492/51534/58533/83737/5584/11031/387/858/3480/8218/60682/8766/998/5867/4087/79720/4193/51652/51324/84612/23111/50855/2868/7879/64750/80223/30844/26286/51100/119016/8724	Other	4	Other
EBJ	hsa04668	TNF signaling pathway	102	0.528483	2.23411	1.33337e-08	7.66686e-07	3.64922e-07	2579	tags=40%, list=17%, signal=33%	6868/1435/355/182/9586/23118/1326/1385/9530/9252/5594/8809/64127/1147/6885/329/8837/5604/257397/841/4217/5743/5608/2919/6416/1432/5290/5291/1386/83737/836/1540/7124/4318/83786/153090/207/64764/6374/7132/5599	Signaling	5	Other
PL	hsa04668	TNF signaling pathway	102	0.386311	1.66285	0.000705257	0.0187164	0.0147904	2426	tags=32%, list=16%, signal=27%	9530/1147/6868/9252/841/329/6374/23118/6885/1540/5594/8772/355/257397/1385/83737/1435/5290/5743/7124/5608/9586/5604/182/1386/5601/6416/331/5599/8837/6372/836/8809	Signaling	5	Other
EBJ	hsa04068	FoxO signaling pathway	113	0.498078	2.14926	1.75899e-08	8.66931e-07	4.12635e-07	2585	tags=39%, list=18%, signal=32%	5562/7046/3845/604/3480/901/80854/6655/1027/6446/5594/1147/23411/4193/5170/5728/5604/51422/2309/5565/1432/5290/673/2033/6789/5291/10769/1387/5894/3643/7048/6648/9140/2885/6774/8743/207/4089/23710/3667/9454/10110/5599/6654	Signaling	6	Insulin Signaling
EBJ	hsa05211	Renal cell carcinoma	64	0.540774	2.12707	2.85195e-06	3.78672e-05	1.80238e-05	2954	tags=47%, list=20%, signal=38%	54583/3845/7039/2549/7422/6655/5594/1399/5604/5908/3082/5906/5781/1398/5290/673/5062/2033/5291/1387/5894/2885/3091/5058/207/201163/6654/4893/405/7030	Other	6	Other
EBJ	hsa01521	EGFR tyrosine kinase inhibitor resistance	67	0.510102	2.00862	1.23275e-05	9.04889e-05	4.30703e-05	2784	tags=42%, list=19%, signal=34%	3717/3845/7039/2932/3480/2549/7422/6655/5594/5728/5604/2309/3082/5579/5290/673/5291/3570/5894/6198/2885/6774/1977/207/4763/5336/6654/4893	Other	6	Other
EBJ	hsa04910	Insulin signaling pathway	112	0.466693	2.00451	2.48333e-06	3.78672e-05	1.80238e-05	3582	tags=46%, list=24%, signal=35%	5562/3845/2932/5573/5500/6655/5594/867/5140/8569/1399/5170/5604/51422/5565/122809/79660/3099/1398/23433/5577/5290/673/5509/5291/2872/5894/6198/3643/2885/5257/10580/1977/207/3667/5599/6654/91860/5836/5566/4893/5584/5501/3632/5256/805/6009/3101/8660/6720/5293	Signaling	6	Insulin Signaling
EBJ	hsa05215	Prostate cancer	84	0.481551	1.969	6.12057e-06	6.39878e-05	3.04564e-05	2353	tags=37%, list=16%, signal=31%	5925/3845/7039/2932/3480/9586/6934/1385/6655/1027/5594/1147/4193/5170/5728/5604/1871/1499/5290/673/2033/5291/6935/1387/5894/5328/2885/4318/207/6692/64764	Other	6	Other
EBJ	hsa01522	Endocrine resistance	80	0.479528	1.95459	1.97965e-05	0.000136596	6.5016e-05	3727	tags=44%, list=25%, signal=33%	5925/3845/182/3480/6655/1027/5594/4193/5604/6667/1871/4851/1432/5290/673/5291/5894/6198/2885/4318/113/2852/207/8202/5599/6654/5566/4893/5603/1029/4853/28514/5293/115/6714	Other	6	Other
EBJ	hsa05220	Chronic myeloid leukemia	72	0.487037	1.93827	2.27813e-05	0.000151166	7.19511e-05	2216	tags=35%, list=15%, signal=30%	5925/51426/7046/3845/6655/1027/5594/867/1147/4193/1399/5604/1871/1488/5781/1398/5290/9846/673/5291/5894/7048/2885/207/4089	Other	6	Other
EBJ	hsa04664	Fc epsilon RI signaling pathway	60	0.494359	1.92203	0.000134187	0.000723349	0.000344294	3205	tags=48%, list=22%, signal=38%	3845/5321/10451/6655/5594/5170/5604/241/5608/6416/1432/5290/9846/4067/5291/5894/7124/2885/3937/207/5336/5599/6654/4893/6850/3635/7410/240/5603	Signaling	6	Other
EBJ	hsa05219	Bladder cancer	37	0.541137	1.88019	0.00103944	0.00381498	0.00181583	1923	tags=38%, list=13%, signal=33%	5925/3845/1612/7422/23604/9252/5594/4193/5604/1871/3576/673/5894/4318	Other	6	Other
EBJ	hsa05223	Non-small cell lung cancer	65	0.476008	1.87744	0.000355312	0.00162629	0.000774067	3582	tags=48%, list=24%, signal=36%	5925/51426/3845/7039/6655/5594/5170/5604/2309/3082/1871/5579/3799/6256/5290/673/6789/5291/5894/2885/6774/207/5336/6654/4893/83593/578/1029/6777/3800/5293	Other	6	Other
EBJ	hsa04917	Prolactin signaling pathway	55	0.487891	1.85343	0.000716294	0.00287351	0.00136771	3866	tags=45%, list=26%, signal=34%	3717/3845/2932/6655/5594/5618/5604/2309/122809/9655/1432/5290/5291/5894/2885/6774/207/5599/6654/4893/5603/6777/5293/6714/30837	Signaling	6	Hormone / Endocrine Signaling
EBJ	hsa04012	ErbB signaling pathway	71	0.463543	1.84041	0.000267698	0.00129319	0.000615521	2784	tags=37%, list=19%, signal=30%	3845/7039/2932/2549/6655/1027/5594/867/1399/5604/5579/1398/6416/5290/673/5062/5291/5894/6198/2885/5058/207/5336/5599/6654/4893	Signaling	6	Other
EBJ	hsa05214	Glioma	64	0.458349	1.80286	0.00081418	0.00310817	0.00147941	3333	tags=41%, list=23%, signal=32%	5925/51426/3845/7039/3480/6655/5594/4193/5728/5604/1871/5579/5290/673/5291/5894/2885/207/5336/6654/91860/4893/578/1029/805/817	Other	6	Other
EBJ	hsa05221	Acute myeloid leukemia	63	0.45458	1.77871	0.00126952	0.00446924	0.00212723	2784	tags=38%, list=19%, signal=31%	3845/6934/6655/5594/1147/2322/1848/5604/1050/3815/5290/673/5291/5894/597/6198/2885/6774/3684/207/7704/6654/5914/4893	Other	6	Other
EBJ	hsa04150	mTOR signaling pathway	129	0.401604	1.75998	0.000251643	0.00124919	0.000594581	2585	tags=33%, list=18%, signal=27%	51719/8649/5562/2887/3845/2932/729438/3480/57600/6655/6446/523/5594/253260/1147/6197/96459/5170/5728/5604/5579/6249/58528/8321/5290/673/5291/526/83667/5894/6198/3643/7124/2885/9663/1977/207/3667/7132/51256/201163/6654	Signaling	6	Insulin Signaling; Autophagy & Starvation Response
EBJ	hsa05218	Melanoma	52	0.465256	1.74932	0.00292691	0.00874678	0.00416323	1670	tags=27%, list=11%, signal=24%	5925/51426/3845/3480/5594/4193/5728/5604/3082/1871/5290/673/5291/5894	Other	6	Other
PL	hsa04068	FoxO signaling pathway	113	0.397218	1.73573	0.000152512	0.00751665	0.00593993	2002	tags=29%, list=14%, signal=25%	7046/901/5562/3845/9140/1147/9456/2309/51422/673/6446/1027/4089/6655/80854/5594/5170/5290/5728/6789/23411/9454/5894/11345/5604/3480/4893/5601/604/4193/8743/6648/5599	Signaling	6	Insulin Signaling
EBJ	hsa05213	Endometrial cancer	54	0.448306	1.69598	0.0050555	0.0134165	0.00638589	2187	tags=33%, list=15%, signal=28%	51426/3845/2932/6934/6655/5594/324/5170/5728/5604/2309/1499/5290/673/5291/5894/2885/207	Other	6	Other
EBJ	hsa05210	Colorectal cancer	81	0.414298	1.68994	0.00151544	0.00522828	0.00248852	2585	tags=32%, list=18%, signal=27%	51426/7046/3845/7039/2932/5366/6934/6655/5594/324/5604/1499/5290/673/26060/5291/5894/6198/7048/836/2885/207/4089/5899/5599/6654	Other	6	Other
PL	hsa05219	Bladder cancer	37	0.483618	1.68699	0.00548794	0.0591668	0.0467558	1777	tags=35%, list=12%, signal=31%	3845/3576/9252/5925/673/1871/5594/23604/7422/5894/5604/4893/4193	Other	6	Other
EBJ	hsa05212	Pancreatic cancer	73	0.405992	1.62248	0.00549782	0.0141548	0.00673732	3211	tags=34%, list=22%, signal=27%	5925/51426/7046/3845/7039/7422/5594/1147/5604/1871/5290/673/5291/5894/6198/7048/6774/207/4089/5899/5599/5337/998/578/1029	Other	6	Other
EBJ	hsa05226	Gastric cancer	103	0.37842	1.59918	0.00246126	0.00758157	0.00360862	2216	tags=27%, list=15%, signal=23%	5925/51426/7046/3845/2932/2549/6934/6655/1452/1027/5594/324/5604/3082/1871/1499/6256/8321/5290/673/5291/5894/6198/7048/2885/23401/207/4089	Other	6	Other
EBJ	hsa04662	B cell receptor signaling pathway	81	0.38981	1.59005	0.00547171	0.0141548	0.00673732	3035	tags=38%, list=21%, signal=31%	3845/2932/10451/8915/27071/118788/6655/5594/1147/5604/5579/5530/5290/4067/5291/11024/5894/353514/2885/207/10288/11027/5336/6654/79168/4893/10859/6850/3635/5534/7410	Signaling	6	Other
PL	hsa05211	Renal cell carcinoma	64	0.396264	1.58712	0.00697845	0.0708107	0.0559572	3300	tags=41%, list=22%, signal=32%	5906/5908/1398/3845/3082/673/7039/6655/7428/5594/7422/5290/5894/5604/2549/998/4893/5062/572/5879/2885/5781/1399/207/54583/6921	Other	6	Other
EBJ	hsa05224	Breast cancer	105	0.369762	1.57148	0.0023814	0.00746894	0.00355501	2187	tags=27%, list=15%, signal=23%	5925/51426/3845/2932/182/3480/6934/6655/1452/5594/324/5728/5604/6667/1871/1499/4851/3815/8321/5290/673/5291/5894/6198/2885/23401/8648/207	Other	6	Other
PL	hsa01521	EGFR tyrosine kinase inhibitor resistance	67	0.382876	1.54479	0.0052955	0.0591668	0.0467558	1694	tags=30%, list=11%, signal=27%	3845/3082/2309/673/3717/7039/6655/5594/2932/7422/5290/5728/6198/5894/5604/3570/3480/2549/4893/1977	Other	6	Other
EBJ	hsa04370	VEGF signaling pathway	53	0.40768	1.52792	0.0250978	0.0524771	0.0249777	3825	tags=45%, list=26%, signal=34%	3845/5321/7422/5594/5604/5579/5530/9261/5743/1432/5290/5291/5894/207/5336/4893/5534/998/5603/7867/5293/5829/6714/5879	Signaling	6	Other
EBJ	hsa05216	Thyroid cancer	35	0.427838	1.47967	0.0357282	0.0696398	0.0331466	1195	tags=26%, list=8%, signal=24%	51426/3845/8031/6934/5594/5604/1499/6256/673	Other	6	Other
PL	hsa05215	Prostate cancer	84	0.352292	1.47942	0.0117496	0.0900803	0.0711847	1777	tags=27%, list=12%, signal=24%	3845/1147/5925/673/1027/7039/1871/6655/5594/5170/2932/1499/1385/6935/5290/5728/6934/9586/5894/5604/3480/4893/4193	Other	6	Other
EBJ	hsa05225	Hepatocellular carcinoma	135	0.329887	1.45591	0.0115952	0.0270293	0.0128652	3255	tags=33%, list=22%, signal=26%	5925/51426/7046/3845/7039/2932/3480/2549/6934/6655/1452/5594/324/5728/5604/3082/1871/5579/1499/8321/5290/673/55193/5291/5894/6198/7048/2885/7296/23401/207/4089/8289/57492/5336/6654/4893/10023/6604/578/3481/1029/196528/119391	Other	6	Other
PL	hsa04150	mTOR signaling pathway	129	0.324236	1.45289	0.0064649	0.0675876	0.0534102	1694	tags=26%, list=11%, signal=24%	51719/5562/8649/3845/1147/64121/6009/673/6446/2887/523/253260/6197/6655/5594/5170/2932/57600/8323/96459/729438/7855/51256/58528/5290/5728/7124/387/6198/5894/5604/3480/4893/1977	Signaling	6	Insulin Signaling; Autophagy & Starvation Response
EBJ	hsa04650	Natural killer cell mediated cytotoxicity	99	0.344205	1.44425	0.021693	0.0467756	0.0222639	3035	tags=35%, list=21%, signal=28%	3845/355/10451/6655/5594/5604/3454/5579/5530/5781/3459/6452/5290/673/2185/3805/5291/3460/7462/5894/3455/8795/836/7124/2885/2215/3937/8743/5058/5336/6654/4893/6850/5534/7410	Other	6	Other
EBJ	hsa04935	Growth hormone synthesis, secretion and action	87	0.521624	2.14499	5.32365e-07	1.56149e-05	7.43226e-06	3740	tags=53%, list=25%, signal=40%	3717/3845/2932/9586/1385/6655/5594/1399/5604/5579/4214/776/2776/1398/5608/6416/1432/5290/2773/2033/5291/1387/5894/1386/23236/2885/6774/113/207/64764/3667/3709/5336/5599/6654/5566/4893/2770/3708/5330/5603/6777/8660/5293/115/3726	Other	7	Hormone / Endocrine Signaling
EBJ	hsa05161	Hepatitis B	137	0.472779	2.09194	5.84698e-08	2.52151e-06	1.20017e-06	2784	tags=37%, list=19%, signal=30%	5925/317/3717/7046/3845/29110/355/1654/9586/23118/1385/6655/5594/1147/6885/7099/5604/1871/3454/5579/4214/3576/841/7097/5608/6416/1432/5290/673/2185/2033/5291/1387/5894/1386/7048/836/7124/2885/4318/6774/207/4089/51135/64764/57506/6778/5599/6654/4615/4893	Other	7	Other
PL	hsa04720	Long-term potentiation	46	0.552722	2.05302	2.19146e-05	0.00189014	0.00149365	1919	tags=39%, list=13%, signal=34%	5500/5906/805/5908/3845/673/2776/23236/5534/5501/6197/91860/5530/5594/5894/5604/4893/817	Other	7	Other
EBJ	hsa04912	GnRH signaling pathway	70	0.50201	1.99442	4.76474e-05	0.000294306	0.000140082	3333	tags=49%, list=23%, signal=38%	3845/5321/6655/5594/10746/5604/5579/4214/776/2776/5608/6416/1432/2185/4215/5894/23236/2885/1958/113/3709/5580/5599/6654/91860/5566/4893/5337/3708/5330/998/5603/805/817	Signaling	7	Hormone / Endocrine Signaling
EBJ	hsa04921	Oxytocin signaling pathway	106	0.459722	1.95828	8.82024e-06	7.97577e-05	3.79625e-05	3736	tags=43%, list=25%, signal=33%	5562/3845/5500/5321/3759/4660/5594/5604/5294/51422/5579/5565/5530/776/2776/10645/5743/2773/785/4659/5997/5894/23236/23533/113/3709/2983/91860/2775/5021/7226/5566/4893/2770/5501/3708/5534/4208/5330/805/817/60/4638/115/6714/387	Signaling	7	Hormone / Endocrine Signaling
EBJ	hsa04720	Long-term potentiation	46	0.521169	1.9275	0.000401442	0.00179867	0.000856117	3346	tags=57%, list=23%, signal=44%	3845/5500/5594/6197/5604/5908/5579/5906/5530/2776/673/2033/1387/5894/23236/3709/91860/5566/4893/5501/3708/5534/5330/805/817/2906	Other	7	Other
EBJ	hsa04730	Long-term depression	45	0.523066	1.92062	0.000358254	0.00162629	0.000774067	3039	tags=47%, list=21%, signal=37%	3845/5321/3480/5594/5604/5579/2776/10672/2773/673/4067/5894/23236/3709/2983/2775/5515/4893/2770/3708/5330	Other	7	Other
EBJ	hsa04371	Apelin signaling pathway	104	0.450589	1.9057	1.22366e-05	9.04889e-05	4.30703e-05	3690	tags=43%, list=25%, signal=33%	5562/7046/3845/182/5594/5140/4205/54331/5604/5294/51422/5565/59345/2776/4209/9759/10672/2773/6546/5894/23236/23533/2790/6198/1958/113/207/4089/6696/3709/91860/5566/4893/2770/3708/4208/5330/2782/5581/805/5289/4638/30849/81631/115	Signaling	7	Other
EBJ	hsa05163	Human cytomegalovirus infection	182	0.415826	1.89691	9.35294e-07	2.15118e-05	1.0239e-05	3332	tags=40%, list=23%, signal=31%	5925/3845/2932/29110/355/9586/7422/3685/1385/6655/5594/1147/54331/3554/4193/1399/5604/6667/1871/3588/5579/59345/1499/5530/3576/2776/1398/841/6891/5743/10672/5608/1432/5734/5290/2773/2185/5291/3570/5894/1386/23236/2790/6198/11214/836/7124/2885/6774/113/207/64764/3709/7132/115004/6654/1230/91860/2775/5566/4893/3579/2770/3708/5534/5330/578/2782/5603/1029/805/6009	Other	7	Other
EBJ	hsa05167	Kaposi sarcoma-associated herpesvirus infection	162	0.423556	1.89568	5.43127e-07	1.56149e-05	7.43226e-06	3205	tags=36%, list=22%, signal=29%	5925/3717/3845/2932/29110/355/7422/6934/1385/5594/57580/1147/54331/9976/7538/5604/5294/1871/3454/59345/1499/5530/3576/3459/841/9261/5743/5608/2919/6416/1432/5290/4067/2033/5610/5291/1387/5894/23533/2790/3455/836/6774/3091/207/3709/7132/5336/5599/1230/91860/4893/942/6850/3708/5534/578/2782/5603	Other	7	Other
EBJ	hsa04725	Cholinergic synapse	75	0.467294	1.87853	0.000171382	0.000895858	0.000426404	3745	tags=47%, list=25%, signal=35%	3717/3845/3759/9586/1385/5594/54331/5604/5294/5579/59345/776/2776/5290/2773/5291/23236/23533/2790/113/207/64764/3709/1139/2775/5566/4893/2770/3708/5330/2782/817/5293/115/3784	Other	7	Other
EBJ	hsa04062	Chemokine signaling pathway	147	0.419754	1.86896	9.47845e-06	7.97577e-05	3.79625e-05	3988	tags=45%, list=27%, signal=33%	729230/3717/3845/2932/10451/6655/5594/57580/1147/54331/1399/5604/5908/5294/2309/5579/5906/59345/3576/2776/1398/2919/5290/2773/673/2185/4067/58191/5291/2829/5894/23236/23533/2790/2885/6774/113/5058/207/157/2268/6374/5336/5580/6654/1230/5566/4893/2869/3579/2770/7410/5330/998/2782/6777/2870/5293/5829/115/6714/387/5879/409/4283/5196	Signaling	7	Inflammation / Immune Response
EBJ	hsa04926	Relaxin signaling pathway	91	0.448091	1.84802	4.77715e-05	0.000294306	0.000140082	3205	tags=40%, list=22%, signal=31%	7046/3845/9586/7422/1385/6655/5594/54331/5604/59345/6416/1432/5290/2773/5291/5894/1386/23236/2790/7048/2885/4318/113/1286/207/64764/5599/6654/2775/1285/5566/4893/2770/5330/2782/5603	Signaling	7	Other
EBJ	hsa04924	Renin secretion	43	0.5069	1.84143	0.00117115	0.00416543	0.00198263	3327	tags=51%, list=23%, signal=40%	3759/1385/154/5140/5530/776/2776/5734/2773/153/23236/3709/2983/91860/5566/2770/3708/5534/5330/1508/805/134	Other	7	Other
EBJ	hsa04022	cGMP-PKG signaling pathway	113	0.420956	1.81646	4.30681e-05	0.000275157	0.000130967	3736	tags=46%, list=25%, signal=35%	5500/9586/1385/5594/154/5140/4205/5604/5294/5530/776/2776/4209/10672/2773/6546/4659/153/5997/10335/5894/1386/23236/23533/3643/113/207/488/64764/3667/3709/2983/91860/490/2770/5501/3708/5534/4208/5330/487/5581/805/134/3779/5592/4638/8660/493/7408/115/387	Signaling	7	Energy Sensing & Transcriptional Control
EBJ	hsa04915	Estrogen signaling pathway	87	0.438128	1.80164	0.000311278	0.00145123	0.000690746	3039	tags=44%, list=21%, signal=35%	3845/7039/10499/9586/1385/6655/5594/5604/6667/2776/5290/2773/5291/5894/1386/23236/2885/4318/3310/113/8648/2852/207/64764/8202/3709/5580/6654/91860/2775/5566/5914/4893/2770/3303/3708/1509/5330	Signaling	7	Hormone / Endocrine Signaling
EBJ	hsa05207	Chemical carcinogenesis - receptor activation	128	0.406329	1.77717	8.40226e-05	0.00048313	0.000229957	3307	tags=37%, list=22%, signal=29%	5925/3717/3845/9314/182/604/9586/7422/1385/6655/5594/3840/154/1545/6197/5604/5579/776/7421/688/6256/5290/2773/5291/153/5894/1386/6198/2885/6774/3837/113/3836/207/54852/64764/1139/6654/5566/4893/405/3839/2770/5465/119391/6777/4853	Other	7	Other
EBJ	hsa04726	Serotonergic synapse	67	0.450834	1.77524	0.000584008	0.00242974	0.00115649	3203	tags=40%, list=22%, signal=32%	3845/5321/5594/54331/5604/5579/59345/776/2776/5743/2773/673/5894/23236/2790/836/3709/2775/247/5566/4893/7220/2770/3708/5330/240/2782	Other	7	Other
EBJ	hsa04724	Glutamatergic synapse	69	0.446595	1.76765	0.000584546	0.00242974	0.00115649	3461	tags=43%, list=23%, signal=33%	5321/5594/54331/54407/5579/59345/6507/5530/776/2776/2773/23236/2790/113/2744/157/9454/3709/2775/5566/5337/7220/2770/3708/5534/5330/2782/2906/2752/116443	Other	7	Other
PL	hsa04728	Dopaminergic synapse	90	0.408542	1.73339	0.000624586	0.0187164	0.0147904	3152	tags=34%, list=21%, signal=27%	5500/3799/805/59345/2776/23236/54331/5525/5501/55012/2773/91860/5530/2932/1385/5529/5520/9586/1386/5601/817/5599/4129/6571/406/9575/5579/2770/1432/207/776	Other	7	Other
PL	hsa04924	Renin secretion	43	0.469771	1.72414	0.00260693	0.0390926	0.0308924	2067	tags=33%, list=14%, signal=28%	805/153/5140/2776/23236/5534/2773/91860/5530/1385/3759/134/154/358	Other	7	Other
EBJ	hsa04024	cAMP signaling pathway	127	0.395332	1.72288	0.00027774	0.00131261	0.000624765	3825	tags=40%, list=26%, signal=30%	5500/10451/9586/1385/5594/154/5140/5604/5908/5906/776/4301/5290/2773/673/2033/51/4659/5291/153/1387/5894/5142/56670/113/5058/207/488/64764/5599/91860/5021/5566/64411/5337/490/2770/5501/7410/487/5465/805/134/817/2906/116443/493/5293/115/387/5879	Signaling	7	Anthocyanin / Polyphenol Modulation
EBJ	hsa04933	AGE-RAGE signaling pathway in diabetic complications	76	0.423763	1.70684	0.00157367	0.0053754	0.00255854	3289	tags=41%, list=22%, signal=32%	3717/7046/3845/7422/1027/5594/1536/5579/3576/1432/5290/5291/23236/7048/836/7124/1958/6774/1286/207/4089/5336/5580/5599/1285/4893/5330/998/5603/5581/6777	Signaling	7	Insulin Signaling; Mitochondrial Function & OXPHOS; Inflammation / Immune Response
EBJ	hsa04728	Dopaminergic synapse	90	0.406138	1.67363	0.00148862	0.00518762	0.00246917	3586	tags=42%, list=24%, signal=32%	2932/5500/9586/1385/54331/5525/5579/59345/3799/5530/776/2776/406/1432/2773/1386/23236/2790/207/64764/3709/5599/91860/2775/5515/9575/5566/5526/2770/5501/3708/5330/2782/5603/805/817/3800/5519	Other	7	Other
EBJ	hsa04750	Inflammatory mediator regulation of TRP channels	68	0.42163	1.66212	0.00227915	0.00725451	0.00345295	3727	tags=47%, list=25%, signal=35%	3556/5500/5321/3554/2150/5579/2776/5608/1432/5734/5290/5291/23236/113/59341/3709/5336/5580/5599/91860/5566/5501/3708/5330/5603/5581/805/817/5029/5293/115/6714	Other	7	Inflammation / Immune Response
PL	hsa04371	Apelin signaling pathway	104	0.383051	1.65751	0.00058121	0.0187164	0.0147904	2061	tags=26%, list=14%, signal=22%	7046/805/5562/3845/59345/51422/5140/2776/23236/54331/2773/4089/7019/10672/91860/5594/5294/6198/5894/5604/182/81631/4893/4087/4205/4208/1958	Signaling	7	Other
EBJ	hsa04270	Vascular smooth muscle contraction	83	0.4016	1.64118	0.00538742	0.0140807	0.00670205	3736	tags=39%, list=25%, signal=29%	5500/5321/4660/5594/5604/5579/776/2776/10672/673/4659/10335/5894/23236/113/3709/2983/5580/133/91860/5566/5501/3708/5330/5581/805/3779/5592/4638/9826/115/387	Other	7	Other
EBJ	hsa04540	Gap junction	61	0.418781	1.63053	0.00494723	0.0133343	0.00634678	3039	tags=36%, list=21%, signal=29%	3845/6655/5594/10746/5604/5579/2776/2773/153/5894/23236/2885/113/1453/3709/2983/6654/5566/4893/2770/3708/5330	Other	7	Other
EBJ	hsa04727	GABAergic synapse	47	0.438816	1.62689	0.00843223	0.0206321	0.00982029	3939	tags=47%, list=27%, signal=34%	54331/54407/5579/59345/776/4905/6539/18/2773/2790/113/23710/2744/2775/5566/2770/2782/2752/66008/115/6714/11345	Other	7	Other
EBJ	hsa04929	GnRH secretion	43	0.440555	1.60041	0.0160629	0.0362203	0.0172399	3039	tags=44%, list=21%, signal=35%	3845/5594/5604/5579/776/2776/5290/5291/5894/23236/2852/207/6696/3709/57657/4893/7220/3708/5330	Other	7	Hormone / Endocrine Signaling
PL	hsa05163	Human cytomegalovirus infection	182	0.334274	1.59543	0.000342813	0.0131412	0.0103846	1777	tags=23%, list=12%, signal=21%	29110/805/1398/3845/3576/1147/6009/841/5925/59345/2776/23236/54331/5534/2773/10672/91860/5530/1871/6655/5594/8772/2932/1499/355/1385/7422/115004/5290/5743/7124/5608/9586/387/6198/5894/3685/5604/3570/1386/4893/4193	Other	7	Other
PL	hsa04921	Oxytocin signaling pathway	106	0.364372	1.58628	0.00208454	0.0359582	0.0284155	1919	tags=27%, list=13%, signal=24%	5500/805/5562/3845/4659/51422/2776/23236/5534/5501/2773/91860/5530/5594/5294/5743/785/1827/387/5894/3759/5604/4660/5321/55799/4893/5997/4208/817	Signaling	7	Hormone / Endocrine Signaling
PL	hsa04022	cGMP-PKG signaling pathway	113	0.356208	1.55653	0.00271949	0.0390926	0.0308924	1891	tags=25%, list=13%, signal=22%	5500/805/4659/153/5140/2776/23236/5534/5501/2773/10672/91860/5530/5594/1385/5294/490/9586/387/5894/5604/1386/134/27094/4205/154/5997/4208	Signaling	7	Energy Sensing & Transcriptional Control
PL	hsa05167	Kaposi sarcoma-associated herpesvirus infection	162	0.33267	1.54745	0.00167374	0.0303915	0.0240165	3166	tags=33%, list=21%, signal=26%	29110/805/3455/3845/3576/1147/841/5925/59345/54331/5534/3717/91860/5530/1871/5594/8772/2932/1499/355/9976/1385/7422/5294/3459/5290/5743/6934/5608/1827/5894/5604/81631/9261/4893/5601/6416/3454/5599/942/7538/7314/836/5610/4067/2919/5879/578/8678/1432/207/2247/64422	Other	7	Other
EBJ	hsa04082	Neuroactive ligand signaling	81	0.377537	1.53999	0.0106724	0.0251156	0.0119544	3690	tags=37%, list=25%, signal=28%	79627/53829/154/54331/5579/59345/6507/2776/6539/2773/153/23236/2790/5028/113/5023/64805/1139/2775/5566/3274/2770/5330/2782/134/2906/5029/116443/4987/115	Signaling	7	Other
EBJ	hsa04261	Adrenergic signaling in cardiomyocytes	100	0.365465	1.53583	0.00504544	0.0134165	0.00638589	4076	tags=45%, list=28%, signal=33%	5500/9586/1385/9252/5594/154/5525/5294/776/2776/1432/2773/6546/785/153/1386/23236/23533/113/207/488/64764/91860/5515/5566/5526/7171/490/2770/5501/7170/5330/487/5603/805/817/3753/493/5519/115/3784/5520/55799/818/7168	Signaling	7	Hormone / Endocrine Signaling
EBJ	hsa04713	Circadian entrainment	57	0.399053	1.53167	0.0247115	0.0519845	0.0247432	3475	tags=42%, list=24%, signal=32%	1385/9252/5594/54331/5579/59345/776/2776/2773/23236/2790/113/2983/91860/2775/5566/2770/3708/5330/2782/805/817/2906/5592	Other	7	Hormone / Endocrine Signaling
EBJ	hsa05170	Human immunodeficiency virus 1 infection	183	0.331354	1.512	0.00180677	0.00588051	0.00279896	3341	tags=33%, list=23%, signal=26%	8905/3845/29110/355/23118/5594/1147/6885/7099/54331/1399/5604/5579/59345/5530/2776/1398/841/6891/7097/5608/1432/5290/2773/2185/5062/1073/5291/23291/8065/5894/2790/200315/6198/8450/836/7124/3985/164/5058/207/51135/3709/7132/5336/115004/5599/91860/2775/4615/4893/2770/472/3708/5534/578/2782/5603/805/85363	Other	7	Other
EBJ	hsa04916	Melanogenesis	70	0.372599	1.48029	0.0317102	0.0632816	0.0301203	3333	tags=39%, list=23%, signal=30%	3845/2932/6934/1385/5594/5604/5579/1499/2776/3815/8321/2773/2033/1387/5894/23236/113/64764/91860/2775/5566/4893/2770/5330/4286/805/817	Other	7	Other
PL	hsa05161	Hepatitis B	137	0.324455	1.47083	0.00534161	0.0591668	0.0467558	3091	tags=34%, list=21%, signal=27%	29110/7046/317/3845/3576/1147/841/5925/673/1654/3717/23118/4089/6885/1871/6655/5594/8772/355/1385/5290/7124/5608/9586/7099/5894/5604/1386/4893/7529/5601/6416/4214/3454/5599/114609/836/572/4318/5579/7097/353376/1432/2885/51135/207	Other	7	Other
EBJ	hsa04971	Gastric acid secretion	45	0.387488	1.4228	0.0451011	0.0827653	0.039394	3745	tags=47%, list=25%, signal=35%	3759/5579/2776/2773/3772/23236/760/113/3709/91860/5566/3274/2770/3708/5330/805/817/60/4638/115/3784	Other	7	Other
PL	hsa04062	Chemokine signaling pathway	147	0.307197	1.40994	0.0130714	0.0959494	0.0758227	3091	tags=28%, list=21%, signal=22%	5906/5908/1398/3845/3576/1147/729230/2309/59345/673/2776/23236/54331/3717/6374/2773/6655/5594/2932/5294/5290/387/10451/5894/5604/998/4893/2868/653361/6372/572/4067/5579/2919/5879/5473/58191/2770/2885/1399/207	Signaling	7	Inflammation / Immune Response
EBJ	hsa04140	Autophagy - animal	155	0.445839	1.99458	1.09641e-07	4.2029e-06	2.00047e-06	3621	tags=46%, list=25%, signal=35%	203228/5562/3845/10010/1612/29110/3480/23604/5594/83452/6885/23001/8417/3920/8837/5170/5728/5604/58476/81671/8897/10645/58528/5290/140775/56270/7879/23130/57724/8887/29982/5291/9821/55255/51100/27072/5894/2081/9842/6198/9140/9474/3091/9110/207/23710/3667/55102/5580/5599/10533/5515/55578/53349/5566/4893/89849/3708/1509/64689/1508/6009/10325/5289/4077/8660/30849/5293/81631/7189/10652	Other	8	Autophagy & Starvation Response
PL	hsa04140	Autophagy - animal	155	0.37148	1.71741	8.14446e-05	0.00561968	0.00444087	2953	tags=33%, list=20%, signal=27%	29110/203228/10010/5562/8417/3845/9140/64121/6009/83452/9821/27072/6885/84938/3920/5594/5170/23604/58528/5290/5728/3146/81671/6198/8887/5894/11345/5604/3480/81631/56270/4893/5601/55255/29982/10325/5599/7879/8837/51100/7314/10645/9474/23001/572/1509/1612/65082/8678/116442/10652	Other	8	Autophagy & Starvation Response
EBJ	hsa05205	Proteoglycans in cancer	153	0.446476	1.99552	2.09273e-07	7.21993e-06	3.43649e-06	3855	tags=46%, list=26%, signal=34%	3845/5500/355/4660/10451/3480/2549/7422/3685/6655/5594/867/7099/4193/5170/5604/3082/5579/1499/5781/5962/7097/1432/8321/5290/673/8826/1655/4659/5291/5894/6198/5328/836/7124/2885/4318/6774/3091/3673/5058/207/3688/10818/3709/5336/6654/4478/5566/4893/5501/3708/7410/10855/998/3481/5603/817/60/5329/7855/5293/5829/2260/6714/387/6383/858/5879/51384	Other	9	Other
EBJ	hsa04810	Regulation of actin cytoskeleton	170	0.415065	1.87801	1.05114e-06	2.24788e-05	1.06993e-05	3858	tags=40%, list=26%, signal=30%	3845/5500/10097/4660/10451/200576/3685/6655/5594/324/1399/51571/5604/85464/8976/221178/10788/1398/10096/5962/10672/5290/673/54434/5062/10092/1073/8826/727/4659/5291/5894/10163/3985/3684/3672/3673/5058/207/81553/3688/7414/6654/3696/4478/4893/5501/10458/1730/7410/998/3680/60/55740/4638/653857/8395/3687/5293/3984/5829/2260/6714/387/2846/3676/5879/3689	Other	9	Other
EBJ	hsa04510	Focal adhesion	151	0.351387	1.5656	0.00175789	0.00577591	0.00274917	3825	tags=37%, list=26%, signal=28%	2932/5500/4660/10451/3480/7422/3685/6655/5594/329/1399/5170/5728/5604/5908/3082/5579/5906/1499/1398/5290/673/5062/4659/5291/5894/2885/1286/3672/3673/5058/207/3688/7414/6696/1299/5599/6654/3696/1285/5501/7410/64098/998/3680/60/4638/8395/5293/7408/5829/6714/387/858/3676/5879	Other	9	Other
PL	hsa05205	Proteoglycans in cancer	153	0.304085	1.39853	0.0097632	0.0842076	0.0665439	3232	tags=34%, list=22%, signal=27%	5500/3845/4659/3082/673/5962/5501/6655/5594/5170/1499/355/8323/7422/7855/5290/7124/10818/7099/387/6198/10451/5894/3685/858/5604/3480/4660/2549/998/4893/4087/4193/1655/817/6383/81029/836/4318/5579/5879/27250/7097/857/1432/2885/6382/5781/207/2247/5328/867	Other	9	Other
EBJ	hsa04010	MAPK signaling pathway	230	0.392039	1.84353	6.4951e-07	1.7237e-05	8.20434e-06	3205	tags=38%, list=22%, signal=30%	3556/8649/7046/3845/1435/7039/355/5321/284/3480/23118/7422/1326/6655/8491/9252/5594/10746/1147/6885/3554/57551/6197/2322/8569/1399/1848/5604/5908/3082/5579/5494/5906/4214/5530/776/1398/9261/4217/9693/5922/6788/3815/5608/6416/1432/673/785/5062/6789/4215/1845/2872/9448/5894/1386/1849/5921/3643/7048/836/7124/2885/3310/4149/5058/207/51135/777/4763/7132/51776/5599/6654/11221/115727/4615/5566/4893/2005…	Signaling	10	Insulin Signaling; Inflammation / Immune Response
PL	hsa01230	Biosynthesis of amino acids	56	-0.407117	-1.62893	0.00886941	0.0784602	0.0620021	3455	tags=41%, list=23%, signal=32%	65263/6470/226/587/435/2805/3420/29920/5631/5214/2023/3421/50/2026/3418/5213/230/5832/2806/5211/48/1431/8277	Other	11	Other
EBJ	hsa01210	2-Oxocarboxylic acid metabolism	23	-0.492512	-1.64896	0.0107014	0.0251156	0.0119544	866	tags=48%, list=6%, signal=45%	3418/1431/95/5162/48/50/3421/2805/3420/2806/587	Metabolism	11	Mitochondrial Function & OXPHOS
PL	hsa01200	Carbon metabolism	92	-0.382571	-1.69923	0.00105705	0.0227927	0.0180117	2527	tags=30%, list=17%, signal=25%	10873/3098/2805/132158/8310/3420/5631/5214/4191/414328/26007/2023/3421/50/2026/35/3418/4967/84532/5213/230/2806/5211/80201/48/1431/8277/2821	Metabolism	11	Other
EBJ	hsa01230	Biosynthesis of amino acids	56	-0.409486	-1.71233	0.002292	0.00725451	0.00345295	2278	tags=38%, list=15%, signal=32%	95/6470/5213/26227/2026/8277/2023/1491/5211/48/50/5631/3421/6472/2805/29920/3420/230/5832/2806/587	Other	11	Other
EBJ	hsa00020	Citrate cycle (TCA cycle)	26	-0.52004	-1.79096	0.00410299	0.0112344	0.00534725	3029	tags=50%, list=21%, signal=40%	4190/3418/8802/1431/8803/4191/6389/5162/48/50/3421/3420/2271	Other	11	Substrate Switching & Glucose/Fatty Acid Metabolism; Mitochondrial Function & OXPHOS
EBJ	hsa01200	Carbon metabolism	92	-0.446617	-2.07846	9.13655e-07	2.15118e-05	1.0239e-05	2813	tags=43%, list=19%, signal=35%	3418/8802/1431/84532/414328/80201/8803/38/6470/5213/4329/5096/26227/128/2026/8277/2023/4191/10873/35/5211/6389/5162/48/2098/50/5631/3421/6472/2805/26007/2821/3420/132158/1892/230/2271/39/5095/2806	Metabolism	11	Other
EBJ	hsa04722	Neurotrophin signaling pathway	104	0.476336	2.01459	1.26208e-06	2.41898e-05	1.15137e-05	3825	tags=51%, list=26%, signal=38%	3845/2932/2549/6655/9252/11213/5594/6197/1399/5170/5604/5908/2309/5906/4214/5781/1398/9261/4217/57498/1432/5290/673/4215/5291/5894/2885/10019/207/51135/6272/3667/10818/3656/5336/5580/5599/6654/91860/4893/5664/8767/5663/998/5603/805/817/5293/7189/387/4804/7161/5879	Signaling	12	Other
EBJ	hsa04936	Alcoholic liver disease	104	0.472191	1.99706	2.04626e-06	3.71558e-05	1.76851e-05	2579	tags=38%, list=17%, signal=32%	5562/2932/29110/355/23118/6934/1147/6885/23411/7099/51422/2309/5565/1499/3576/257397/841/4217/10645/5608/2919/6416/1432/34/51/727/23765/29896/23643/224/836/7124/9663/207/51135/728/714/719/7132/5599	Other	13	Other
EBJ	hsa04014	Ras signaling pathway	170	0.40964	1.85347	2.29539e-06	3.77099e-05	1.79489e-05	3316	tags=38%, list=22%, signal=30%	3845/1435/7039/29110/5321/284/3480/2549/7422/6655/382/8844/5594/1147/54331/2322/5966/5604/5908/8036/3082/57186/5579/9462/5906/59345/5781/4301/5922/3815/5290/9846/5062/6789/5868/5291/5894/2790/57148/5921/3643/2885/5058/207/2114/5899/5863/4763/5336/5599/6654/91860/115727/5566/4893/5337/83593/5878/253959/998/3481/2782/5869/805	Signaling	14	Other
EBJ	hsa04611	Platelet activation	103	0.466243	1.97031	2.72973e-06	3.78672e-05	1.80238e-05	3736	tags=47%, list=25%, signal=35%	5500/5321/5594/5908/5294/8773/5906/2776/10672/1432/5290/2773/4067/4659/5291/23236/23533/6916/2212/5028/113/3937/3673/207/5023/3688/64805/3709/5336/2983/5566/5584/2770/5501/6850/3708/5330/5603/60/5592/4638/5293/6786/7408/115/51206/6714/387	Other	15	Other
EBJ	hsa05152	Tuberculosis	144	0.43587	1.93325	2.75149e-06	3.78672e-05	1.80238e-05	4297	tags=50%, list=29%, signal=36%	317/3717/1520/7096/8915/1385/8844/5594/64127/7099/64581/3920/3588/5530/3459/841/7421/7097/1432/7879/2033/10333/5868/4360/3460/1378/1387/5894/836/2212/535/7124/2215/3684/26253/207/5994/51135/3656/7132/5599/91860/4800/4615/1054/3586/6850/5878/8767/5534/1509/5603/5869/805/817/5289/3606/3687/7189/6714/387/10312/3689/114609/8411/8877/818/929/820/4801/4261/3592	Other	16	Other
PL	hsa05152	Tuberculosis	144	0.364219	1.66575	0.000127302	0.00731985	0.00578441	3336	tags=35%, list=23%, signal=27%	317/805/1520/8915/841/5534/3717/64581/3920/7096/91860/5530/8411/5594/8772/5868/1385/3459/7124/7099/387/5894/5994/3460/5601/1054/3119/817/4801/1379/5599/7879/3588/114609/836/3117/3586/572/1509/26253/3606/2215/1378/7097/1432/51135/207/533/5878/820	Other	16	Other
EBJ	hsa05200	Pathways in cancer	393	0.33762	1.66693	2.92012e-06	3.78672e-05	1.80238e-05	3870	tags=37%, list=26%, signal=28%	5925/54583/317/3717/51426/7046/3845/7039/2932/1612/355/8031/182/5366/3480/7422/6934/3685/6655/1027/23604/9252/5594/867/10161/1147/329/54331/2322/4193/324/1399/5728/5604/6667/3082/1871/3454/1439/5579/3597/1050/1488/59345/1499/3576/2776/3459/1398/841/4851/5743/10672/3815/6256/5734/8321/5290/2773/673/2033/6789/26060/5291/3570/3460/1387/5894/23236/2790/6198/3455/7048/836/2057/2885/4318/6774/7296/2340…	Other	17	Other
EBJ	hsa04620	Toll-like receptor signaling pathway	86	0.498002	2.04596	3.91123e-06	4.81919e-05	2.2938e-05	2878	tags=40%, list=20%, signal=32%	29110/23118/7096/1326/5594/1147/6885/7099/51311/5604/3454/51284/3576/841/7097/5608/6416/1432/5290/3663/10333/5291/23643/1513/3455/7124/207/51135/6696/54472/5599/4615/7100/942	Signaling	18	Other
EBJ	hsa04621	NOD-like receptor signaling pathway	149	0.42431	1.88801	4.13987e-06	4.92501e-05	2.34417e-05	3961	tags=46%, list=27%, signal=34%	5586/22900/10010/140609/29110/23118/55914/5594/64127/1147/6885/7099/329/1536/114548/3454/6041/84674/118429/3576/257397/4671/841/10135/4210/2919/1432/9927/90550/5027/23236/55669/3455/10628/91662/56919/7124/9140/9474/2635/54822/23710/51135/3709/57506/5580/5599/4615/7226/834/10059/24145/3708/8767/5330/5603/1508/7295/3606/81631/7189/387/837/7297/79671/171389/11345/838	Signaling	19	Other
PL	hsa04621	NOD-like receptor signaling pathway	149	0.354792	1.63049	0.000764206	0.0188322	0.0148819	2002	tags=25%, list=14%, signal=22%	29110/10010/140609/5586/3455/9140/3576/1147/841/329/23236/79184/22900/23118/6885/10910/5594/8772/55669/257397/55914/5027/54822/7124/1536/7099/387/11345/10135/81631/5601/3454/29108/84674/331/91662/5599	Signaling	19	Other
EBJ	hsa05417	Lipid and atherosclerosis	169	0.40777	1.84348	5.57453e-06	6.20391e-05	2.95289e-05	3916	tags=46%, list=27%, signal=34%	317/3717/9619/3845/10010/2932/29110/355/10451/23118/5594/57534/1147/19/6885/7099/1536/5170/5908/114548/5906/5530/3576/948/841/4217/7097/5608/2919/6416/1432/6256/5290/4067/10333/5291/23643/2081/23236/8795/6648/836/7124/4318/3310/6774/8743/30001/207/51135/7132/5599/91860/4615/834/4893/3303/3708/5534/7410/5330/998/5603/22926/805/7436/817/3606/4688/5293/7189/8797/840/6714/387/5879/4689/114609	Other	20	Substrate Switching & Glucose/Fatty Acid Metabolism
PL	hsa05417	Lipid and atherosclerosis	169	0.374237	1.75504	1.74434e-05	0.00189014	0.00149365	3091	tags=36%, list=21%, signal=28%	29110/5906/317/10010/805/5908/9619/3845/3576/1147/841/23236/5534/57534/3717/23118/6885/30001/91860/5530/5594/5170/2932/19/355/5290/7124/1536/5608/7099/387/10451/998/4893/5601/8743/6416/8795/817/29108/6648/5599/948/653361/114609/836/572/4318/4067/3606/2919/5879/7097/353376/1432/3310/1649/6256/51135/207	Other	20	Substrate Switching & Glucose/Fatty Acid Metabolism
EBJ	hsa05135	Yersinia infection	127	0.431817	1.88188	1.31298e-05	9.43706e-05	4.49178e-05	3902	tags=46%, list=26%, signal=34%	5586/2932/29110/10097/10451/23118/7456/382/5594/1147/8935/6885/7099/6197/1399/5604/114548/8976/3576/2776/1398/10096/4210/5608/6416/1432/5290/2185/10092/5291/10163/2212/7124/3937/207/9815/51135/3688/5599/4615/834/3586/10458/7410/998/5603/60/3606/653857/8395/5293/3984/7189/5829/6714/387/3676/5879/2533	Other	21	Other
EBJ	hsa05131	Shigellosis	211	0.380506	1.76938	6.06461e-06	6.39878e-05	3.04564e-05	3825	tags=40%, list=26%, signal=30%	989/2932/29110/10097/23118/8915/382/9252/5594/4735/1147/6885/7099/7323/3554/4193/1399/2309/114548/8976/92610/3576/257397/3099/1398/4671/10096/7321/58528/23048/1432/5290/9267/10092/9265/5291/8353/23291/23236/10163/6198/7124/9140/9474/207/8351/11335/3020/3688/7414/3709/440686/7132/5336/115004/5580/5599/9181/4615/7100/834/472/3708/8767/5330/998/5603/375/5581/3101/60/10325/5289/30849/3606/653857/5293…	Other	21	Other
EBJ	hsa05132	Salmonella infection	222	0.37389	1.7505	1.10949e-05	8.69939e-05	4.14067e-05	4077	tags=43%, list=28%, signal=32%	10006/10097/388/112574/23118/6934/64746/382/5594/3840/51164/1147/6885/7099/329/5604/5294/114548/8976/3799/1499/3576/257397/1783/4671/841/10096/7097/5608/6416/1432/55207/5290/9267/5788/7879/10092/9265/10333/5868/3831/5286/5291/23643/27072/5894/9842/8795/836/7124/55860/3836/8743/5058/207/51135/10640/51143/10810/7132/5599/127829/4615/1785/7100/29109/834/6993/197259/3839/5878/8767/998/578/5603/375/58…	Other	21	Other
EBJ	hsa05130	Pathogenic Escherichia coli infection	161	0.383761	1.71909	0.00012538	0.000697681	0.000332077	3825	tags=42%, list=26%, signal=31%	10006/355/10097/23118/7456/382/5594/1147/6885/7099/3554/4644/114548/8976/3576/257397/5781/4671/841/10096/10672/1432/9267/5062/9871/10092/9265/10163/8795/836/2212/7124/9069/8743/5058/51135/3688/10810/4651/10802/7132/7009/5599/9181/4615/7100/834/9080/10458/998/578/5603/375/100506658/10427/60/3606/653857/9826/7189/8797/840/6714/387/837/2846/5879	Other	21	Other
PL	hsa05132	Salmonella infection	222	0.298972	1.45251	0.00231098	0.0379661	0.0300022	3390	tags=33%, list=23%, signal=26%	55207/3799/51164/64746/10097/112574/3576/1147/841/329/10092/10096/27072/1783/23118/6885/382/388/10006/5594/8772/5868/1499/26263/10552/257397/5294/5290/7124/6934/5608/7099/3831/387/3840/5894/5604/9648/55860/998/5601/8743/6416/8795/29108/5599/7879/114609/3836/51143/836/10640/10093/3606/5898/5879/147700/65082/7097/578/6990/1432/4646/51135/207/84790/7295/10671/3839/5878/10095/9367/60	Other	21	Other
PL	hsa05131	Shigellosis	211	0.298926	1.4421	0.00255066	0.0390926	0.0308924	2041	tags=22%, list=14%, signal=19%	29110/989/1398/10097/9140/3576/1147/64121/9252/2309/8915/10092/23236/7321/10096/23118/6885/382/7323/11335/5594/92610/2932/3020/8357/10552/257397/7336/58528/115004/5290/7124/7099/387/6198/3099/81631/8351/7307/998/5601/4193/29108/10325/5599/3554	Other	21	Other
PL	hsa05135	Yersinia infection	127	0.31651	1.40925	0.0108138	0.0867857	0.0685812	3091	tags=31%, list=21%, signal=25%	29110/8935/5586/1398/10097/3576/1147/10092/2776/10096/23118/6885/382/6197/5594/2932/10552/5290/7124/5608/7099/387/10451/5604/998/5601/6416/29108/5599/9815/3586/10093/3606/2533/5879/1432/3676/1399/51135/207	Other	21	Other
EBJ	hsa04928	Parathyroid hormone synthesis, secretion and action	84	0.480205	1.96349	7.03105e-06	7.13445e-05	3.3958e-05	3894	tags=51%, list=26%, signal=38%	9586/9935/1385/6446/5594/4205/5604/6667/5579/9943/2776/4209/7421/9365/10672/6256/2773/673/5894/1386/23236/11214/860/5142/1958/113/64764/3709/65125/64386/5566/5337/2770/3708/4208/5330/9826/115/2260/387/4040/409/4326	Other	22	Hormone / Endocrine Signaling
EBJ	hsa04148	Efferocytosis	135	0.431409	1.90396	7.35639e-06	7.2513e-05	3.45142e-05	3825	tags=48%, list=26%, signal=36%	23250/6868/3717/55754/23200/3685/1385/6446/102/8754/5594/10396/19/23411/1399/5604/140885/5781/1398/948/51552/9261/5743/1432/6256/5734/383/7879/5868/27072/23659/1849/10326/196527/10461/836/2057/3091/961/488/714/64805/286410/203859/834/405/24145/3586/5878/5087/487/240/1788/5603/5869/23166/817/8578/5029/6566/713/840/23355/4035/5879	Other	23	Other
EBJ	hsa05206	MicroRNAs in cancer	138	0.422154	1.86833	8.06509e-06	7.72904e-05	3.67881e-05	3736	tags=42%, list=25%, signal=32%	3845/23405/9839/7422/6655/1027/9252/5594/1545/23411/4193/324/1399/5728/5604/1871/131405/5579/1398/4851/9759/5962/5743/5290/4194/2033/4170/5291/4082/6624/659/6935/1387/599/5894/5328/836/6659/2885/4318/6774/2744/3667/5336/6654/4893/472/578/1788/1029/5581/3066/4853/8660/5293/648/8626/387	Other	24	Other
EBJ	hsa00630	Glyoxylate and dicarboxylate metabolism	25	-0.670495	-2.29749	8.33679e-06	7.77349e-05	3.69997e-05	3471	tags=64%, list=24%, signal=49%	9380/4594/4190/1431/84532/38/6470/81888/5096/4191/48/50/6472/132158/39/5095	Metabolism	25	Other
EBJ	hsa00970	Aminoacyl-tRNA biosynthesis	42	-0.570794	-2.24671	9.32907e-06	7.97577e-05	3.79625e-05	3681	tags=64%, list=25%, signal=48%	10352/23395/283459/79731/5917/55157/5188/1615/3376/51067/3735/7407/124454/123283/55699/10667/6301/8565/2058/57505/2617/3035/16/54938/2193/5859/80222	Other	26	Mitochondrial Function & OXPHOS
PL	hsa00970	Aminoacyl-tRNA biosynthesis	42	-0.618698	-2.30826	1.08527e-06	0.000291703	0.000230514	3287	tags=60%, list=22%, signal=46%	55699/51520/833/118672/55157/2058/25973/23395/10667/4141/3376/3735/5188/3035/2617/124454/6301/57505/2193/7407/5859/8565/16/80222/54938	Other	26	Mitochondrial Function & OXPHOS
EBJ	hsa04070	Phosphatidylinositol signaling system	81	0.486605	1.98488	9.21625e-06	7.97577e-05	3.79625e-05	3672	tags=48%, list=25%, signal=36%	253430/9107/200576/3612/1608/55529/5728/23262/5579/8867/4534/8897/3631/160851/8776/5290/22908/55300/5286/5291/23236/3705/9110/64768/3709/8871/5336/91860/8760/3635/3708/5330/3632/9807/805/5289/8395/5293/8527	Signaling	27	Other
EBJ	hsa00562	Inositol phosphate metabolism	63	0.489725	1.91623	0.00014453	0.000767119	0.000365128	3582	tags=46%, list=24%, signal=35%	253430/9107/200576/3612/5728/5294/8867/4534/8897/3631/8776/5290/22908/55300/5286/5291/23236/3705/9110/64768/8871/5336/3635/138429/5330/3632/5289/8395/5293	Metabolism	27	Other
EBJ	hsa04666	Fc gamma R-mediated phagocytosis	91	0.464935	1.91749	1.04108e-05	8.38035e-05	3.98882e-05	3625	tags=48%, list=25%, signal=37%	10097/5321/10451/382/5594/1399/5604/5579/1398/10096/5290/9846/5788/4067/10092/1073/5291/4082/5894/10163/6198/2212/2215/8613/3985/5058/207/10810/4651/5336/5580/1785/5337/6850/3635/7410/998/5581/653857/8395/5293/50807/3984/7408	Other	28	Other
EBJ	hsa04015	Rap1 signaling pathway	156	0.406153	1.81632	1.04451e-05	8.38035e-05	3.98882e-05	3902	tags=43%, list=26%, signal=32%	3845/1435/10451/284/3480/57568/7422/5594/1399/23683/5604/5908/3082/5579/5906/1499/2776/1398/4301/9693/3815/5608/1432/5290/2773/673/9732/5291/5894/23236/3643/5028/3684/113/3937/207/26037/5899/3688/91860/2775/4893/64411/5584/2770/83593/7410/5330/998/5603/805/60/55740/6494/5293/7408/10636/115/2260/6714/387/4804/2846/5879/84612/3689/2533	Signaling	29	Other
PL	hsa04015	Rap1 signaling pathway	156	0.297385	1.37439	0.0110683	0.0867857	0.0685812	3892	tags=37%, list=26%, signal=28%	5906/805/284/5908/1398/3845/3082/673/2776/23236/2773/91860/5594/1499/7422/5584/889/1435/5290/5608/387/10451/5894/5604/3480/57568/998/4893/84612/23683/50855/1268/5028/2533/5898/2846/5579/5879/9732/2770/1432/1399/207/9693/2247/9771/51735/136/60/5899/2321/5217/5291/7424/3688/113/5154/3815	Signaling	29	Other
EBJ	hsa04081	Hormone signaling	100	0.456221	1.91723	1.16065e-05	8.89829e-05	4.23534e-05	3736	tags=44%, list=25%, signal=33%	3717/3480/3685/30061/154/54331/5618/7068/4090/59345/2776/10672/5290/2773/26060/5291/153/23236/2790/3643/2057/6774/113/2852/4089/3667/2775/5021/5566/9843/2770/5330/3481/2782/6777/5592/4883/8660/5293/51094/4987/115/6714/387	Signaling	30	Hormone / Endocrine Signaling
PL	hsa04081	Hormone signaling	100	0.327595	1.41268	0.0128499	0.0959494	0.0758227	3971	tags=35%, list=27%, signal=26%	153/59345/30061/2776/23236/54331/3717/3953/2773/4089/26060/10672/3952/5290/387/3685/3480/154/7349/5618/4086/7068/2770/51094/10268/2057/4987/4090/2790/5291/113/2791/657/2788/6774	Signaling	30	Hormone / Endocrine Signaling
EBJ	hsa04613	Neutrophil extracellular trap formation	143	0.413535	1.83623	1.85626e-05	0.000130696	6.22076e-05	3887	tags=43%, list=26%, signal=32%	9555/5594/6885/7099/64581/8343/1536/51311/5604/5579/51284/9759/7097/8330/1432/5290/8349/23569/727/27180/5291/8353/1378/2358/5894/23236/2212/366/2215/8334/8341/3684/207/8351/728/3020/440689/440686/5336/10533/834/6850/554313/5330/5603/3066/8365/1184/60/1183/4688/5293/6714/837/3017/3146/8348/5879/3689/8344/4689/8347	Other	31	Inflammation / Immune Response
EBJ	hsa03040	Spliceosome	126	-0.376837	-1.86598	2.27845e-05	0.000151166	7.19511e-05	3423	tags=40%, list=23%, signal=31%	8449/6633/27316/84844/10594/6635/642659/6634/9092/10992/6628/57187/10450/10262/6636/10929/6632/6625/9984/9410/51690/8175/51645/6629/9343/10286/10907/4670/9775/6627/56259/26121/25804/22827/10713/4809/10946/2521/23450/3312/199746/6631/6100/3178/56949/6626/27339/10084/24148/10465	Other	32	Other
EBJ	hsa04151	PI3K-Akt signaling pathway	246	0.349888	1.65094	4.20153e-05	0.000273496	0.000130177	2784	tags=30%, list=19%, signal=25%	5586/5562/3717/3845/1435/7039/2932/284/3480/9586/7422/3685/1385/118788/6655/1027/6446/5594/10161/1147/7099/54331/5525/5618/2322/4193/5170/5728/5604/5294/2309/3082/3454/59345/7097/3815/6256/5290/4602/4170/5291/3570/23239/5894/1386/23533/2790/6198/3455/7533/3643/9623/2057/2885/1286/3672/3673/1977/207/7532/64764/3688/6696/3667/1299/23035/10110/6654/5008/3696/5515/1285/5526/4893	Signaling	33	Insulin Signaling; Energy Sensing & Transcriptional Control
EBJ	hsa03050	Proteasome	43	-0.527301	-2.06668	7.33382e-05	0.000436236	0.000207636	3314	tags=53%, list=22%, signal=42%	5687/5720/5692/11047/5688/5701/7979/5690/10213/5713/5721/5704/5708/5719/5709/5694/5714/5686/5695/5705/5693/5702/5707	Other	34	Other
EBJ	hsa05160	Hepatitis C	122	0.421601	1.83602	7.30601e-05	0.000436236	0.000207636	3844	tags=41%, list=26%, signal=31%	5925/317/3845/2932/29110/355/6655/5594/1147/8837/5604/1871/3454/6041/8554/1499/841/6256/5290/673/5610/5291/5894/3455/7533/10197/836/7124/2885/9069/6774/207/7532/57506/7132/6654/5515/4893/9080/5465/23586/578/100506658/5293/5519/4600/7189/5520/7297/91543	Other	35	Other
EBJ	hsa05164	Influenza A	135	0.387325	1.7094	0.000428618	0.00189581	0.000902354	3844	tags=39%, list=26%, signal=29%	317/3717/29110/355/7706/5594/1147/7099/5604/114548/3454/5579/6041/5611/51284/3576/3459/841/5290/2033/10482/5610/5291/3460/1387/5894/3455/8795/836/7124/3836/8743/207/103/51135/57506/7132/4615/834/23586/578/7514/60/3606/8766/5293/4600/8797/7297/4928/79671/91543	Other	35	Other
EBJ	hsa05165	Human papillomavirus infection	251	0.313637	1.48305	0.0017032	0.00565005	0.00268927	3855	tags=33%, list=26%, signal=25%	5925/3845/2932/29110/355/182/9586/7422/6934/3685/1385/6655/1452/1027/523/5594/1147/55534/5525/4193/324/5728/5604/3454/1499/841/4851/9794/5743/5734/8321/5290/2033/5610/5291/526/1387/5894/6198/3455/836/535/7124/2885/1286/3672/3673/207/3516/64764/3688/6696/1299/7132/6654/3696/5515/1285/5566/5526/4893/5584/472/5663/998/3680/578/3066/4853/6009/7855/6908/5293/5519/4600/5829/5520/7297/3676/10312/84612/5…	Other	35	Other
EBJ	hsa05162	Measles	116	0.316185	1.36711	0.0361751	0.0698227	0.0332337	3807	tags=32%, list=26%, signal=24%	4179/317/2932/29110/355/23118/1027/1147/6885/7099/3454/51284/841/7097/5290/5610/5291/3455/836/3310/6774/207/103/51135/57506/5599/4478/4615/3303/23586/578/6777/5293/4600/7189/7161/7297	Other	35	Other
EBJ	hsa05168	Herpes simplex virus 1 infection	156	0.29298	1.31021	0.0433018	0.0803178	0.0382291	3177	tags=28%, list=22%, signal=22%	317/3717/29110/5500/355/23118/5818/1147/6885/329/3454/6041/5781/3459/841/6891/7097/5290/10482/727/5610/5291/3460/3455/836/7124/56829/6732/8740/207/51135/57506/7132/115004/6427/4615/6429/29992/5501/6850/6430/23586/578	Other	35	Other
EBJ	hsa05202	Transcriptional misregulation in cancer	145	0.392014	1.74328	8.04384e-05	0.00047036	0.000223879	3614	tags=41%, list=25%, signal=31%	51426/905/64332/2313/604/3480/4299/3087/1027/329/2322/5966/4193/1848/4005/6667/7403/1050/3576/466/6256/221037/51274/26039/1655/904/8353/6935/597/5218/5328/55589/7048/860/4318/3684/2120/4149/8351/6692/3020/7704/440686/5914/2005/942/7030/472/4208/4094/5087/4286/578/8013/3066/7850/2130/861/648	Other	36	Other
EBJ	hsa04380	Osteoclast differentiation	120	0.414157	1.79814	0.000110875	0.00062708	0.000298473	3884	tags=48%, list=26%, signal=36%	2355/7046/1435/23118/1385/5594/1147/6885/3554/5604/3454/140885/5530/3459/5608/1432/5290/9846/5291/3460/11024/1513/3455/10326/7048/2212/1540/7124/353514/2885/2215/3937/207/488/169200/10288/11027/3709/7132/5336/126014/5599/79168/10859/6850/3708/5534/487/4286/5603/11025/4688/5293/7189/3726/7297/5879/4689	Other	37	Other
EBJ	hsa04923	Regulation of lipolysis in adipocytes	40	0.546485	1.94611	0.000130292	0.000713502	0.000339607	3690	tags=48%, list=25%, signal=36%	154/5140/5743/5290/2773/5291/153/3643/51099/113/207/3667/5566/2770/134/5592/8660/5293/115	Other	38	Substrate Switching & Glucose/Fatty Acid Metabolism
EBJ	hsa04072	Phospholipase D signaling pathway	117	0.412416	1.78711	0.000183382	0.000944281	0.000449452	3779	tags=41%, list=26%, signal=31%	3845/5321/2549/6655/382/5594/1608/10161/5604/5294/3576/5781/160851/56895/10672/3815/5290/9846/9267/2185/9265/5737/5291/5894/23236/23533/3643/2885/8613/113/207/5899/5336/6654/1785/4893/5337/3579/6850/5330/375/6009/8395/5293/8527/115/387/2846	Signaling	39	Other
EBJ	hsa05231	Choline metabolism in cancer	84	0.419681	1.71602	0.000676886	0.00274736	0.00130767	3672	tags=43%, list=25%, signal=32%	3845/5321/6655/5594/1608/56261/23446/5170/5604/6667/5579/160851/6583/5290/10434/5291/5130/5894/10163/6198/2885/8613/3091/207/10810/5599/6654/4893/5337/57153/56994/6580/6009/8395/5293/8527	Metabolism	39	Substrate Switching & Glucose/Fatty Acid Metabolism
EBJ	hsa04211	Longevity regulating pathway	72	0.45283	1.80214	0.00023162	0.00117513	0.00055933	2784	tags=40%, list=19%, signal=33%	5562/3845/3480/9586/1385/23411/143686/51422/2309/5565/10645/9365/5290/26060/5291/9821/83667/1386/6198/3643/6648/9474/113/1977/207/64764/3667/5566/4893	Other	40	Energy Sensing & Transcriptional Control
EBJ	hsa04213	Longevity regulating pathway - multiple species	48	0.464954	1.73325	0.0029663	0.00874678	0.00416323	3690	tags=52%, list=25%, signal=39%	5562/3845/3480/23411/1979/51422/2309/5565/5290/5291/6198/3643/6648/9474/3310/113/207/3667/5566/4893/3303/3066/8660/5293/115	Other	40	Energy Sensing & Transcriptional Control
EBJ	hsa04152	AMPK signaling pathway	95	0.405057	1.68323	0.000975182	0.00365693	0.0017406	2780	tags=33%, list=19%, signal=27%	51719/5562/10890/3480/9586/1385/6885/23411/5525/5170/51422/2309/5565/5208/948/5209/51552/10645/5290/23216/5291/6198/3156/3643/5862/207/64764/3667/5515/5210/5526	Signaling	40	Energy Sensing & Transcriptional Control; Autophagy & Starvation Response
EBJ	hsa04931	Insulin resistance	88	0.434997	1.78753	0.000253459	0.00124919	0.000594581	2645	tags=35%, list=18%, signal=29%	133522/5562/2932/5500/9586/1385/6197/5170/5728/51422/5579/5565/79660/5781/948/10724/5290/5509/8473/5291/6198/3643/7124/6774/207/64764/3667/7132/5580/5599/5836	Other	41	Insulin Signaling
EBJ	hsa05034	Alcoholism	116	0.399057	1.72543	0.000269882	0.00129319	0.000615521	3461	tags=38%, list=23%, signal=29%	9555/3845/5500/9586/1385/6655/5594/54331/8343/5604/59345/9759/10645/8330/2773/673/8349/8353/84254/5894/1386/2790/2885/8334/8341/8351/3020/440689/64764/440686/6654/91860/2775/5566/4893/2770/5501/554313/2782/3066/805/8365/2906/116443	Other	42	Other
PL	hsa05034	Alcoholism	116	0.365669	1.606	0.000987454	0.0227114	0.0179474	3947	tags=46%, list=27%, signal=34%	5500/805/3845/59345/673/54331/9555/5501/2773/91860/6655/5594/3020/8357/8341/3066/1385/8334/9586/5894/5604/8351/1386/84254/8343/4893/8329/94239/4129/723790/8349/10645/6571/554313/8337/2770/3017/2885/8969/85236/3012/8365/136/8364/2790/6654/440686/3021/2791/8347/8360/8344/2788	Other	42	Other
PL	hsa03030	DNA replication	33	-0.471563	-1.67775	0.00726426	0.0716049	0.0565848	4502	tags=52%, list=31%, signal=36%	6119/10535/57804/5558/6742/5984/4173/4171/6118/5422/4174/4175/5426/3978/5425/4176/4172	Other	43	Other
EBJ	hsa03030	DNA replication	33	-0.54068	-1.97199	0.000454518	0.00198492	0.000944767	2283	tags=70%, list=15%, signal=59%	5426/5422/6119/10535/246243/5981/5984/57804/6118/54107/4175/4174/5557/84153/2237/4171/5558/4172/3978/79621/6742/4176/5425	Other	43	Other
EBJ	hsa05143	African trypanosomiasis	22	0.626858	1.9497	0.00048503	0.00209169	0.000995588	3552	tags=59%, list=24%, signal=45%	355/2150/5579/2776/3043/23236/7124/3039/4615/3586/5330/3040/3606	Other	44	Other
EBJ	hsa04520	Adherens junction	74	0.443095	1.77801	0.000552603	0.00235368	0.00112029	3825	tags=47%, list=26%, signal=35%	7046/3480/6934/5818/5594/6885/5908/8976/5906/1499/5795/4301/57154/2033/8826/1387/10163/3643/7048/10580/4089/7414/10810/64750/2241/10458/998/117178/9411/60/2260/6714/387/1495/5879	Other	45	Other
EBJ	hsa05133	Pertussis	67	0.449947	1.77174	0.000618565	0.00254053	0.00120922	4075	tags=48%, list=28%, signal=35%	5594/7099/114548/3576/1432/2773/1073/727/23643/3394/836/7124/3684/51135/714/3688/6374/5599/91860/4615/834/2770/3586/5603/805/713/7189/840/387/3689/114609/929	Other	46	Other
EBJ	hsa04625	C-type lectin receptor signaling pathway	90	0.417396	1.72002	0.000740654	0.00293707	0.00139797	3001	tags=39%, list=20%, signal=31%	3845/8915/8844/5594/1147/64581/4193/114548/5530/5781/841/9261/338339/5743/1432/5290/5291/5894/1540/7124/26253/5058/207/93978/3709/5336/5580/5599/91860/834/4893/3586/6850/3708/5534	Signaling	47	Other
EBJ	hsa00620	Pyruvate metabolism	34	-0.515036	-1.89164	0.000819837	0.00310817	0.00147941	3716	tags=53%, list=25%, signal=40%	97/9380/32/4190/10327/84532/223/38/128/501/4191/10873/2739/219/5162/2271/39/3945	Metabolism	48	Substrate Switching & Glucose/Fatty Acid Metabolism
EBJ	hsa04550	Signaling pathways regulating pluripotency of stem cells	97	0.393213	1.64111	0.000817154	0.00310817	0.00147941	4142	tags=44%, list=28%, signal=32%	3717/3845/9314/2932/3480/5594/3720/10336/4090/324/5604/1499/91/1432/8321/5290/7994/6498/5013/5291/659/5894/7703/2885/6774/207/4089/55183/4893/84108/5603/5460/7855/5293/648/2260/51384/3625/4086/8820/3572/92/4087	Signaling	49	Other
PL	hsa05340	Primary immunodeficiency	35	-0.444908	-1.60382	0.0136942	0.0966724	0.0763941	5261	tags=63%, list=36%, signal=41%	4261/326/695/23495/927/915/926/84876/3561/7374/925/6890/8517/102723407/959/3575/3932/916/920/3718/7535/100	Other	50	Other
EBJ	hsa05340	Primary immunodeficiency	35	-0.507774	-1.86293	0.00101569	0.00376789	0.00179341	1937	tags=40%, list=13%, signal=35%	8625/973/925/926/3561/920/100/84876/915/3575/959/3932/7535/916	Other	50	Other
EBJ	hsa01240	Biosynthesis of cofactors	119	-0.338024	-1.65605	0.0011282	0.00405447	0.00192982	2106	tags=25%, list=14%, signal=22%	6470/4522/124454/51117/4831/11019/2990/349565/654364/7372/51805/1723/219/158/10243/2058/2356/80308/6472/2937/790/9054/9249/29925/5498/587/29926/26289/7390/326625	Other	51	Other
EBJ	hsa05142	Chagas disease	86	0.409331	1.68167	0.00169333	0.00565005	0.00268927	3620	tags=43%, list=25%, signal=33%	7046/355/5594/1147/7099/8837/3576/2776/3459/841/7097/6416/1432/5290/2773/10333/5291/3460/23236/7048/7124/207/51135/714/7132/5599/2775/5515/4615/2770/3586/5330/5603/5293/5519/713/7189	Other	52	Other
EBJ	hsa05145	Toxoplasmosis	98	0.390802	1.63252	0.00312636	0.0090194	0.00429299	3205	tags=36%, list=22%, signal=28%	3717/23118/5594/1147/6885/7099/329/5170/5294/3588/3459/841/7097/5608/1432/2773/23643/3460/23533/836/7124/3310/6774/207/51135/3688/7132/5599/2775/4615/2770/3586/3303/240/5603	Other	52	Other
EBJ	hsa05140	Leishmaniasis	69	0.399576	1.58154	0.00567925	0.0145136	0.0069081	3884	tags=41%, list=26%, signal=30%	3717/23118/5594/6885/7099/1536/5579/3459/7097/5743/1432/3460/1378/2212/7124/2215/3684/51135/3688/4615/3586/5603/4688/7189/1917/3676/3689/4689	Other	52	Other
EBJ	hsa04360	Axon guidance	134	0.36727	1.62033	0.0016832	0.00565005	0.00268927	4556	tags=46%, list=31%, signal=32%	3845/2932/10512/5594/5170/10154/85464/10507/5530/64101/5781/5290/2773/23380/54434/5062/57522/1073/10509/5291/5362/659/5894/5921/3985/5058/151449/84628/3688/5336/219699/59277/4893/7220/2770/5534/998/6091/817/7869/55740/10501/5998/8829/2242/5293/3984/6714/387/2050/5879/84612/9860/1808/818/4690/5364/6585/6259/1947/64218/8440	Other	53	Other
EBJ	hsa04066	HIF-1 signaling pathway	89	0.396914	1.62966	0.00197428	0.00636567	0.00302988	2187	tags=30%, list=15%, signal=26%	54583/284/3480/7422/1027/5594/7099/8569/1536/5604/5579/3459/3099/5209/5290/2033/5291/2872/3570/3460/1387/6198/3643/6774/3091/1977/207	Signaling	54	Other
EBJ	hsa04670	Leukocyte transendothelial migration	79	0.415473	1.6886	0.00245419	0.00758157	0.00360862	3884	tags=51%, list=26%, signal=38%	10451/1536/5908/5579/5906/1499/5781/4301/1432/5290/2773/2185/5291/4318/9069/3684/3688/7414/5336/4478/9080/2770/83593/7410/998/5603/100506658/60/6494/4688/5293/7408/5829/387/1495/3676/5879/50848/3689/4689	Other	55	Other
EBJ	hsa04930	Type II diabetes mellitus	32	0.524575	1.78104	0.00270631	0.00826263	0.00393278	3582	tags=50%, list=24%, signal=38%	5594/122809/776/3099/5290/5291/3643/7124/777/3667/5580/5599/5581/3101/8660/5293	Other	56	Insulin Signaling
EBJ	hsa03020	RNA polymerase	32	-0.474912	-1.71861	0.00284423	0.00860753	0.00409695	4079	tags=53%, list=28%, signal=39%	51082/84172/5432/51728/661/11128/55718/5436/221830/9533/171568/5438/548644/10623/64425/30834/5433	Other	57	Other
EBJ	hsa04919	Thyroid hormone signaling pathway	101	0.378833	1.60084	0.00294719	0.00874678	0.00416323	3378	tags=37%, list=23%, signal=28%	8850/3845/2932/10499/3685/5594/7068/4193/9969/5170/5604/5579/1499/23389/5208/4851/6256/5290/2033/5291/1387/5894/23236/3091/8648/207/488/8202/5336/5566/4893/5330/487/3066/4853/6009/60	Signaling	58	Energy Sensing & Transcriptional Control; Hormone / Endocrine Signaling
EBJ	hsa00640	Propanoate metabolism	28	-0.43082	-1.5122	0.0362269	0.0698227	0.0332337	3311	tags=46%, list=22%, signal=36%	4594/32/1962/8802/84532/8803/4329/5096/3030/35/1892/5095/3945	Metabolism	59	Substrate Switching & Glucose/Fatty Acid Metabolism
EBJ	hsa00071	Fatty acid degradation	34	-0.422586	-1.55208	0.0182067	0.0405245	0.0192885	2462	tags=50%, list=17%, signal=42%	223/38/10455/3030/128/23305/501/35/1375/219/51703/2639/37/1374/1892/39/10449	Other	59	Substrate Switching & Glucose/Fatty Acid Metabolism
EBJ	hsa00280	Valine, leucine and isoleucine degradation	41	-0.439871	-1.72117	0.00308682	0.0090194	0.00429299	2462	tags=46%, list=17%, signal=39%	197322/4594/1962/223/38/4329/5096/3030/501/35/219/3712/1892/3028/56922/39/5095/587/10449	Other	59	Substrate Switching & Glucose/Fatty Acid Metabolism
EBJ	hsa05146	Amoebiasis	68	0.415973	1.63982	0.00313718	0.0090194	0.00429299	3582	tags=40%, list=24%, signal=30%	7099/3554/5579/3576/2776/7097/2919/5290/383/7879/5868/5291/23236/836/912/7124/3684/1286/7414/1285/5566/3586/5878/5330/5869/7850/5293	Other	60	Other
EBJ	hsa04071	Sphingolipid signaling pathway	109	0.365299	1.5614	0.00332637	0.00948428	0.00451426	3825	tags=43%, list=26%, signal=32%	1903/3845/259230/5594/427/5525/5170/5728/5604/171546/5579/2776/4217/10672/1432/5290/2773/9846/10558/5291/5894/23236/81537/7124/9517/8879/207/8560/7132/5599/5515/5526/4893/5337/2770/1509/5330/166929/29956/5603/5581/134/5293/5519/387/5520/5879	Signaling	61	Other
PL	hsa04071	Sphingolipid signaling pathway	109	0.346534	1.50883	0.00399592	0.0530228	0.0419005	1764	tags=25%, list=12%, signal=22%	1903/259230/171546/3845/10558/2776/23236/5525/55012/2773/427/10672/5594/5170/81537/5290/5529/5728/7124/5520/8560/387/5894/5604/134/4893/5601	Signaling	61	Other
EBJ	hsa05134	Legionellosis	51	0.460637	1.72139	0.0034173	0.00966369	0.00459965	3858	tags=53%, list=26%, signal=39%	1195/57396/317/7099/9554/3576/4671/841/7097/2919/1378/51128/836/7124/3310/3684/23786/4615/7100/834/3303/56681/375/3606/1917/840/3689	Other	62	Other
EBJ	hsa04218	Cellular senescence	144	0.351702	1.55993	0.00351633	0.00986287	0.00469445	3444	tags=34%, list=23%, signal=26%	5925/10114/7046/3845/5500/204851/4683/5594/23411/4193/5728/5604/2309/1871/5530/3576/776/677/28996/9261/5608/1432/132660/5290/3805/90550/5291/23291/5894/7048/54822/207/678/59341/3709/3364/91860/4893/5501/83593/472/3708/5534/5603/1029/805/6009/4361/144715	Other	63	Other
PL	hsa04218	Cellular senescence	144	0.304748	1.39376	0.00787925	0.0719328	0.0568439	1969	tags=22%, list=13%, signal=19%	5500/7046/805/3845/3576/2309/6009/5925/10114/5534/132660/5501/4683/91860/5530/1871/5594/54822/5290/5728/5608/23411/5894/5604/9261/4893/4087/4193/677/204851/678	Other	63	Other
EBJ	hsa04630	JAK-STAT signaling pathway	104	0.369054	1.56086	0.00357637	0.00995038	0.00473611	4306	tags=44%, list=29%, signal=32%	133396/3717/6655/5618/10254/3588/3454/1439/3597/122809/8554/9655/5781/3459/5290/5771/2033/4170/5291/3570/3460/1387/5894/3455/2057/2885/6774/207/6778/6654/5008/3586/1441/6777/1438/23529/5293/9063/149233/7297/30837/10401/3572/3600/3592/3566	Signaling	64	Inflammation / Immune Response
EBJ	hsa03083	Polycomb repressive complex	79	0.407792	1.65739	0.00369275	0.010192	0.0048511	3295	tags=43%, list=22%, signal=34%	84458/23512/3720/10336/7323/7321/80012/23429/7528/2033/8473/22823/1387/7703/55252/6322/6045/51460/4149/7027/22992/11335/84456/114785/57713/8535/221937/1912/121536/84108/3607/63035/54880/3066	Other	65	Other
EBJ	hsa00601	Glycosphingolipid biosynthesis - lacto and neolacto series	17	0.607984	1.75717	0.00446322	0.0121245	0.00577093	2259	tags=47%, list=15%, signal=40%	10678/2526/84002/10402/2683/8707/2651/2529	Other	66	Other
EBJ	hsa04145	Phagosome	125	0.351278	1.52961	0.00527218	0.0138847	0.00660875	4196	tags=37%, list=28%, signal=27%	1520/200576/3685/523/7099/64581/8417/3920/1536/9554/1783/948/6891/7097/7879/10333/5868/4360/526/2212/535/2215/3684/4481/3673/821/81035/3688/51143/2204/5878/9341/5869/60/5289/4688/5879/10312/3689/4689/8411/3693/55176/929/81027/3107	Other	67	Other
EBJ	hsa05120	Epithelial cell signaling in Helicobacter pylori infection	54	0.439794	1.66378	0.00644498	0.0163494	0.00778187	3834	tags=43%, list=26%, signal=32%	6868/102/523/1147/3576/5781/2919/6416/1432/4067/526/836/535/5058/5336/5599/3579/998/5603/6714/5879/10312/50848	Signaling	68	Other
PL	hsa03410	Base excision repair	42	-0.442561	-1.65112	0.0101742	0.0856118	0.0676536	2014	tags=31%, list=14%, signal=27%	10039/328/55775/79661/10038/5426/4595/142/3980/5428/3978/11284/5425	Other	69	Other
EBJ	hsa03410	Base excision repair	42	-0.432736	-1.7033	0.00712589	0.0179448	0.00854121	3809	tags=45%, list=26%, signal=34%	5981/5984/54840/7374/4913/79661/57804/54936/10039/5428/54107/4595/2237/252969/3978/10038/142/328/5425	Other	69	Other
EBJ	hsa05100	Bacterial invasion of epithelial cells	67	0.402912	1.58653	0.00750003	0.0187501	0.00892452	3990	tags=43%, list=27%, signal=32%	10097/2549/867/4735/1399/8976/8218/1499/1398/10096/5290/10092/5291/10163/3688/7414/1785/998/23607/60/653857/5293/5829/6714/387/1495/858/5879/1213	Other	70	Other
EBJ	hsa04330	Notch signaling pathway	52	0.442941	1.66542	0.00821245	0.0202378	0.00963265	3307	tags=44%, list=22%, signal=34%	8850/6868/182/342371/55534/7091/6310/8650/1488/4851/9794/151636/2033/83464/1387/83737/7090/3516/23013/5664/5663/3066/4853	Signaling	71	Other
EBJ	hsa04920	Adipocytokine signaling pathway	55	0.431379	1.63875	0.00819962	0.0202378	0.00963265	2579	tags=36%, list=17%, signal=30%	2182/5562/3717/2181/1147/51422/5565/5781/948/10645/6256/2180/23205/26060/7124/6774/207/3667/7132/5599	Signaling	72	Other
EBJ	hsa00230	Purine metabolism	98	-0.299698	-1.4343	0.0268714	0.0545332	0.0259563	2831	tags=30%, list=19%, signal=24%	5158/5153/5198/158067/4830/1716/3704/4860/4831/5147/4907/53343/51020/2618/654364/100/30833/158/6240/353/955/5631/2272/132/3615/471/10606/26289/5152	Metabolism	73	Other
EBJ	hsa01232	Nucleotide metabolism	75	-0.351849	-1.56511	0.00850653	0.0206673	0.00983705	2693	tags=33%, list=18%, signal=27%	158067/4830/1716/79077/3704/4860/1841/54963/4831/115024/4907/51020/654364/7378/100/30833/158/6240/353/955/132/3615/1635/8623/26289	Metabolism	73	Other
EBJ	hsa00564	Glycerophospholipid metabolism	79	0.381928	1.55227	0.00883049	0.0213043	0.0101403	3225	tags=38%, list=22%, signal=30%	142891/154141/9926/54947/5321/259230/9489/1608/84803/56261/55500/160851/56895/10434/23659/5130/2820/151056/8613/9663/79888/23761/129642/5337/8760/10390/85465/166929/56994/162466	Metabolism	74	Substrate Switching & Glucose/Fatty Acid Metabolism
PL	hsa04115	p53 signaling pathway	69	0.390173	1.57816	0.00450429	0.0554993	0.0438576	2747	tags=30%, list=19%, signal=25%	5366/317/901/50484/841/4194/143686/6477/355/8493/5728/92344/64393/4193/8795/64326/900/1647/836/545/25898	Signaling	75	Mitochondrial Function & OXPHOS; Autophagy & Starvation Response
EBJ	hsa04115	p53 signaling pathway	69	0.390107	1.54407	0.00942857	0.0225893	0.0107519	1829	tags=22%, list=12%, signal=19%	317/355/5366/50484/901/4193/143686/5728/6477/841/4194/83667/8795/836/64326	Signaling	75	Mitochondrial Function & OXPHOS; Autophagy & Starvation Response
EBJ	hsa04657	IL-17 signaling pathway	63	0.414711	1.62271	0.0100845	0.0239942	0.0114206	1923	tags=29%, list=13%, signal=25%	2932/29110/23118/5594/29761/1147/6885/5597/3576/257397/841/5743/2919/1432/23765/836/7124/4318	Signaling	76	Other
EBJ	hsa04622	RIG-I-like receptor signaling pathway	53	0.425698	1.59545	0.0139143	0.0320029	0.0152325	2696	tags=38%, list=18%, signal=31%	10010/29110/1654/7706/1147/6885/4214/3576/64343/841/1432/1540/7124/9140/9474/103/80143/57506/5599/9755	Signaling	77	Other
EBJ	hsa04340	Hedgehog signaling pathway	40	0.445593	1.58682	0.0140793	0.032168	0.0153111	2907	tags=38%, list=20%, signal=30%	2932/1452/339745/1456/57154/23291/23295/157/1453/11127/8452/5566/64750/23288/730094	Signaling	78	Other
EBJ	hsa00860	Porphyrin metabolism	24	-0.486996	-1.64768	0.0150229	0.0340981	0.0162298	1982	tags=29%, list=13%, signal=25%	3163/124454/2990/2058/5498/7390/326625	Metabolism	79	Other
PL	hsa04114	Oocyte meiosis	100	0.338564	1.45999	0.00792303	0.0719328	0.0568439	2395	tags=26%, list=16%, signal=22%	5500/805/80315/132864/9748/5534/5525/5501/10744/6197/91860/5530/5594/100505767/5529/4085/387778/5604/3480/25847/7529/9126/817/10393/23291/29945	Other	80	Other
EBJ	hsa04114	Oocyte meiosis	100	0.343119	1.44193	0.018034	0.0404008	0.0192297	3333	tags=32%, list=23%, signal=25%	80315/132864/5500/100505767/3480/9748/5594/5525/6197/5604/5530/1432/23291/10744/7533/996/9700/113/7532/29945/245711/3709/91860/5515/5566/5526/5501/3708/5534/5603/805/817	Other	80	Other
EBJ	hsa04972	Pancreatic secretion	51	0.417431	1.55992	0.0187599	0.0414883	0.0197473	4008	tags=49%, list=27%, signal=36%	5908/5579/5906/2776/219931/23236/683/760/9545/113/488/3709/5874/7220/490/3708/5330/487/493/8766/115/387/3784/5879/952	Other	81	Other
EBJ	hsa05203	Viral carcinogenesis	173	0.308766	1.40171	0.0207991	0.0457049	0.0217543	3887	tags=35%, list=26%, signal=26%	8850/5925/3845/1654/5366/9586/1385/1027/5594/8343/5966/4193/841/9261/5922/9759/5290/8349/4067/2033/5610/5291/2966/1387/1386/7533/836/2957/2885/8341/6774/3516/7532/440689/64764/5566/4893/6850/554313/998/578/1029/6777/3066/8365/2960/6672/6908/5293/5829/728340/6714/387/3017/8348/1030/6502/5879/8344/8347	Other	82	Other
EBJ	hsa04392	Hippo signaling pathway - multiple species	22	0.517644	1.61001	0.0210082	0.0458723	0.0218339	2166	tags=32%, list=15%, signal=27%	92597/26524/55233/9113/6788/9770/5058	Signaling	83	Other
EBJ	hsa00512	Mucin type O-glycan biosynthesis	24	0.506965	1.60768	0.0214243	0.0464868	0.0221264	3082	tags=50%, list=21%, signal=40%	2589/256435/56913/51809/9334/2591/2650/8693/2590/63917/29071/10610	Other	84	Other
EBJ	hsa00514	Other types of O-glycan biosynthesis	33	0.428746	1.47099	0.0412698	0.0769627	0.0366321	3266	tags=42%, list=22%, signal=33%	2589/56913/51809/2591/283464/8473/2683/8693/2590/79709/63917/29071/285203/56983	Other	84	Other
EBJ	hsa05032	Morphine addiction	47	0.414832	1.53797	0.0220904	0.0473366	0.0225309	5578	tags=62%, list=38%, signal=38%	5140/54331/5579/59345/2773/2790/5142/113/157/2775/5566/2869/2770/2782/134/2870/115/409/5138/5151/408/2783/2791/2771/156/2868/2787/196883/773	Other	85	Other
EBJ	hsa03430	Mismatch repair	19	-0.486966	-1.54545	0.0222938	0.0474776	0.022598	3809	tags=47%, list=26%, signal=35%	5981/5984/4436/57804/6118/4292/3978/6742/5425	Other	86	Other
EBJ	hsa04610	Complement and coagulation cascades	49	0.392981	1.45839	0.0239513	0.0506944	0.0241292	4949	tags=47%, list=34%, signal=31%	4179/727/1378/5328/3684/1604/5055/728/714/719/2162/5329/3687/713/2157/11326/3689/7056/1675/2153/5265/722/966	Other	87	Inflammation / Immune Response
EBJ	hsa04914	Progesterone-mediated oocyte maturation	79	0.356836	1.45029	0.0264803	0.0543415	0.0258651	2914	tags=29%, list=20%, signal=23%	80315/132864/3845/100505767/3480/5594/5140/6197/5604/1432/5290/2773/673/5291/5894/996/113/207/29945/245711/5599/5566/2770	Other	88	Hormone / Endocrine Signaling
PL	hsa04934	Cushing syndrome	107	0.322538	1.40583	0.010901	0.0867857	0.0685812	1610	tags=21%, list=11%, signal=19%	5906/5908/9101/5925/673/2776/23236/1027/2773/1871/5594/2932/1499/8323/1385/7855/6934/57552/54554/9586/196/5604/1386	Other	89	Hormone / Endocrine Signaling
EBJ	hsa04934	Cushing syndrome	107	0.329739	1.40412	0.0266195	0.0543415	0.0258651	3062	tags=31%, list=21%, signal=25%	5925/2932/9586/6934/1385/1027/5594/324/5604/6667/5908/1871/5906/1499/776/2776/8085/8321/2773/673/57552/1386/23236/113/64764/3709/5566/405/2770/3708/5087/5330/5929	Other	89	Hormone / Endocrine Signaling
EBJ	hsa04927	Cortisol synthesis and secretion	38	0.401517	1.40387	0.0540098	0.0965461	0.0459533	3039	tags=39%, list=21%, signal=31%	9586/1385/6667/776/2776/57552/1386/23236/113/64764/3709/5566/3708/5087/5330	Other	89	Hormone / Endocrine Signaling
EBJ	hsa04217	Necroptosis	119	0.319169	1.38637	0.0264827	0.0543415	0.0258651	2893	tags=28%, list=20%, signal=22%	9555/3717/355/57132/5321/7099/329/9525/8837/1536/114548/3454/3459/25978/841/8330/5610/3460/3455/8795/1540/7124/8334/6774/8743/54822/7132/6778/5599/5836/834/10059/197259	Other	90	Other
EBJ	hsa00010	Glycolysis / Gluconeogenesis	44	-0.374992	-1.47253	0.0286439	0.0577903	0.0275066	2975	tags=36%, list=20%, signal=29%	10327/92579/84532/223/80201/5213/128/2026/2023/501/5211/219/5162/2821/230/3945	Other	91	Substrate Switching & Glucose/Fatty Acid Metabolism
PL	hsa00010	Glycolysis / Gluconeogenesis	44	-0.402109	-1.51569	0.0140105	0.0966724	0.0763941	3216	tags=36%, list=22%, signal=29%	130589/226/55902/3098/219/501/5214/92579/2023/2026/84532/5213/230/5211/80201/2821	Other	91	Substrate Switching & Glucose/Fatty Acid Metabolism
EBJ	hsa04350	TGF-beta signaling pathway	79	0.350995	1.42655	0.0317325	0.0632816	0.0301203	4142	tags=39%, list=28%, signal=28%	7046/9765/5594/4090/6497/6667/91/57154/2033/6498/659/1387/6198/7048/7124/7027/4089/650/151449/5515/64750/3066/5519/387/1030/375387/3625/4086/92/2200/4087	Signaling	92	Other
EBJ	hsa04960	Aldosterone-regulated sodium reabsorption	27	0.477978	1.55313	0.0338158	0.0670486	0.0319133	2391	tags=33%, list=16%, signal=28%	3845/6446/5594/5170/5579/5290/5291/3643/3667	Other	93	Hormone / Endocrine Signaling
PL	hsa00770	Pantothenate and CoA biosynthesis	19	0.573521	1.70506	0.00424717	0.0542694	0.0428857	2364	tags=47%, list=16%, signal=40%	80025/1806/51380/79646/60496/8875/79717/586/8876	Other	94	Mitochondrial Function & OXPHOS
EBJ	hsa00770	Pantothenate and CoA biosynthesis	19	0.515309	1.54076	0.035064	0.0687335	0.0327153	1792	tags=37%, list=12%, signal=32%	1806/79646/8875/586/8876/51380/224	Other	94	Mitochondrial Function & OXPHOS
EBJ	hsa04210	Apoptosis	125	0.307278	1.33802	0.0350631	0.0687335	0.0327153	3715	tags=35%, list=25%, signal=27%	317/3845/355/5366/1520/5594/1147/329/8837/5170/5604/1439/841/4217/5290/4001/4170/5291/1513/5894/2081/597/8795/836/7124/8743/153090/207/5783/3709/7132/5599/835/4893/472/3708/1509/578/1508/60/5293/1522/8797/840	Other	95	Other
EBJ	hsa04060	Cytokine-cytokine receptor interaction	168	0.293305	1.32374	0.0374332	0.0717469	0.0341495	4306	tags=40%, list=29%, signal=29%	3556/729230/133396/7046/1435/355/8809/3554/5618/84957/3588/3454/1439/3597/3576/3459/91/2919/94/768211/58191/23765/3570/3460/659/2829/3455/8795/7048/2057/7124/8807/8743/8740/650/151449/6374/7132/5008/1230/8741/3557/3579/3586/1441/9173/10673/8794/1438/7292/23529/7850/3606/8797/7133/149233/4804/4283/3625/5196/51330/3572/92/55540/3577/3600/3592/3566	Other	96	Inflammation / Immune Response
EBJ	hsa00650	Butanoate metabolism	16	-0.52818	-1.60342	0.0378728	0.0721885	0.0343598	4709	tags=75%, list=32%, signal=51%	3155/65985/7915/3033/622/1962/38/3030/35/6296/1892/39	Metabolism	97	Other
EBJ	hsa00600	Sphingolipid metabolism	44	0.397602	1.4547	0.0391236	0.0741629	0.0352995	4883	tags=64%, list=33%, signal=43%	142891/259230/9334/427/2581/4758/10558/81537/8613/9517/55331/8879/8560/2760/5660/57704/166929/29956/10825/8877/253782/2717/3074/55304/7357/2629/123099/2720	Metabolism	98	Other
EBJ	hsa05031	Amphetamine addiction	43	0.390908	1.42006	0.0407524	0.0764107	0.0363694	3461	tags=42%, list=23%, signal=32%	5500/9586/1385/23411/5579/5530/776/1386/64764/91860/5566/5501/5534/3066/805/817/2906/116443	Other	99	Other
EBJ	hsa04142	Lysosome	123	0.300899	1.31143	0.0445063	0.0821105	0.0390823	3859	tags=33%, list=26%, signal=24%	8905/3423/1520/8763/23312/427/2581/3920/8218/411/3482/2588/2799/4126/4758/1513/23659/22901/535/256471/164/6556/135112/2548/6272/2760/9583/5538/5660/1509/23431/23335/1508/1657/27074/1522/9516/4891/10312/6448	Other	100	Other
EBJ	hsa04530	Tight junction	122	0.31378	1.36647	0.0466508	0.0851562	0.040532	3834	tags=34%, list=26%, signal=25%	51762/5562/10097/57826/51422/5906/4214/5565/776/4301/10096/4217/9693/5962/10092/912/9069/3688/5599/4478/5515/9181/5566/9080/5584/55114/998/4734/5581/100506658/60/653857/5519/861/7408/6714/387/5520/5879/84612/50848	Other	101	Other
EBJ	hsa03060	Protein export	29	-0.401042	-1.43476	0.0504952	0.0912086	0.0434128	4251	tags=45%, list=29%, signal=32%	23480/6731/439/10952/6734/8266/6449/90701/5018/83943/28972/58477/29927	Other	102	Other
EBJ	hsa05222	Small cell lung cancer	78	0.347995	1.4122	0.0502903	0.0912086	0.0434128	2371	tags=24%, list=16%, signal=21%	5925/317/51426/3685/1027/1147/329/5728/1871/5743/6256/5290/5291/836/4149/1286/3673/207/3688	Other	103	Other
EBJ	hsa04390	Hippo signaling pathway	117	0.299936	1.29971	0.0538674	0.0965461	0.0459533	3860	tags=32%, list=26%, signal=24%	7046/2932/5500/92597/6934/26524/55233/329/9113/324/1499/6788/8321/23291/659/7533/7159/7048/7532/4089/650/151449/1453/5515/5584/5501/84962/60/7855/5519/1495/5520/7161/84612/51384/3689/60485	Signaling	104	Other
PL	hsa04820	Cytoskeleton in muscle cells	146	-0.341465	-1.62569	0.000677183	0.0187164	0.0147904	2217	tags=29%, list=15%, signal=25%	3339/23345/7140/6640/6641/4627/64423/3678/84033/8910/8736/4621/7094/3675/91010/4628/6711/2200/1293/2023/7059/84823/2026/4811/1291/825/4703/3695/478/375790/7060/5339/6709/51332/476/7169/2010/3908/1729/29765/25777/1292	Other	105	Other
PL	hsa00513	Various types of N-glycan biosynthesis	36	-0.433416	-1.5827	0.0150704	0.0999862	0.0790127	1639	tags=28%, list=11%, signal=25%	57134/7991/284004/200185/3703/6185/10195/11253/8703/1650	Other	106	Other
PL	hsa00510	N-Glycan biosynthesis	48	-0.472582	-1.82021	0.00125491	0.0254672	0.0201251	1768	tags=33%, list=12%, signal=29%	4249/57134/7991/57171/79053/6480/200185/3703/6185/10195/11253/8703/1650/1798/7841/23193	Other	106	Other
PL	hsa04215	Apoptosis - multiple species	30	0.515527	1.7067	0.00304888	0.0420746	0.0332488	2905	tags=37%, list=20%, signal=30%	5366/317/841/329/8772/5601/331/5599/836/578/8678	Other	107	Other
PL	hsa04512	ECM-receptor interaction	52	-0.412861	-1.61731	0.00479625	0.0570589	0.04509	2784	tags=37%, list=19%, signal=30%	7143/1298/960/3913/1605/3339/3678/3675/1293/7059/2811/1291/3695/375790/7060/7148/10319/3908/1292	Other	108	Other
PL	hsa04658	Th1 and Th2 cell differentiation	79	-0.371129	-1.57913	0.00774849	0.0719328	0.0568439	1623	tags=27%, list=11%, signal=24%	5970/3551/4772/6776/3932/27040/6775/5335/3594/3559/916/920/3718/5588/4790/30009/3560/3595/919/864/7535	Other	109	Other
PL	hsa04137	Mitophagy - animal	97	0.342174	1.46265	0.0137587	0.0966724	0.0763941	3321	tags=32%, list=23%, signal=25%	29110/9958/9101/3845/55288/2309/6477/51622/54708/5868/55669/665/8887/11345/22879/64786/81631/4893/5601/5599/7879/64750/7314/23786/65018/27342/6667/8678/9804/4286/5878	Other	110	Autophagy & Starvation Response
PL	hsa00051	Fructose and mannose metabolism	28	-0.469316	-1.63922	0.0148391	0.0999862	0.0790127	1705	tags=36%, list=12%, signal=32%	5214/26007/231/5213/230/197258/5211/80201/29926/29925	Metabolism	111	Other
