# Supplementary material for: One-Week Elderberry Juice Intervention Promotes Metabolic Flexibility in the Transcriptome of Overweight Adults During a Meal Challenge
Source: Nutrients. 2025 Oct 1;17(19):3142. doi: 10.3390/nu17193142 (PMC12526507; doi:10.3390/nu17193142)
Supplement: Supplementary file 1 [file nutrients-17-03142-s001.zip › Table S7.xlsx]

## Sheet: Sheet1
KEGG Pathway	Direction	Significance	Cluster	ID	Description	setSize	enrichmentScore	NES	pvalue	p.adjust	qvalue	rank	leading_edge	core_enrichment
Oxidative_Phosphorylation	Downregulated	Strong	EBJ	hsa00190	Oxidative phosphorylation	119	-0.504913	-2.47367	1e-10	1.16108e-08	5.52644e-09	4237	tags=59%, list=29%, signal=42%	4726/4724/4539/7384/4716/27068/27089/1329/4722/521/539/4509/1350/4713/1340/1345/51079/440567/54539/100532726/10975/522/29796/4701/513/9551/90423/4718/9296/4715/4708/4725/1347/1327/4706/1537/506/515/534/5464/4714/4731/4720/126328/4702/4696/4536/4705/518/4537/4540/4704/7385/4710/9377/4535/6389/4728/498/55967/4513/4508/4538/517/4512/374291/4514/516/4519/4723
FoxO_Signaling	Upregulated	Strong	EBJ	hsa04068	FoxO signaling pathway	113	0.498078	2.14926	1.75899e-08	8.66931e-07	4.12635e-07	2585	tags=39%, list=18%, signal=32%	5562/7046/3845/604/3480/901/80854/6655/1027/6446/5594/1147/23411/4193/5170/5728/5604/51422/2309/5565/1432/5290/673/2033/6789/5291/10769/1387/5894/3643/7048/6648/9140/2885/6774/8743/207/4089/23710/3667/9454/10110/5599/6654
Autophagy	Upregulated	Strong	EBJ	hsa04140	Autophagy - animal	155	0.445839	1.99458	1.09641e-07	4.2029e-06	2.00047e-06	3621	tags=46%, list=25%, signal=35%	203228/5562/3845/10010/1612/29110/3480/23604/5594/83452/6885/23001/8417/3920/8837/5170/5728/5604/58476/81671/8897/10645/58528/5290/140775/56270/7879/23130/57724/8887/29982/5291/9821/55255/51100/27072/5894/2081/9842/6198/9140/9474/3091/9110/207/23710/3667/55102/5580/5599/10533/5515/55578/53349/5566/4893/89849/3708/1509/64689/1508/6009/10325/5289/4077/8660/30849/5293/81631/7189/10652
MAPK_Signaling	Upregulated	Strong	EBJ	hsa04010	MAPK signaling pathway	230	0.392039	1.84353	6.4951e-07	1.7237e-05	8.20434e-06	3205	tags=38%, list=22%, signal=30%	3556/8649/7046/3845/1435/7039/355/5321/284/3480/23118/7422/1326/6655/8491/9252/5594/10746/1147/6885/3554/57551/6197/2322/8569/1399/1848/5604/5908/3082/5579/5494/5906/4214/5530/776/1398/9261/4217/9693/5922/6788/3815/5608/6416/1432/673/785/5062/6789/4215/1845/2872/9448/5894/1386/1849/5921/3643/7048/836/7124/2885/3310/4149/5058/207/51135/777/4763/7132/51776/5599/6654/11221/115727/4615/5566/4893/2005…
Insulin_Signaling	Upregulated	Strong	EBJ	hsa04910	Insulin signaling pathway	112	0.466693	2.00451	2.48333e-06	3.78672e-05	1.80238e-05	3582	tags=46%, list=24%, signal=35%	5562/3845/2932/5573/5500/6655/5594/867/5140/8569/1399/5170/5604/51422/5565/122809/79660/3099/1398/23433/5577/5290/673/5509/5291/2872/5894/6198/3643/2885/5257/10580/1977/207/3667/5599/6654/91860/5836/5566/4893/5584/5501/3632/5256/805/6009/3101/8660/6720/5293
Toll_Like_Receptor_Signaling	Upregulated	Strong	EBJ	hsa04620	Toll-like receptor signaling pathway	86	0.498002	2.04596	3.91123e-06	4.81919e-05	2.2938e-05	2878	tags=40%, list=20%, signal=32%	29110/23118/7096/1326/5594/1147/6885/7099/51311/5604/3454/51284/3576/841/7097/5608/6416/1432/5290/3663/10333/5291/23643/1513/3455/7124/207/51135/6696/54472/5599/4615/7100/942
PI3K_Akt_Signaling	Upregulated	Strong	EBJ	hsa04151	PI3K-Akt signaling pathway	246	0.349888	1.65094	4.20153e-05	0.000273496	0.000130177	2784	tags=30%, list=19%, signal=25%	5586/5562/3717/3845/1435/7039/2932/284/3480/9586/7422/3685/1385/118788/6655/1027/6446/5594/10161/1147/7099/54331/5525/5618/2322/4193/5170/5728/5604/5294/2309/3082/3454/59345/7097/3815/6256/5290/4602/4170/5291/3570/23239/5894/1386/23533/2790/6198/3455/7533/3643/9623/2057/2885/1286/3672/3673/1977/207/7532/64764/3688/6696/3667/1299/23035/10110/6654/5008/3696/5515/1285/5526/4893
cGMP-PKG_Signaling_Pathway	Upregulated	Strong	EBJ	hsa04022	cGMP-PKG signaling pathway	113	0.420956	1.81646	4.30681e-05	0.000275157	0.000130967	3736	tags=46%, list=25%, signal=35%	5500/9586/1385/5594/154/5140/4205/5604/5294/5530/776/2776/4209/10672/2773/6546/4659/153/5997/10335/5894/1386/23236/23533/3643/113/207/488/64764/3667/3709/2983/91860/490/2770/5501/3708/5534/4208/5330/487/5581/805/134/3779/5592/4638/8660/493/7408/115/387
Relaxin_Signaling_Pathway	Upregulated	Strong	EBJ	hsa04926	Relaxin signaling pathway	91	0.448091	1.84802	4.77715e-05	0.000294306	0.000140082	3205	tags=40%, list=22%, signal=31%	7046/3845/9586/7422/1385/6655/5594/54331/5604/59345/6416/1432/5290/2773/5291/5894/1386/23236/2790/7048/2885/4318/113/1286/207/64764/5599/6654/2775/1285/5566/4893/2770/5330/2782/5603
mTOR_Signaling	Upregulated	Strong	EBJ	hsa04150	mTOR signaling pathway	129	0.401604	1.75998	0.000251643	0.00124919	0.000594581	2585	tags=33%, list=18%, signal=27%	51719/8649/5562/2887/3845/2932/729438/3480/57600/6655/6446/523/5594/253260/1147/6197/96459/5170/5728/5604/5579/6249/58528/8321/5290/673/5291/526/83667/5894/6198/3643/7124/2885/9663/1977/207/3667/7132/51256/201163/6654
Insulin_Resistance	Upregulated	Strong	EBJ	hsa04931	Insulin resistance	88	0.434997	1.78753	0.000253459	0.00124919	0.000594581	2645	tags=35%, list=18%, signal=29%	133522/5562/2932/5500/9586/1385/6197/5170/5728/51422/5579/5565/79660/5781/948/10724/5290/5509/8473/5291/6198/3643/7124/6774/207/64764/3667/7132/5580/5599/5836
cAMP_Signaling_Pathway	Upregulated	Strong	EBJ	hsa04024	cAMP signaling pathway	127	0.395332	1.72288	0.00027774	0.00131261	0.000624765	3825	tags=40%, list=26%, signal=30%	5500/10451/9586/1385/5594/154/5140/5604/5908/5906/776/4301/5290/2773/673/2033/51/4659/5291/153/1387/5894/5142/56670/113/5058/207/488/64764/5599/91860/5021/5566/64411/5337/490/2770/5501/7410/487/5465/805/134/817/2906/116443/493/5293/115/387/5879
Pyruvate_Metabolism	Downregulated	Strong	EBJ	hsa00620	Pyruvate metabolism	34	-0.515036	-1.89164	0.000819837	0.00310817	0.00147941	3716	tags=53%, list=25%, signal=40%	97/9380/32/4190/10327/84532/223/38/128/501/4191/10873/2739/219/5162/2271/39/3945
AMPK_Signaling	Upregulated	Strong	EBJ	hsa04152	AMPK signaling pathway	95	0.405057	1.68323	0.000975182	0.00365693	0.0017406	2780	tags=33%, list=19%, signal=27%	51719/5562/10890/3480/9586/1385/6885/23411/5525/5170/51422/2309/5565/5208/948/5209/51552/10645/5290/23216/5291/6198/3156/3643/5862/207/64764/3667/5515/5210/5526
Thermogenesis	Downregulated	Strong	EBJ	hsa04714	Thermogenesis	198	-0.291833	-1.52572	0.00108149	0.00392752	0.00186939	4237	tags=47%, list=29%, signal=34%	4726/4724/4539/7384/10488/4716/27089/1329/5600/4722/521/539/4509/1350/4713/6300/1340/3991/25915/1345/51079/440567/54539/100532726/84987/10975/522/29796/4701/513/9551/6196/4718/7249/4715/4708/4725/1347/1327/4706/6601/6602/1537/506/515/4714/4731/4720/126328/4702/4696/23028/4536/4705/518/4537/23305/64223/148327/4540/4704/7385/29078/4710/6199/6598/9377/51287/4535/1375/6389/28958/4728/498/55967/6194/5…
AGE-RAGE_Signaling_Pathway	Upregulated	Strong	EBJ	hsa04933	AGE-RAGE signaling pathway in diabetic complications	76	0.423763	1.70684	0.00157367	0.0053754	0.00255854	3289	tags=41%, list=22%, signal=32%	3717/7046/3845/7422/1027/5594/1536/5579/3576/1432/5290/5291/23236/7048/836/7124/1958/6774/1286/207/4089/5336/5580/5599/1285/4893/5330/998/5603/5581/6777
HIF-1_Signaling	Upregulated	Strong	EBJ	hsa04066	HIF-1 signaling pathway	89	0.396914	1.62966	0.00197428	0.00636567	0.00302988	2187	tags=30%, list=15%, signal=26%	54583/284/3480/7422/1027/5594/7099/8569/1536/5604/5579/3459/3099/5209/5290/2033/5291/2872/3570/3460/1387/6198/3643/6774/3091/1977/207
Leukocyte_Transendothelial_Migration	Upregulated	Strong	EBJ	hsa04670	Leukocyte transendothelial migration	79	0.415473	1.6886	0.00245419	0.00758157	0.00360862	3884	tags=51%, list=26%, signal=38%	10451/1536/5908/5579/5906/1499/5781/4301/1432/5290/2773/2185/5291/4318/9069/3684/3688/7414/5336/4478/9080/2770/83593/7410/998/5603/100506658/60/6494/4688/5293/7408/5829/387/1495/3676/5879/50848/3689/4689
Type_II_Diabetes_Mellitus	Upregulated	Strong	EBJ	hsa04930	Type II diabetes mellitus	32	0.524575	1.78104	0.00270631	0.00826263	0.00393278	3582	tags=50%, list=24%, signal=38%	5594/122809/776/3099/5290/5291/3643/7124/777/3667/5580/5599/5581/3101/8660/5293
Thyroid_Hormone_Signaling	Upregulated	Strong	EBJ	hsa04919	Thyroid hormone signaling pathway	101	0.378833	1.60084	0.00294719	0.00874678	0.00416323	3378	tags=37%, list=23%, signal=28%	8850/3845/2932/10499/3685/5594/7068/4193/9969/5170/5604/5579/1499/23389/5208/4851/6256/5290/2033/5291/1387/5894/23236/3091/8648/207/488/8202/5336/5566/4893/5330/487/3066/4853/6009/60
TCA_Cycle	Downregulated	Strong	EBJ	hsa00020	Citrate cycle (TCA cycle)	26	-0.52004	-1.79096	0.00410299	0.0112344	0.00534725	3029	tags=50%, list=21%, signal=40%	4190/3418/8802/1431/8803/4191/6389/5162/48/50/3421/3420/2271
B_Cell_Receptor_Signaling	Upregulated	Strong	EBJ	hsa04662	B cell receptor signaling pathway	81	0.38981	1.59005	0.00547171	0.0141548	0.00673732	3035	tags=38%, list=21%, signal=31%	3845/2932/10451/8915/27071/118788/6655/5594/1147/5604/5579/5530/5290/4067/5291/11024/5894/353514/2885/207/10288/11027/5336/6654/79168/4893/10859/6850/3635/5534/7410
Adipocytokine_Signaling	Upregulated	Strong	EBJ	hsa04920	Adipocytokine signaling pathway	55	0.431379	1.63875	0.00819962	0.0202378	0.00963265	2579	tags=36%, list=17%, signal=30%	2182/5562/3717/2181/1147/51422/5565/5781/948/10645/6256/2180/23205/26060/7124/6774/207/3667/7132/5599
Glycerophospholipid_Metabolism	Upregulated	Strong	EBJ	hsa00564	Glycerophospholipid metabolism	79	0.381928	1.55227	0.00883049	0.0213043	0.0101403	3225	tags=38%, list=22%, signal=30%	142891/154141/9926/54947/5321/259230/9489/1608/84803/56261/55500/160851/56895/10434/23659/5130/2820/151056/8613/9663/79888/23761/129642/5337/8760/10390/85465/166929/56994/162466
Fatty_Acid_Degradation	Downregulated	Strong	EBJ	hsa00071	Fatty acid degradation	34	-0.422586	-1.55208	0.0182067	0.0405245	0.0192885	2462	tags=50%, list=17%, signal=42%	223/38/10455/3030/128/23305/501/35/1375/219/51703/2639/37/1374/1892/39/10449
Glycolysis_Gluconeogenesis	Downregulated	Moderate	EBJ	hsa00010	Glycolysis / Gluconeogenesis	44	-0.374992	-1.47253	0.0286439	0.0577903	0.0275066	2975	tags=36%, list=20%, signal=29%	10327/92579/84532/223/80201/5213/128/2026/2023/501/5211/219/5162/2821/230/3945
Pantothenate_and_CoA_Biosynthesis	Upregulated	Moderate	EBJ	hsa00770	Pantothenate and CoA biosynthesis	19	0.515309	1.54076	0.035064	0.0687335	0.0327153	1792	tags=37%, list=12%, signal=32%	1806/79646/8875/586/8876/51380/224
Propanoate_Metabolism	Downregulated	Moderate	EBJ	hsa00640	Propanoate metabolism	28	-0.43082	-1.5122	0.0362269	0.0698227	0.0332337	3311	tags=46%, list=22%, signal=36%	4594/32/1962/8802/84532/8803/4329/5096/3030/35/1892/5095/3945
Cytokine_Cytokine_Receptor_Interaction	Upregulated	Moderate	EBJ	hsa04060	Cytokine-cytokine receptor interaction	168	0.293305	1.32374	0.0374332	0.0717469	0.0341495	4306	tags=40%, list=29%, signal=29%	3556/729230/133396/7046/1435/355/8809/3554/5618/84957/3588/3454/1439/3597/3576/3459/91/2919/94/768211/58191/23765/3570/3460/659/2829/3455/8795/7048/2057/7124/8807/8743/8740/650/151449/6374/7132/5008/1230/8741/3557/3579/3586/1441/9173/10673/8794/1438/7292/23529/7850/3606/8797/7133/149233/4804/4283/3625/5196/51330/3572/92/55540/3577/3600/3592/3566
Autophagy	Upregulated	Strong	PL	hsa04140	Autophagy - animal	155	0.37148	1.71741	8.14446e-05	0.00561968	0.00444087	2953	tags=33%, list=20%, signal=27%	29110/203228/10010/5562/8417/3845/9140/64121/6009/83452/9821/27072/6885/84938/3920/5594/5170/23604/58528/5290/5728/3146/81671/6198/8887/5894/11345/5604/3480/81631/56270/4893/5601/55255/29982/10325/5599/7879/8837/51100/7314/10645/9474/23001/572/1509/1612/65082/8678/116442/10652
FoxO_Signaling	Upregulated	Strong	PL	hsa04068	FoxO signaling pathway	113	0.397218	1.73573	0.000152512	0.00751665	0.00593993	2002	tags=29%, list=14%, signal=25%	7046/901/5562/3845/9140/1147/9456/2309/51422/673/6446/1027/4089/6655/80854/5594/5170/5290/5728/6789/23411/9454/5894/11345/5604/3480/4893/5601/604/4193/8743/6648/5599
cGMP-PKG_Signaling_Pathway	Upregulated	Strong	PL	hsa04022	cGMP-PKG signaling pathway	113	0.356208	1.55653	0.00271949	0.0390926	0.0308924	1891	tags=25%, list=13%, signal=22%	5500/805/4659/153/5140/2776/23236/5534/5501/2773/10672/91860/5530/5594/1385/5294/490/9586/387/5894/5604/1386/134/27094/4205/154/5997/4208
Pantothenate_and_CoA_Biosynthesis	Upregulated	Moderate	PL	hsa00770	Pantothenate and CoA biosynthesis	19	0.573521	1.70506	0.00424717	0.0542694	0.0428857	2364	tags=47%, list=16%, signal=40%	80025/1806/51380/79646/60496/8875/79717/586/8876
mTOR_Signaling	Upregulated	Moderate	PL	hsa04150	mTOR signaling pathway	129	0.324236	1.45289	0.0064649	0.0675876	0.0534102	1694	tags=26%, list=11%, signal=24%	51719/5562/8649/3845/1147/64121/6009/673/6446/2887/523/253260/6197/6655/5594/5170/2932/57600/8323/96459/729438/7855/51256/58528/5290/5728/7124/387/6198/5894/5604/3480/4893/1977
Glycolysis_Gluconeogenesis	Downregulated	Moderate	PL	hsa00010	Glycolysis / Gluconeogenesis	44	-0.402109	-1.51569	0.0140105	0.0966724	0.0763941	3216	tags=36%, list=22%, signal=29%	130589/226/55902/3098/219/501/5214/92579/2023/2026/84532/5213/230/5211/80201/2821
Fructose_Mannose_Metabolism	Downregulated	Moderate	PL	hsa00051	Fructose and mannose metabolism	28	-0.469316	-1.63922	0.0148391	0.0999862	0.0790127	1705	tags=36%, list=12%, signal=32%	5214/26007/231/5213/230/197258/5211/80201/29926/29925
